# Supplementary material for: Epigenetic findings in periodontitis in UK twins: a cross-sectional study
Source: Clin Epigenetics. 2019 Feb 13;11:27. doi: 10.1186/s13148-019-0614-4 (PMC6375219; doi:10.1186/s13148-019-0614-4)
Supplement: Supplementary file 1 — Table S1. Linear regression model describing summary statistics for the association between blood methylation at cg21245277 and gingival bleeding. (CSV 5 kb) [file 13148_2019_614_MOESM1_ESM.csv]

	beta	SE	p.value
gum bleeding	-0.334767594	0.061112138	4.30E-08
age	0.02851339	0.003589092	2.00E-15
chip6042308041	-0.220697101	0.275105169	0.422421016
chip6042308068	0.306488971	0.274773785	0.264669243
chip6042308075	-0.402452233	0.272454001	0.139638575
chip6042308108	0.217245253	0.282029227	0.441125869
chip6042308121	-0.615518916	0.299011054	0.039540667
chip6042308154	-0.090246966	0.338596581	0.789829196
chip6042316021	0.201452641	0.337709121	0.550823158
chip6042316028	0.366219805	0.300014156	0.222209066
chip6042316073	0.044002087	0.260052128	0.865635497
chip6042316074	-0.453511277	0.298450235	0.128623082
chip6042316146	1.475323504	0.624844798	0.018220624
chip6055432084	0.205584351	0.326670438	0.529131344
chip6055432089	0.150106716	0.299599066	0.616353309
chip6055432092	0.926228742	0.258258875	0.000335229
chip6055432099	0.744413866	0.260884219	0.004325057
chip6055432102	0.15550877	0.274358722	0.570844506
chip6055432109	-0.424950404	0.253878124	0.094162789
chip6055432118	-0.306999619	0.290302644	0.290276271
chip6055432120	0.614382169	0.324966663	0.058677679
chip6055432122	-0.550676572	0.270453359	0.041737907
chip6055432139	0.008648838	0.260941743	0.97355919
chip6055432140	0.597364721	0.289155793	0.038838652
chip6055432144	-0.076720911	0.318138188	0.809434264
chip6055432155	0.149876197	0.265471602	0.572369107
chip6055432168	0.568069235	0.278225943	0.041175831
chip6057825005	0.63233909	0.265054333	0.017046831
chip6057825006	0.074612479	0.260336208	0.774418257
chip6057825019	0.469114292	0.38749132	0.226031626
chip6057825025	0.070302709	0.616111043	0.909152811
chip6057825027	-0.666991756	0.265247142	0.011916585
chip6057825033	0.066008168	0.28487954	0.816766726
chip6057825036	-0.772668237	0.288788693	0.007460701
chip6057825040	-0.449307308	0.280493435	0.109189651
chip6057825042	-0.225769755	0.281024753	0.421754949
chip6057825046	0.068420534	0.309354116	0.824958346
chip6057825057	0.623078815	0.276161002	0.02405712
chip6929742002	-1.565862469	0.549413763	0.004371091
chip6929742017	0.94171924	0.975013553	0.334118013
chip6929742023	-0.087862847	0.390498157	0.821977756
chip6929742027	0.026327423	0.330173996	0.936445616
chip6929742055	-0.996367858	0.735053677	0.175257183
chip6929742058	-1.207447526	0.984359667	0.219960761
chip6929742080	0.152958776	0.395523007	0.698959542
chip6929793004	-0.435572789	0.621881389	0.483670444
chip6929793024	-0.736972586	0.626696713	0.239609382
chip6929793026	-0.601306594	0.618640748	0.33106037
chip6929793033	-0.308170837	0.6152057	0.61642514
chip6929793055	-0.117298571	0.284890071	0.680535321
chip6929793057	-0.67068517	0.429630556	0.118506248
chip6929793103	-0.082367316	0.611221385	0.892802769
chip6929793109	0.113926239	0.268632182	0.671494701
chip6929793111	-0.245852691	0.349206031	0.481412007
chip6929793118	-0.399832317	0.398065267	0.315167014
chip6929793124	-0.755251462	0.424662838	0.075326175
chip6929793125	-0.074788481	0.651804774	0.90865072
chip6929793126	-0.569173789	0.657123523	0.386402694
chip6929793137	-0.33733615	0.506063037	0.505034575
chip6929793141	-1.063944341	0.674458151	0.114685088
chip6929793167	-0.76206184	0.493623229	0.122633699
chip6929806004	-0.295847824	0.36055835	0.411915804
chip6929806008	0.842771232	0.732528867	0.249939809
chip6929806010	0.147677765	0.635068392	0.816119893
chip6929806011	-0.791042834	0.611874355	0.196073644
chip6929806013	-0.849935249	0.748498357	0.256157286
chip6929806014	-0.256238252	0.981967688	0.794135948
chip6929806023	-0.046445135	0.33683977	0.890331344
chip6929806039	-0.785362743	0.605954413	0.194949433
chip6929806054	-0.330248617	0.62191353	0.595404815
chip6929806056	-2.024685151	0.73640975	0.005970443
chip6929806059	-1.031294721	0.65226294	0.113854549
chip6929806070	-0.135748463	0.624520776	0.827924524
bmi	0.012202286	0.005616978	0.029826001
positionR01C02	0.066148577	0.132283758	0.617039424
positionR02C01	0.000983312	0.125873787	0.993767076
positionR02C02	0.058144278	0.131689952	0.658833669
positionR03C01	0.034424238	0.131389224	0.793319908
positionR03C02	-0.107081928	0.131631842	0.415933952
positionR04C01	-0.17118872	0.12828676	0.182065478
positionR04C02	-0.209324695	0.132478334	0.114091435
positionR05C01	-0.068384019	0.133329019	0.608023554
positionR05C02	-0.133377799	0.136596458	0.328848087
positionR06C01	-0.156183692	0.128143036	0.222911343
positionR06C02	-0.171633965	0.134583395	0.202203707
mono	-3.267844019	1.572935184	0.037751263
nk	6.147582055	1.387472936	9.39E-06
gran	-0.828300467	1.093417124	0.448730103
cd4t	-1.355360652	1.25799837	0.281304015
cd8t	9.364215595	1.419068994	4.14E-11
agedif	-0.032507799	0.014290213	0.022916159
smoke1	0.102783059	0.067200071	0.126138507
smoke2	0.176726108	0.098663537	0.073261237
year2000	0.249336035	0.566584409	0.659887389
year2001	1.006712644	0.467160964	0.031165056
year2003	1.352450478	0.558102769	0.015380217
year2004	-0.378430382	0.764782172	0.620726385
year2005	-0.390086214	0.786054651	0.619712121
year2006	-0.881195979	0.78227445	0.259973511
year2007	-0.217541902	0.829160007	0.79304067
year2008	-0.329311087	0.888538253	0.710919712
year2009	-0.539168309	0.821958461	0.51185265
year2010	-1.155977267	0.820522138	0.158885059
year2011	-0.166476994	1.012251196	0.869367352
year2012	-0.819958316	1.245686832	0.510385258
