# Supplementary material for: Epigenetic findings in periodontitis in UK twins: a cross-sectional study
Source: Clin Epigenetics. 2019 Feb 13;11:27. doi: 10.1186/s13148-019-0614-4 (PMC6375219; doi:10.1186/s13148-019-0614-4)
Supplement: Supplementary file 2 — Table S2. Linear regression model describing summary statistics for the association between blood methylation at cg08157914 and tooth mobility. (CSV 5 kb) [file 13148_2019_614_MOESM2_ESM.csv]

	beta	SE	p.value
tooth mobility	0.383808328	0.060944497	3.02E-10
age	-0.00218391	0.003081055	0.478436826
chip6042308041	-0.447677194	0.275235592	0.103838311
chip6042308068	-1.028380751	0.290367211	0.000397624
chip6042308075	0.647136479	0.261731063	0.01341625
chip6042308108	-0.663561323	0.253829452	0.008943628
chip6042308121	-0.121597731	0.289366901	0.674324818
chip6042308154	0.240715066	0.309709842	0.437024448
chip6042316021	-0.843769145	0.285570366	0.003129932
chip6042316028	-0.441876136	0.275190409	0.108337528
chip6042316073	-0.18124027	0.253937751	0.47540078
chip6042316074	0.023716051	0.273948901	0.931012458
chip6042316146	-0.827780821	0.553657756	0.134884995
chip6055432084	0.613108806	0.29725896	0.039156254
chip6055432089	0.653998978	0.290934717	0.02458107
chip6055432092	0.017913896	0.26500242	0.94610486
chip6055432099	0.285063201	0.238439543	0.231877446
chip6055432102	0.500524931	0.283597517	0.077578397
chip6055432109	-0.035481221	0.261632822	0.892125991
chip6055432118	1.80723118	0.295799263	9.98E-10
chip6055432120	-0.185936043	0.296124839	0.530071096
chip6055432122	1.844906395	0.252078412	2.50E-13
chip6055432139	1.225120855	0.257161446	1.90E-06
chip6055432140	0.5811953	0.295210718	0.048982118
chip6055432144	-0.01560668	0.292251923	0.95741204
chip6055432155	1.47711682	0.247369331	2.35E-09
chip6055432168	1.133776125	0.249185798	5.37E-06
chip6057825005	1.083392618	0.253037119	1.86E-05
chip6057825006	0.870407327	0.25257415	0.000568644
chip6057825019	1.619922377	0.349533612	3.58E-06
chip6057825025	0.779505344	0.411974773	0.058475112
chip6057825027	-0.217711157	0.254665562	0.392611798
chip6057825033	-1.098834154	0.276205259	6.94E-05
chip6057825036	-0.313791561	0.248158207	0.206057114
chip6057825040	0.207646186	0.283518121	0.463929807
chip6057825042	-0.726304133	0.258506951	0.004960132
chip6057825046	-0.690748577	0.298185916	0.020530819
chip6057825057	-1.448612246	0.2560999	1.55E-08
chip6929742002	1.275411716	0.486365391	0.008733021
chip6929742017	1.822214824	0.854369372	0.032939616
chip6929742023	1.515197302	0.349811992	1.48E-05
chip6929742027	0.504648282	0.325440922	0.12098314
chip6929742055	1.86663968	0.641192724	0.003600445
chip6929742058	1.700541617	0.855541025	0.046847114
chip6929742080	0.377906303	0.31767888	0.234209207
chip6929793004	0.34875872	0.531696759	0.511865697
chip6929793024	1.45922854	0.554268164	0.00847061
chip6929793026	0.74462591	0.533215761	0.162569568
chip6929793033	0.319533167	0.528508857	0.545448941
chip6929793055	0.680988683	0.259210375	0.008609932
chip6929793057	1.399150268	0.372067553	0.000169592
chip6929793103	0.529927268	0.52387125	0.311748419
chip6929793109	0.222794253	0.247590251	0.368199725
chip6929793111	0.317696738	0.323912632	0.326686462
chip6929793118	0.754478509	0.389126726	0.052513297
chip6929793124	0.492536275	0.395353645	0.212833461
chip6929793125	1.861296877	0.5799569	0.001330257
chip6929793126	1.023516059	0.588824945	0.082169435
chip6929793137	1.076681136	0.445117316	0.015568782
chip6929793141	1.823414619	0.602487614	0.00247422
chip6929793167	1.932561334	0.396581126	1.10E-06
chip6929806004	-0.308020855	0.390846519	0.430646126
chip6929806008	0.12454754	0.618703414	0.840460789
chip6929806010	0.23678862	0.534932953	0.658018172
chip6929806011	1.215274708	0.522211127	0.019956154
chip6929806013	3.441351742	0.654620713	1.46E-07
chip6929806014	3.728601447	0.774788208	1.49E-06
chip6929806023	2.363957944	0.308511388	1.82E-14
chip6929806039	0.717976074	0.51463761	0.162982672
chip6929806054	0.814584374	0.53348018	0.126779592
chip6929806056	0.737359932	0.640006565	0.24927461
chip6929806059	0.829976218	0.558060371	0.136948354
chip6929806070	0.623560564	0.534034577	0.242951682
bmi	0.005197599	0.005057508	0.304091143
positionR01C02	0.244183753	0.11984631	0.041602554
positionR02C01	0.125010191	0.115109635	0.27747466
positionR02C02	0.18267849	0.119640306	0.12678649
positionR03C01	0.192013718	0.117085325	0.101016204
positionR03C02	0.278231846	0.123296429	0.02403251
positionR04C01	0.509700373	0.115997183	1.11E-05
positionR04C02	0.22983664	0.119277159	0.053990545
positionR05C01	0.495241868	0.119523699	3.42E-05
positionR05C02	0.376123069	0.123361602	0.002296445
positionR06C01	0.750589396	0.114254615	5.05E-11
positionR06C02	0.765754024	0.122491123	4.07E-10
mono	0.23596551	1.41507433	0.867565725
nk	3.432695249	1.275472204	0.007117133
gran	1.956429452	1.000906201	0.050623434
cd4t	3.147207897	1.158434359	0.006592099
cd8t	5.012494944	1.268000872	7.72E-05
agedif	0.00561623	0.012525164	0.653867635
smoke1	-0.037811335	0.060225804	0.530117829
smoke2	-0.063164468	0.092013372	0.492416446
year2000	-0.285482197	0.485289846	0.556350056
year2001	-0.162991243	0.400853033	0.684293733
year2003	0.176629363	0.485658637	0.716089246
year2004	0.309248492	0.661029554	0.639907208
year2005	0.611718404	0.680576945	0.368746796
year2006	0.67801149	0.677358691	0.316844338
year2007	-0.532988898	0.686483671	0.437510286
year2008	-0.93239996	0.771931586	0.227093805
year2009	-0.173587021	0.717156349	0.808742147
year2010	0.151558836	0.712779531	0.831614996
year2011	-1.050575352	0.875977843	0.230404603
year2012	-1.77461403	1.01468658	0.080303422
