# Supplementary material for: Epigenetic findings in periodontitis in UK twins: a cross-sectional study
Source: Clin Epigenetics. 2019 Feb 13;11:27. doi: 10.1186/s13148-019-0614-4 (PMC6375219; doi:10.1186/s13148-019-0614-4)
Supplement: Supplementary file 3 — Table S3. Linear regression model describing summary statistics for the association between blood methylation at cg11051055 and tooth mobility. (CSV 5 kb) [file 13148_2019_614_MOESM3_ESM.csv]

	beta	SE	p.value
tooth mobility	-0.494493678	0.0857605	8.12E-09
age	0.027869099	0.005021484	2.86E-08
chip6042308041	0.100877484	0.388542328	0.795148718
chip6042308068	0.712323401	0.409448672	0.08190933
chip6042308075	0.815556718	0.391875716	0.037419111
chip6042308108	0.653311034	0.371363705	0.078539885
chip6042308121	0.510777945	0.408777391	0.211472779
chip6042308154	-0.007525774	0.424831774	0.985866441
chip6042316021	0.481279253	0.412953953	0.243834862
chip6042316028	-0.034592508	0.412058041	0.933095731
chip6042316073	0.042330348	0.385181772	0.912491007
chip6042316074	-0.275977096	0.402891462	0.493349489
chip6042316146	0.08443389	0.816316365	0.917619478
chip6055432084	0.251951863	0.444116609	0.570503477
chip6055432089	-0.554745312	0.421440172	0.188070494
chip6055432092	-0.017163131	0.400392312	0.965808524
chip6055432099	-0.265311692	0.359798337	0.46088522
chip6055432102	-0.047454045	0.419656635	0.909968505
chip6055432109	0.407607177	0.420675599	0.332577781
chip6055432118	-0.36743436	0.426975351	0.389485003
chip6055432120	-0.256368554	0.450163549	0.569016249
chip6055432122	-1.028512777	0.368831028	0.005294058
chip6055432139	-0.257156251	0.386023857	0.505304535
chip6055432140	0.181338202	0.419781973	0.665754589
chip6055432144	0.221139387	0.411151378	0.590677892
chip6055432155	-0.757573286	0.373900867	0.042751048
chip6055432168	-0.148838151	0.392012629	0.704185249
chip6057825005	-0.294324091	0.364684407	0.419628925
chip6057825006	0.219222597	0.365360526	0.548494777
chip6057825019	0.229257321	0.490034124	0.639899368
chip6057825025	-0.88256564	0.604734695	0.144447847
chip6057825027	-0.544226811	0.38018112	0.152288821
chip6057825033	0.991314458	0.412920722	0.016362048
chip6057825036	0.156524581	0.375447715	0.67675072
chip6057825040	0.486031603	0.422346976	0.249819685
chip6057825042	0.26572922	0.390591564	0.496298675
chip6057825046	1.381592844	0.446714604	0.001982868
chip6057825057	0.842411936	0.402714762	0.036453478
chip6929742002	-0.828179991	0.72459241	0.253055285
chip6929742017	-0.94279472	1.135454549	0.406355843
chip6929742023	0.456239465	0.565595456	0.419866232
chip6929742027	-0.716020206	0.475781011	0.132340405
chip6929742055	0.325630167	0.918420775	0.722923411
chip6929742058	-1.031610103	1.258060415	0.412215852
chip6929742080	0.05631606	0.479636936	0.906532043
chip6929793004	0.849251063	0.79296504	0.284177649
chip6929793024	-0.282386153	0.805768373	0.725996699
chip6929793026	0.885894902	0.79787085	0.266859571
chip6929793033	0.902146158	0.791398759	0.254311795
chip6929793055	-0.250604162	0.409602876	0.540655353
chip6929793057	-0.165810644	0.568565691	0.770569762
chip6929793103	1.039964906	0.782827536	0.184022041
chip6929793109	0.646796307	0.39244215	0.09932567
chip6929793111	-0.865868414	0.495637695	0.080641062
chip6929793118	-0.00389008	0.609888887	0.994910853
chip6929793124	-0.150483971	0.636924691	0.813225876
chip6929793125	-0.155716262	0.84026756	0.852980033
chip6929793126	-1.045581451	0.845115189	0.216010673
chip6929793137	0.273790172	0.636535465	0.667104309
chip6929793141	-0.421159192	0.826859501	0.610508353
chip6929793167	-0.302125477	0.574949641	0.599248417
chip6929806004	-0.252357653	0.586454754	0.666969772
chip6929806008	0.648821592	1.010069474	0.52064373
chip6929806010	0.687295678	0.8379812	0.412113326
chip6929806011	0.305484711	0.759870821	0.687667909
chip6929806013	-0.751991181	1.019242382	0.46063948
chip6929806014	0.675976942	1.264815204	0.593032172
chip6929806023	-0.80067505	0.487037147	0.100182149
chip6929806039	-0.074533385	0.783435622	0.924206344
chip6929806054	1.33048628	0.801529668	0.096927748
chip6929806056	1.101313889	0.892458411	0.217194466
chip6929806059	-0.394710395	0.846379499	0.640963883
chip6929806070	0.889625814	0.802552044	0.267647621
bmi	0.008591086	0.007866269	0.27477051
positionR01C02	0.100028682	0.16384783	0.541532332
positionR02C01	-0.144324466	0.147414848	0.327562115
positionR02C02	0.126220175	0.165764908	0.446393786
positionR03C01	0.054249825	0.156200872	0.728359883
positionR03C02	-0.093471019	0.168225013	0.57846319
positionR04C01	-0.252547179	0.156967611	0.107635436
positionR04C02	-0.01502212	0.164317659	0.927157906
positionR05C01	-0.184875153	0.16314821	0.257141595
positionR05C02	-0.133703804	0.169288296	0.429644897
positionR06C01	-0.250798338	0.156705634	0.10950048
positionR06C02	-0.029108362	0.157251839	0.853145381
mono	3.153396555	2.08133069	0.129750436
nk	4.432972751	1.819711433	0.014847172
gran	3.694402147	1.446030022	0.010623096
cd4t	4.976108968	1.705128408	0.003519239
cd8t	8.886776901	1.834940079	1.28E-06
agedif	-0.064962277	0.017912381	0.000287101
smoke1	-0.145553302	0.087518513	0.096289533
smoke2	-0.332148474	0.130694615	0.011040667
year2000	-1.390412664	0.841363278	0.098418178
year2001	-1.327613241	0.68807274	0.053672986
year2003	-0.375886869	0.734101383	0.608625306
year2004	0.043701259	0.958197373	0.963622864
year2005	0.260760446	0.986506666	0.79152788
year2006	-0.47803939	0.991256753	0.629624191
year2007	-0.351032629	1.008964065	0.727904842
year2008	0.04571541	1.120255947	0.967448958
year2009	-1.248831122	1.056043174	0.23698481
year2010	-0.896482102	1.080035482	0.406511221
year2011	-0.587450615	1.3497269	0.663390662
year2012	-1.27105368	1.631020968	0.435803361
