# Supplementary material for: Epigenetic findings in periodontitis in UK twins: a cross-sectional study
Source: Clin Epigenetics. 2019 Feb 13;11:27. doi: 10.1186/s13148-019-0614-4 (PMC6375219; doi:10.1186/s13148-019-0614-4)
Supplement: Supplementary file 4 — Table S4. Covariate data and methylation beta values at cg21245277 in blood (CSV 91 kb) [file 13148_2019_614_MOESM4_ESM.csv]

new_famID	new_id	Gingival bleeding	age	Sentrix_ID	Sentrix_Position	Extraction_year	CD8T	CD4T	NK	B cell	Monocyte	Gran	CD8pCD28nCD45RAn	CD8.naive	CD4.naive	PlasmaBlast	smoking	BMI	zygosity	cg21245277
1	11	0	71	6929806004	R02C01	2004	0.054029121	0.027317863	0.115136592	0.010214584	0.121944839	0.645550907	12.07505019	194.4489956	347.4479743	2.033614811	0	21.16	MZ	0.044309607
2	21	0	61	6929806013	R03C01	2008	0.039612515	0.267682036	0.080676176	0.085142741	0.065496806	0.533543805	5.649752687	287.0822213	481.3528567	1.949165181	1	27.58	MZ	0.008801604
2	22	0	61	6929806013	R04C01	2008	0.060662869	0.296666135	0.073888069	0.102116107	0.060038198	0.477931732	4.453946313	319.4209426	572.2680232	1.805790004	0	24.13	MZ	0.016207056
3	31	1	70	6929806004	R04C02	2006	0.096522163	0.082609563	0.097638483	0.011145853	0.088655981	0.616341253	14.83539441	177.3447902	259.2827458	1.894836044	0	27.83	MZ	0.031214621
3	32	1	70	6929742027	R05C01	2006	0.113622253	0.178807075	0.093445058	0.043700777	0.085635787	0.508879494	11.66908135	192.1363716	333.9138836	1.763030267	0	27.92	MZ	0.028285279
4	41	1	64	6057825005	R05C01	2006	0.016933922	0.1502236	0.044517352	0.072479678	0.073777076	0.69781672	12.1419783	202.9080089	306.9337449	2.085078063	1	21.64	MZ	0.036174849
4	42	1	64	6042308068	R03C02	2006	0	0.146997873	0.070168186	0.075959217	0.056113823	0.652774952	7.56221171	222.9721188	491.1405695	1.869380699	1	22.6	MZ	0.00463477
5	51	0	79	6057825046	R02C02	2006	0.065980435	0.132252561	0.113016704	0.033487761	0.052355352	0.572247742	14.09662749	165.7389566	275.0106393	1.914761043	1	23.51	SG	0.063733252
6	61	1	66	6929806023	R05C01	2005	0.064756012	0.287502586	0.07138416	0.064807465	0.04592114	0.543678693	5.38315024	221.4551794	462.7412423	1.678965216	0	31.16	MZ	0.052860318
7	71	0	67	6057825033	R04C02	2006	0.00314674	0.283288621	0.018658592	0.070521037	0.048417769	0.564821971	8.469131744	247.6649178	555.0525464	1.733511462	0	29.73	SG	0.010559953
8	82	0	78	6929742055	R06C02	2003	0.042277781	0.265082754	0.092575699	0.048174372	0.063245894	0.547758864	5.822303477	243.9704851	465.8813767	1.774621491	0	27.32	MZ	0.113395048
9	91	1	74	6057825046	R05C02	2006	0.030101416	0.146046168	0.066869758	0.065265034	0.076277058	0.585973846	15.17929517	188.8687678	501.216795	1.897145606	0	21.59	MZ	0.017779692
10	101	0	64	6042316028	R03C02	2006	0.002595527	0.167824731	0.053629783	0.003768145	0.058441211	0.701995493	4.220780782	247.7195573	326.4213299	1.706804097	0	20.97	SG	0.009398322
11	112	1	66	6929793111	R01C01	2004	0	0.244734811	0.047270232	0.033524833	0.075353775	0.599408413	9.758797288	183.468524	561.2122502	2.003001428	1	23.18	DZ	0.008945638
12	121	0	68	6929806004	R03C02	2006	0.169001286	0.159246096	0.142174459	0.071797022	0.072889347	0.3863335	18.19244337	202.596839	465.5183602	1.632964841	1	21.46	MZ	0.161664006
12	122	1	68	6929742027	R04C01	2006	0.047496412	0.190898048	0.013470164	0.099475365	0.099388502	0.584128997	11.29482718	235.522596	486.1635524	1.915022853	2	23.35	MZ	0.031032722
13	131	1	73	6057825057	R01C02	2006	0.089883522	0.033281956	0.078910114	0.075432384	0.120588788	0.58118797	17.83120956	126.3063791	325.1901932	1.958844506	0	28.63	MZ	0.050291041
13	132	1	73	6057825057	R02C01	2006	0.025158744	0.06215809	0.040429024	0.065270394	0.084608195	0.717529422	14.5786997	174.3259776	369.5259507	1.993625635	0	31.87	MZ	0.033538172
14	141	0	71	6929742023	R05C02	2005	0.012570618	0.197513338	0.090985122	0.071662803	0.118771246	0.564475141	5.116555689	218.3773145	259.5347506	1.839543864	0	21.97	DZ	0.02202608
14	142	0	71	6929742023	R06C02	2005	0	0.243733518	0.066665308	0.109383843	0.098513983	0.514732502	2.396527865	211.5195596	361.6779732	1.683821145	0	21.71	DZ	0.017450463
15	151	0	47	6057825036	R02C01	2006	0.034375966	0.177895491	0.067265189	0.059912358	0.076473189	0.583488796	9.56966935	260.9779227	444.0912289	1.88067017	0	23.66	DZ	0.026796734
16	161	0	63	6042316073	R03C01	2006	0.063970862	0.1901283	0.044785776	0.019498969	0.116677775	0.55459172	6.48317539	275.4279001	511.3469214	1.859162513	1	32.98	MZ	0.016153576
16	162	1	63	6042316073	R05C01	2006	6.13E-19	-1.08E-19	1.32E-18	0	0.06010553	0.934573904	12.44238885	262.4866295	337.6330621	2.459312386	1	30.53	MZ	0.004634292
17	171	0	63	6929806004	R03C01	2004	0.158819701	0.292823197	0.130318762	0.083664927	0.046890867	0.284543644	12.05211228	249.8957102	531.1815328	1.471196807	0	34.09	MZ	0.105017702
18	182	1	62	6055432118	R02C02	2006	0	0.30097098	0.017556656	0.057929374	0.06200773	0.629451854	6.996172216	291.1014038	685.2638115	1.915430614	2	27.2	DZ	0.012303377
19	191	1	68	6929806013	R03C02	2011	1.52E-05	0.144594724	0.015410753	0.064568087	0.05995025	0.77949507	6.192777118	254.7409005	303.9407053	1.982664717	1	27.04	MZ	0.004446505
19	192	0	68	6929806013	R04C02	2011	0.02482448	0.081651497	0.101713726	0.03521858	0.082716665	0.734460518	10.62017479	223.7466183	251.8421649	2.047996236	0	26.38	MZ	0.041741638
20	201	0	50	6042316073	R02C01	2006	0.122464531	0.213726381	0.081885654	0.049183781	0.03454549	0.491107961	10.78596655	230.4641229	415.7785876	1.731436471	0	22.87	MZ	0.055469437
20	202	0	50	6042316073	R04C01	2006	0.145556665	0.218902353	0.078292403	0.043986091	0	0.514559056	10.55515122	249.0458044	465.4999741	1.493448172	0	20.47	MZ	0.0771616
21	212	0	73	6929806023	R04C01	2004	0.056914355	0.154095032	0.184254294	0.083356664	0.080178986	0.511310053	12.06969263	196.4385077	254.4409138	1.853826912	0	20.64	MZ	0.178131595
22	221	0	65	6042308041	R06C01	2006	0.003577895	0.136427124	0.092620447	0.04093011	0.072606609	0.656103848	13.06075455	196.3458411	387.590835	2.006825807	0	37.85	MZ	0.012252999
22	222	0	65	6042308041	R01C02	2006	0.030449588	0.129749251	0.02294669	0.036094113	0.06761827	0.716218113	11.03751935	207.2781159	470.8584241	2.104965024	2	30.22	MZ	0.011280567
23	231	0	61	6055432118	R01C01	2006	0.046528467	0.245850638	0.044651074	0.065350964	0.096752704	0.566174546	7.135346801	275.0852297	497.4242643	2.038038186	0	26.96	DZ	0.009073559
23	232	1	61	6055432118	R02C01	2006	0.027195435	0	0.079542576	0.059348727	0.163403088	0.721078626	9.790851866	259.5226393	335.4123187	2.30395311	0	27.91	DZ	0.006159778
24	241	1	54	6042308108	R02C02	2006	0.052841914	0.158932457	0.066647747	0.059574374	0.049844079	0.604268182	10.38251716	207.7293681	374.5460705	1.913069443	0	19.71	DZ	0.044775766
24	242	1	60	6057825006	R06C02	2006	0.034595915	0.2451955	0.108122773	0.087079369	0.064692625	0.505739607	9.768322473	213.5747197	393.9611619	1.792470592	0	29.95	DZ	0.008741636
25	251	1	62	6929806014	R03C01	2012	0.081398309	0.259792343	0.056778472	0.115970445	0.090288804	0.476967353	7.922351421	323.1151311	536.6023003	1.854930149	1	31.06	MZ	0.027790179
25	252	0	62	6929806014	R04C01	2012	0.018475537	0.204182489	0.048262413	0.10364452	0.095964394	0.609273934	7.815474694	294.0852633	418.5349464	2.036944082	0	28.25	MZ	0.00589851
26	261	0	67	6929806011	R01C02	2009	0.104594904	0.148238558	0.064313515	0.055983136	0.044269694	0.587969253	8.2911766	236.1114829	375.8691178	1.875351632	0	25.97	MZ	0.015922086
26	262	0	67	6929806011	R02C02	2009	0.079627517	0.218421624	0.060859639	0.0700977	0.040789633	0.531064558	6.240209205	203.4665852	434.3425872	1.735765089	0	25.97	MZ	0.007039075
27	271	1	63	6055432168	R02C01	2006	0.048167494	0.271366683	0.080873975	0.112472414	0.073644377	0.441347985	6.652352997	220.2138544	371.6735729	1.655958935	1	29.62	MZ	0.0192948
28	281	0	39	6929793055	R05C02	2006	0.095287273	0.19492089	0.073964754	0.060348121	0.049529644	0.544043491	10.96444	271.5921977	409.356201	1.816300299	0	23.87	MZ	0.011847938
8	82	0	39	6929793055	R06C02	2006	0.064698579	0.171054746	0.041877096	0.050640866	0.06830696	0.615843423	9.482189316	294.3962539	459.0096202	1.856245495	0	21.8	MZ	0.029261133
29	292	0	56	6929793125	R05C02	2008	0.117765388	0.219019351	0.080039491	0.031736184	0.061469631	0.483522308	13.06595922	137.3606179	261.6868614	1.715385049	2	22.75	SG	0.035264879
30	302	1	47	6042316028	R06C01	2006	0.101813677	0.1772554	0.035013708	0.042439245	0.081171333	0.574091864	9.819000415	243.2081059	363.3521736	1.851128481	0	23.15	SG	0.021453697
31	311	0	42	6055432155	R04C01	2006	0.069576556	0.141166656	0.074359268	0.05340083	0.104202582	0.631044789	10.79465441	254.7249339	298.6837452	1.980518139	0	24.34	MZ	0.001939051
31	312	0	42	6055432155	R01C01	2006	0.023119518	0.102264194	0.090306927	0.037705627	0.104722187	0.697868028	11.62574884	245.2698652	249.5269741	2.06398444	0	23.96	MZ	0.010216235
32	321	1	54	6929793141	R04C02	2008	0.069397099	0.166183455	0.039143211	0.06202389	0.088792807	0.592697605	7.352734971	172.7383516	302.6899983	1.978265227	0	28.47	MZ	0.002879176
32	322	1	54	6929793141	R05C02	2008	0.074540934	0.189362025	0.040261256	0.060122439	0.088623714	0.541810324	4.711050292	206.8542114	374.2547126	1.933045477	0	29.67	MZ	0.01051549
33	331	0	47	6929793004	R02C02	2009	0.119337751	0.349660501	0.03912741	0.081006828	0.025352901	0.3834969	1.275570468	308.4310855	644.7018794	1.34471552	0	22.17	MZ	0.017885002
33	332	0	41	6929793004	R03C02	2009	0.079165307	0.285232421	0.02028256	0.070907673	0.024213115	0.524924729	3.716611558	330.4114737	588.4176232	1.521413886	0	20.56	MZ	0.006450969
34	341	0	43	6929742055	R05C01	1999	0.05484456	0.105842257	0.047854848	0.039926707	0.091238526	0.7098443	6.411145333	278.5352275	388.3870475	2.027362586	2	26.66	MZ	0.008112763
34	342	0	43	6929742055	R06C01	1999	0.070453657	0.094730024	0.067392495	0.033236564	0.092653861	0.683044384	6.853953443	289.0390859	345.223644	2.054020004	2	24.53	MZ	0.008642824
35	351	1	39	6929806011	R05C02	2009	0.022663983	0.180026684	0.017488424	0.047620839	0.074177485	0.661741345	3.667368098	343.3243974	456.7379321	2.030780585	1	25.66	MZ	0.000773676
35	352	0	39	6929806011	R06C02	2009	0.036274835	0.216718762	0.055934033	0.055996456	0.079434334	0.553808436	3.369607089	313.4112568	447.8080062	1.824709802	2	25.63	MZ	0.005927748
36	361	0	49	6057825005	R01C02	2006	0.022641298	0.190263829	0.069737685	0.046810003	0.067668839	0.644937051	10.49247395	259.1968767	398.7516129	1.858710273	0	25.83	MZ	0.013778075
36	362	0	49	6042308075	R06C02	2006	0.021018635	0.164394786	0.0516484	0.02033533	0.069310328	0.669100824	9.817029019	274.9482875	578.7480217	1.825378919	1	22.43	MZ	0.007935187
37	371	1	55	6057825033	R02C01	2006	0.044138302	0.068698338	0.03218132	0.021509061	0.082459598	0.728823954	16.28066266	268.7565245	445.5984282	1.850356174	1	24.69	SG	0.009107167
38	381	0	74	6929793026	R04C01	2009	0.025201701	0.227945875	0.159668187	0.048251848	0.040330729	0.500358969	8.358789145	250.4788744	485.0204627	1.666504786	0	27.93	MZ	0.064363607
38	382	1	74	6929793026	R05C01	2009	0	0.276585662	0.237186136	0.061471561	0.059609649	0.363304667	9.868011949	182.8181779	437.752796	1.504174664	0	26.64	MZ	0.013495929
39	391	1	54	6929793125	R06C02	2008	0.001209579	0.120861554	0.04145157	0.019208398	0.077898455	0.72753702	13.34564275	221.7536357	340.9147627	1.979243716	0	38.07	MZ	0.012798123
39	392	1	54	6929793024	R01C01	2008	0.00893163	0.112793783	0.050767401	0.019719398	0.088650677	0.710405576	13.71621453	248.8502071	377.5362949	2.059259944	0	33.24	MZ	0.005079905
40	401	1	58	6929806039	R03C02	2010	0.013746213	0.219081368	0.033102489	0.038772391	0.103930295	0.600370907	6.12574498	241.2754723	514.3425337	2.024978088	0	31.87	MZ	0.00460655
40	402	1	58	6929806039	R04C02	2010	0	0.222418728	0.015171564	0.050800626	0.069611164	0.659291457	6.187019865	289.7761566	515.609311	2.037325674	0	24.41	MZ	0.001198976
41	411	1	77	6055432120	R02C02	2006	0	0.252474903	0.006504128	0.069920401	0.082281656	0.62993791	7.879266485	226.4833195	471.8602322	1.817391124	0	24.51	MZ	0.0272174
41	412	0	77	6055432120	R04C02	2006	-1.73E-18	0.320873191	0.027661441	0.059516355	0.082226708	0.555797839	7.500434533	213.4998837	556.569406	1.676845434	0	25.64	MZ	0.016523604
42	421	1	67	6929793126	R04C01	2008	0.059375166	0.237615759	0.127718997	0.069321537	0.051749717	0.446481401	8.951453581	232.5940279	426.8936858	1.745107389	0	23.2	MZ	0.020467886
43	431	0	57	6055432109	R02C01	2006	0.044636599	0.215289785	0.045610822	0.019150986	0.078497055	0.563807791	11.51039029	213.2428235	662.1708067	1.942164841	0	21.42	MZ	0.02758003
43	432	1	57	6055432109	R03C01	2006	0.025733427	0.253614055	0.080026908	0.0234541	0.050060536	0.556686539	10.0112695	204.6837569	592.0228891	1.823132122	0	28.32	MZ	0.004451805
44	441	0	70	6929806070	R05C01	2009	0.050553534	0.249396944	0.02041791	0.053451363	0.068353877	0.548879047	9.002846241	249.8671802	516.7501903	1.670738754	0	28.24	MZ	0.023158285
44	442	1	70	6929806070	R06C01	2009	0.072655378	0.218276154	0.047859759	0.034239957	0.063380235	0.560166966	11.16418363	262.0531158	514.908538	1.643425588	0	26.76	MZ	0.021553745
45	451	0	57	6929806011	R03C01	2009	0	0.16635878	0.036540045	0.051769454	0.07291158	0.66483652	7.287529497	203.9103601	300.5305844	1.876528049	2	20.46	MZ	0.011480617
45	452	0	57	6929806011	R04C01	2009	0	0.312648993	0.096647906	0.056894177	0.025898538	0.47480658	0.854986031	365.1574426	631.2722704	1.641566342	0	22.73	MZ	0.001869639
46	462	0	62	6055432122	R03C02	2006	0.019473966	0.152723621	0.033509286	0.044474923	0.092771468	0.704962429	4.806159033	273.892669	395.3905045	1.940413747	1	24.57	SG	0.005192637
47	471	1	68	6929806008	R01C02	2010	0.044494525	0.089754531	0.056191489	0.045624829	0.069246559	0.696352386	9.659661228	276.6012502	368.4776655	2.046936652	0	24.28	MZ	0.014593154
47	472	1	68	6929806008	R02C02	2010	0.020615152	0.138888992	0	0.038437297	0.0699063	0.732444674	7.95304286	303.1418427	434.2177634	1.997674051	0	25.84	MZ	0.020700911
48	481	1	51	6057825006	R05C02	2006	0.006014809	0.155836613	0.063055473	0.043941758	0.087774745	0.69270607	9.327751877	266.4227292	340.2551007	2.082486334	1	26.83	MZ	0.003273747
48	482	1	51	6042308075	R05C02	2006	0.032124129	0.201175907	0.017700845	0.031875927	0.063671368	0.651052305	10.34792792	278.4559524	587.5313217	1.987159161	1	33.87	MZ	0.000556822
49	491	1	53	6055432109	R04C01	2006	0	0.150120374	0.00878578	0.079244049	0.042594771	0.679494648	8.227691272	260.1298188	519.3999644	1.877421718	0	31.41	MZ	0.000967963
49	492	0	53	6055432109	R06C01	2006	0	0.118571106	0.009310971	0.061172235	0.044873013	0.745457905	10.51856716	237.1479794	508.3599141	1.972948258	0	28.01	MZ	0.003457832
50	502	0	58	6929806011	R01C01	2009	0.073577731	0.212479538	0.080758394	0.020125181	0.037595969	0.574970321	15.51553195	229.1954971	406.023172	1.682179296	1	27.52	MZ	0.021059261
51	512	0	47	6042308121	R03C02	2006	0.145319832	0.180137455	0.033197456	0.026049587	0.072357684	0.52730729	10.46946401	242.5245696	534.4068526	1.594700896	2	25.52	SG	0.029506665
52	521	0	67	6929806039	R01C02	2010	0	0.122869963	0.053241438	0.013679442	0.089933241	0.713312258	15.01345555	226.7669022	330.6117758	2.117131681	0	28.06	MZ	0.004054422
53	531	0	65	6929793026	R02C01	2009	0.000245516	0.13092359	0	0.005104951	0.125359822	0.714906285	13.58698377	246.9308107	520.0259875	1.802048053	2	31.17	MZ	0.001704976
53	532	1	65	6929793026	R03C01	2009	0.030347352	0.153820341	0	0.008601529	0.105606573	0.683519097	11.93834127	247.4325246	422.1509085	1.572346046	1	29.3	MZ	0.010554657
54	542	1	48	6929793141	R01C02	2008	0.040054455	0.344810999	0.024744231	0.075444641	0.075501253	0.436271336	1.44040508	260.2112206	569.7777796	1.641091928	1	31.33	MZ	0.010008902
55	551	1	50	6929806039	R05C02	2010	0.085078622	0.223428637	0.030609504	0.036646543	0.069940037	0.564310812	8.091306218	340.5821549	563.6006369	1.915817901	0	34.08	MZ	0.012543753
55	552	0	50	6929806039	R06C02	2010	0.125316945	0.249796224	0.039628411	0.027904583	0.060630709	0.483154248	17.24569396	276.0850378	590.8414771	1.829632867	0	34.7	MZ	0.032154126
56	561	1	51	6929742080	R06C01	2005	0.014902907	0.184702801	0.105673646	0.039278673	0.060649051	0.62841321	7.83567999	252.0244327	381.9535341	1.999919343	0	33.64	MZ	0.020213501
56	562	1	51	6929793111	R05C01	2005	0.000265123	0.262410785	0.050984432	0.052913901	0.039535366	0.611729118	8.567584418	246.3890698	567.0679888	1.869630906	1	33.83	MZ	0.010612791
57	572	1	57	6042308154	R05C01	2006	0.090493431	0.18880655	0.127142931	0.05368181	0.09732344	0.435418357	15.0240534	196.1697487	532.0412195	1.869508425	0	30.32	SG	0.016765048
58	581	1	54	6929793141	R06C02	2008	0.01555592	0.124334124	0.058107354	0.057231621	0.061524718	0.679203286	9.348302233	286.2886476	448.9870189	2.031062659	0	23.93	MZ	0.007692421
58	582	0	54	6929793126	R01C01	2008	0.011650457	0.098642522	0.028101231	0.033284813	0.072952492	0.741605484	19.15122678	272.3811697	422.004208	1.795269031	0	20.21	MZ	0.010288657
59	591	0	64	6929793124	R05C01	2004	0.097041855	0.137093517	0.088527298	0.082747939	0.064033001	0.548208213	15.27283329	226.2773656	436.7996479	1.938304603	2	34.02	MZ	0.050936801
59	592	0	64	6929793124	R06C01	2004	0.075360252	0.07448771	0.200039175	0.049978431	0.083247701	0.524660101	17.78909404	242.8149462	345.0343072	1.948642051	1	38.28	MZ	0.076767411
60	601	1	64	6929806054	R04C02	2009	0.018446034	0.141598113	0.005385842	0.032024674	0.065562537	0.741517506	11.37380041	228.6657469	529.1512097	2.115186741	0	20.77	MZ	0.004444077
60	602	1	64	6929806054	R05C02	2009	0.061778731	0.147776876	0.064163073	0.07618754	0.056844817	0.599510873	8.963248095	193.4932604	449.6270744	1.927525419	0	21.43	MZ	0.008969726
61	611	1	40	6929793033	R06C01	2009	0.041207052	0.145884863	0.051652034	0.045169205	0.077449507	0.625620064	10.98279345	184.6194303	450.912528	1.93398351	2	26.48	MZ	0.008665013
61	612	1	40	6929793033	R01C02	2009	0.051843485	0.110375837	0.180311871	0.054585056	0.043410322	0.551118665	15.32802149	173.6533955	384.2847484	1.860751069	0	26.5	MZ	0.037743718
62	622	0	70	6042316098	R06C01	2006	0	0.331133328	0.068222488	0.060816853	0.025257937	0.538470657	4.350063568	317.7224639	700.9660415	1.661759125	1	22.08	SG	0.013410021
63	631	1	64	6057825005	R05C02	2006	0.028355777	0.054682829	0.092986919	0.056784734	0.091171484	0.71143581	21.42662721	109.8714341	132.8144621	2.186054915	1	30.02	MZ	0.040644621
64	642	1	57	6929742002	R02C01	2003	0.043378354	0.119147694	0.028930166	0.057132976	0.1099492	0.693867702	6.790296363	261.9144228	396.378955	2.001637518	0	36.26	MZ	0.019633123
64	642	0	46	6929793109	R03C01	2006	0.046430552	0.136396017	0.045676805	0.031798773	0.124008716	0.624095984	7.387502764	304.2327305	492.2709076	1.815130513	0	19.33	MZ	0.017856846
65	652	1	46	6055432139	R01C02	2006	0.04819523	0.202854858	0.091264869	0.067620488	0.023205762	0.623024161	11.18169376	244.8413314	453.4962406	1.875493745	0	28.82	SG	0.008533444
66	661	1	56	6929806008	R05C01	2010	0.062333527	0.161075107	0.081158789	0.071189869	0.039382874	0.58758138	7.92397941	276.6001219	441.8095486	1.927670703	0	20.3	MZ	0.008616948
66	662	1	56	6929806008	R06C01	2010	0.066526042	0.223801901	0.06313713	0.056488058	0.04844837	0.553163285	7.223514786	282.7879645	512.7515665	1.847900041	0	21.98	MZ	0.010059916
67	671	0	59	6055432139	R06C01	2006	0	0.147450771	0.047458055	0.020495463	0.062904205	0.752990229	11.54794036	257.8468098	330.6207526	2.008719183	0	26.43	MZ	0.006277495
67	672	1	59	6055432139	R03C01	2006	0.030277867	0.220939	0.063442697	0.19760656	0.037513011	0.460790507	11.36277572	121.3670416	347.7273968	1.618873575	0	28.76	MZ	0.013572593
68	681	1	56	6929806039	R01C01	2009	0.027463994	0.371002377	0.10785138	0.118440532	0.015813792	0.384734928	4.967345952	205.4184968	591.1487236	1.553986541	0	28.95	MZ	0.002234756
68	682	1	56	6929806039	R02C01	2009	0.038513206	0.436594185	0.043839564	0.108527143	0.012507091	0.380937733	3.194884438	212.5713239	592.6912176	1.43261456	0	29.77	MZ	0.009091451
69	691	0	51	6055432140	R02C02	2006	0.062295254	0.141586452	0.087108665	0.025728898	0.068937753	0.642893393	6.714787062	262.9224378	373.3859017	1.897231195	0	23.25	MZ	0.044995959
70	702	1	51	6929793057	R03C01	2007	0.019149868	0.18036475	0.06041983	0.010567531	0.036661522	0.694877723	7.375361434	202.0210683	385.2519849	1.907325171	0	38.5	MZ	0.024023752
71	711	1	59	6929793004	R06C02	2009	0.091922245	0.286977671	0	0.040688978	0.063624231	0.52275382	7.817858416	281.0452572	730.2707766	1.992704986	1	29.45	MZ	0.033124937
71	712	0	64	6929793033	R01C01	2009	0.027091634	0.411621063	0	0.040159608	0.038292389	0.48313145	5.995347334	310.1247913	845.0312683	1.881045909	0	29.71	MZ	0.012815313
72	721	1	60	6929806010	R05C01	2010	0	0.31636	0.103988097	0.109850117	0.051817811	0.437702222	4.209221117	302.8469577	593.3463256	1.521561058	1	28.05	MZ	0.016065737
72	722	0	60	6929806010	R06C01	2010	0	0.394603983	0.104234551	0.125410401	0.035037891	0.353950384	0.826753576	317.3858074	714.0793004	1.385319234	1	26.74	MZ	0.003645862
73	731	1	31	6929793057	R02C02	2007	0.058190194	0.202943913	0.070703084	0.060348309	0.060925023	0.551780027	4.48864578	304.0575019	459.6710799	1.709634875	0	24.06	MZ	0.015134814
73	732	0	31	6929793057	R03C02	2007	0.040106691	0.154509462	0.034491165	0.045490964	0.067640734	0.650213985	4.472299958	319.2320715	466.2435348	1.899592111	0	21.94	MZ	0.015388331
74	741	0	59	6055432102	R02C01	2006	0.06260675	0.239818194	0.090201657	0.033742957	0.063296914	0.555952415	7.973009833	297.5601953	450.7579905	1.673834545	0	25.16	MZ	0.01874472
74	742	0	59	6042308041	R02C01	2006	0.020036497	0.291653181	0.04379696	0.030618872	0.038652628	0.567008802	7.09879513	262.3464989	641.8218409	1.530757163	0	26.37	MZ	0.012223274
75	751	1	57	6929806054	R02C02	2009	0.073933061	0.114550993	0.134859241	0.081007766	0.082626758	0.506102739	11.85650372	277.0255431	478.1033589	1.79755049	0	28.38	MZ	0.025229701
75	752	1	57	6929806054	R03C02	2009	0.047700141	0.16468038	0.086729935	0.069555837	0.074783854	0.552456224	12.29887264	299.1843874	531.2373891	1.801213677	0	28.47	MZ	0.008273121
76	761	0	63	6929806010	R03C02	2010	0.001717038	0.212824783	0.086448134	0.058753959	0.015390255	0.621479933	12.78388924	237.5858083	467.6010191	1.920028799	1	25.8	MZ	0.023817768
76	762	1	71	6929806010	R04C02	2010	0.029091636	0.222244395	0.069715271	0.057755735	0.020442653	0.601463973	13.86474479	242.0308827	561.5905595	1.909836275	1	24.15	MZ	0.018522407
77	772	0	56	6055432139	R01C01	2006	0.021066768	0.358766584	0.062596315	0.041845719	0.027399742	0.556897963	5.706379892	256.173306	502.0410751	1.586077624	1	23.84	MZ	0.013314164
78	781	1	56	6929793126	R06C02	2008	0.025630133	0.259304534	0.07597332	0.042455468	0.101497462	0.477377197	8.77474864	242.2328815	494.5004661	1.602554149	1	27.93	MZ	0.017200412
79	791	0	73	6929793167	R05C01	2010	0.002480396	0.048039309	0.024465591	0.016487342	0.04156177	0.878417552	9.997709994	259.6588096	366.6722104	2.258581918	1	33.5	MZ	0.008265818
79	792	0	73	6929793167	R06C01	2010	-4.29E-18	0.034217295	0	0.014946111	0.037765337	0.911504646	8.880477118	231.4790078	322.5023054	2.204262772	1	29.22	MZ	0.001988783
80	801	0	67	6929806039	R03C01	2009	0.033028132	0.359977353	0.098956786	0.065425799	0.02845599	0.419500777	1.12618322	287.008773	623.3737183	1.555081549	1	22.32	MZ	0.016788429
80	802	0	67	6929806039	R04C01	2009	0.038859798	0.332211818	0.104111043	0.056879131	0.030206449	0.445939759	0.895700453	269.7751193	545.6446553	1.575853783	0	26.17	MZ	0.017765204
81	812	1	39	6042316098	R02C02	2006	0	0.10809292	0.008815413	0.035697051	0.122592991	0.743145127	11.49534088	255.902186	476.3271312	2.082841553	0	28.54	SG	0.003062247
82	821	1	30	6042308005	R01C02	2006	0.059782442	0.177912872	0.014039372	0.042966618	0.063963717	0.634183456	11.57608928	238.6690955	513.2559418	1.813526284	2	36.83	MZ	0.010055187
82	822	1	30	6042308005	R03C02	2006	0.01702873	0.102973277	0.026272486	0.025655077	0.06332056	0.752092613	13.6758985	197.6353269	410.224587	2.062625158	2	32.76	MZ	0.004186543
83	832	0	65	6055432099	R06C02	2006	0.022008803	0.179892716	0.093933779	0.049254117	0.110195842	0.566205139	11.12976025	203.0761315	343.9944114	1.908403781	0	24.1	MZ	0.089005176
84	841	0	62	6929793109	R01C01	2006	0.094202383	0.207435867	0.089903736	0.092722452	0.065531076	0.47001794	7.087029034	270.1410913	439.0285777	1.599238123	0	32.81	MZ	0.077292035
84	842	0	62	6929793109	R02C01	2006	0.062040784	0.166494868	0.056295099	0.101276797	0.072792053	0.56781711	9.021968377	271.0959827	470.3919947	1.798164487	0	35.77	MZ	0.020478786
85	851	1	66	6055432155	R06C01	2006	0.03246468	0.215190855	0.106663928	0.021604478	0.09854172	0.579724247	13.25915768	223.7248538	419.1133893	1.889352024	0	29.55	MZ	0.003289195
86	861	0	52	6055432120	R05C02	2006	0.010314791	0.094234081	0.017741574	0.024863128	0.118581729	0.757992595	11.64398106	235.0758909	441.6054614	2.10257527	1	29.15	MZ	0.014993871
86	862	1	52	6055432140	R02C01	2006	0.037361688	0.101170957	0.024884436	0.026790316	0.102921544	0.731092694	9.211582436	236.1664248	454.5443035	2.145699518	1	39.9	MZ	0.019621288
87	871	0	48	6057825027	R06C02	2006	0.059328929	0.239170845	0.085416104	0.047820391	0.060608157	0.524046265	11.9050463	246.8169974	610.8901723	1.9868428	1	28.69	MZ	0.011049814
87	872	0	48	6057825033	R01C01	2006	0.111129593	0.191456073	0.027844753	0.0238226	0.081205514	0.524503865	9.157293701	243.5676146	587.4947286	1.810528533	1	26.51	MZ	0.033340034
88	881	1	60	6042308041	R04C02	2006	0.096367708	0.240728788	0.320263727	0.092185166	0.064666404	0.179589433	7.888087185	163.0088802	359.8883165	1.216092464	1	34.24	MZ	0.112353856
88	882	1	60	6042308041	R05C02	2006	0.042233266	0.297406372	0.279784441	0.106759798	0.096949557	0.167312166	10.40015027	160.5559114	413.6169571	1.277741412	1	24.99	MZ	0.073625248
89	892	1	44	6042316028	R02C02	2006	0.083392938	0.324676191	0.158383616	0.136716223	0.10519219	0.16887155	4.436014122	172.0185029	426.703119	1.655594163	1	24.71	DZ	0.038999825
90	901	0	57	6042308121	R05C01	2006	0.022968943	0.18048301	0.18896774	0.037212572	0.077298297	0.464024376	9.960019426	261.5607622	572.1590759	1.762599678	0	27.64	DZ	0.019526909
90	902	1	57	6057825040	R02C01	2006	0.047136538	0.243141752	0.140298241	0.039592051	0.083646947	0.470359354	6.94879825	221.9713691	572.3583706	1.585199169	2	28.18	DZ	0.003439026
91	912	1	60	6055432089	R03C02	2006	0.036780104	0.196826128	0.032362697	0.068131002	0.064389712	0.633190231	9.668747732	251.5954079	308.5149254	1.933548671	0	39.87	MZ	0.010609631
92	922	0	56	6929793141	R03C02	2008	0.072356121	0.318262064	0.01475505	0.074745818	0.068993592	0.455131015	6.370185225	239.4227436	570.3413921	1.679045343	2	28.09	MZ	0.015161871
93	932	1	41	6042308005	R03C01	2006	0.047180652	0.14377984	0.075211173	0.043300205	0.079105701	0.596070539	6.511798421	227.1009256	307.294052	1.818512699	0	20.19	SG	0.006042671
94	941	1	50	6055432120	R06C01	2006	0.13223191	0.258253705	0.116819324	0.089068243	0.046201578	0.382165512	10.48116127	213.2139847	408.0244534	1.681775903	0	36.54	MZ	0.024663688
95	951	1	57	6042308068	R02C01	2006	0.026128624	0.230276291	0.19166991	0.036719716	0.050209737	0.45779922	7.81099063	238.3736906	563.3113018	1.560388757	0	23.86	MZ	0.05639762
95	952	0	57	6042308068	R04C01	2006	0.007051242	0.373329856	0.082331954	0.065378044	0.050867032	0.431541976	3.433860425	292.9678117	692.4199458	1.510304372	0	23.07	MZ	0.02225441
96	961	1	57	6929793024	R06C01	2008	0	0.125125163	0.063243023	0.02570689	0.058380672	0.710542063	8.389646697	250.4354748	425.9539362	1.984076935	0	21.73	MZ	0.029441653
96	962	1	57	6929793024	R01C02	2008	0	0.186140084	0.234807595	0.01303393	0.044724664	0.501924064	11.41914299	211.1066067	500.2534558	1.726022382	1	27.68	MZ	0.02360447
97	971	1	50	6055432144	R04C01	2006	0.103264281	0.214815665	0.155941327	0.054208098	0.047677349	0.443394546	9.247261587	228.2186238	295.7006301	1.643361646	0	22.82	MZ	0.041344719
97	972	1	50	6055432084	R04C01	2006	0.070222827	0.187884368	0.127330402	0.056754557	0.094589572	0.485845723	8.553936192	256.7261644	327.7996483	1.67236133	1	22.49	MZ	0.022809047
98	981	1	60	6042316073	R06C02	2006	0.063393312	0.205474128	0.012890316	0.046219318	0.053410433	0.618478596	7.191139602	192.1286419	419.1639242	1.738823703	0	36.52	MZ	0.01686158
98	982	1	60	6055432139	R05C01	2006	0.06125423	0.147517916	0.061623677	0.044520369	0.0703995	0.664812094	11.83620807	225.3585305	377.8110289	1.893790814	0	33.5	MZ	0.015710631
99	991	0	54	6055432109	R02C02	2006	0	0.162034061	0.022636905	0.036884109	0.107996088	0.612778167	8.901712473	183.0293207	524.4185161	1.830569058	1	29.96	MZ	0.015383725
99	992	1	54	6055432109	R04C02	2006	0.038004396	0.105500173	0.068069297	0.040835443	0.067599496	0.654853583	14.31020969	225.3528849	466.7192198	1.971798583	0	25.95	MZ	0.001417126
100	1001	1	65	6057825042	R01C01	2006	0.139190399	0.119665047	0.178882211	0.055707243	0.072894618	0.413377839	18.67421485	189.5330293	344.4403267	1.664562287	1	24.54	MZ	0.099507441
100	1002	1	65	6057825042	R02C01	2006	0.057265509	0.165552106	0.116470164	0.038814987	0.071252299	0.540335985	14.14311994	231.5783455	474.0991057	1.865148536	1	25.38	MZ	0.022452088
101	1012	1	48	6055432140	R01C02	2006	0.206624627	0.195420061	0.096825539	0.119985102	0.076536368	0.317927398	6.354340186	207.1584134	364.7258818	1.579141415	0	22.56	SG	0.122093662
102	1021	0	61	6057825005	R03C02	2006	0.060393058	0.142239256	0.084237999	0.087697235	0.103262427	0.575859753	13.84420023	220.9083267	437.3944655	1.918910613	1	37.69	MZ	0.056043986
102	1022	0	61	6042308108	R01C01	2006	0.061576838	0.151222013	0.067032311	0.071122207	0.058516184	0.569780433	16.19562428	235.3600407	506.9905477	1.913149127	2	30.93	MZ	0.020710512
103	1032	0	64	6057825040	R04C02	2006	0.089585013	0.304563491	0.064369431	0.047621624	0.065345478	0.447788112	13.42533069	247.1115658	638.5619108	1.676264114	2	21.82	MZ	0.030547752
104	1041	0	36	6042316074	R04C01	2006	0.098399194	0.125364482	0.110930629	0.030444473	0.076204633	0.564058365	9.947675627	267.0415137	372.7430845	1.86509723	0	40.74	MZ	0.018567635
105	1051	1	40	6929793118	R03C02	2005	0.009879002	0.103522801	0.035252114	0.062577781	0.087456237	0.716659704	11.94661613	210.1458907	441.1906723	2.190800272	0	32.16	MZ	0.011190137
105	1052	1	40	6929793118	R04C02	2005	0.026876002	0.113499892	0.07753192	0.099829798	0.066828525	0.636910868	11.53210711	195.9973744	408.3485057	2.06580887	0	32.16	MZ	0.008900322
106	1062	1	48	6929793118	R02C02	2004	0	0.187222302	0.044551177	0.026839475	0.079604582	0.687200492	4.181342449	309.0857088	411.1060878	1.783405523	0	44.89	MZ	0.001562415
107	1072	0	56	6929793055	R02C02	2006	0.061989033	0.315782531	0.023835054	0.065041914	0.043812967	0.508861095	7.50935385	243.4165422	605.0072899	1.582408471	0	49.34	MZ	0.028175709
108	1082	1	55	6042316074	R06C02	2006	0.12162788	0.11824044	0.13167504	0.018662623	0.093927623	0.490802556	10.74414456	233.3565081	443.2196087	1.740077981	0	22.46	SG	0.023733693
109	1092	1	75	6042316073	R01C02	2006	0	0.119552965	0.009465816	0.014951985	0.081803808	0.773828224	9.934368013	264.4553441	400.1620244	2.009223849	0	24.75	SG	0.008750498
110	1101	1	49	6929806023	R05C02	2007	0.046524465	0.18542322	0.038228928	0.053122658	0.125615042	0.614669251	4.230433231	247.112746	284.9436598	1.887579441	0	30.25	MZ	0.006823419
10	102	1	49	6929806023	R06C02	2007	0.034876001	0.217426766	0.058774622	0.089062618	0.123360275	0.537709832	5.60301712	239.7404613	306.1910104	1.754240223	1	31.68	MZ	0.007033044
111	1111	1	54	6057825040	R06C01	2006	0.10598443	0.177803138	0.168639416	0.05298202	0.042703561	0.444433591	14.30782886	133.5095958	165.0474947	1.694018942	0	27.41	MZ	0.02545015
111	1112	1	54	6057825040	R02C02	2006	0.177585735	0.207012964	0.128017035	0.065443406	0.050350838	0.379759161	12.1945755	140.4955472	206.3827933	1.53554269	1	26.93	MZ	0.036278298
112	1121	0	58	6055432122	R05C02	2006	0.091133407	0.247078492	0.081987119	0.075774387	0.088702953	0.480779361	10.66356271	262.0440533	347.0159152	1.824946555	0	16.16	MZ	0.025737303
112	1122	0	58	6055432122	R06C02	2006	0.017038546	0.164032382	0.046311893	0.045945174	0.07720438	0.709014851	7.502869433	258.1624761	276.197218	2.083417827	0	17.75	MZ	0.000703085
113	1132	1	54	6055432084	R02C01	2006	0	0.193253489	0.081278733	0.057722044	0.090855723	0.599260641	9.331374686	228.6385592	485.1590652	1.960772933	0	22.35	SG	0.009654589
114	1141	0	50	6055432139	R04C01	2006	0	0.025749251	0.043629347	0.036425556	0.099379443	0.838242794	18.41354012	206.5485502	359.3253448	2.322456595	1	22.64	MZ	0.006682995
114	1142	1	50	6055432139	R04C02	2006	0	0.162015229	0.142077828	0.084353503	0.076988167	0.587935293	12.32611121	183.3490943	391.8948151	1.897453412	1	20.06	MZ	0.009189236
115	1151	0	62	6055432122	R03C01	2006	0	0.116088187	0.076005175	0.040609884	0.076953164	0.736965566	15.71467156	188.7969198	425.8300285	2.087163629	0	20.79	SG	0.018493637
116	1161	0	47	6042316074	R02C01	2006	0.083272521	0.162030497	0.063515859	0.033981078	0.052105465	0.610916452	9.927483312	277.0718947	476.5934914	1.779392915	1	26.6	MZ	0.020445847
116	1162	1	47	6042316074	R01C01	2006	0.034596274	0.136799226	0.048330194	0.032829388	0.061677167	0.681058796	8.931417538	285.50238	431.1862935	1.921206516	1	27.63	MZ	0.011502332
117	1171	1	43	6055432155	R06C02	2006	0.057389604	0.226771892	0.051797324	0.063341475	0.077066847	0.563846441	8.214443495	208.182383	358.4290751	1.775085426	1	22.99	MZ	0.002656272
117	1172	0	43	6055432168	R01C01	2006	0.047273109	0.196734995	0.045132508	0.050161742	0.079166355	0.60787499	10.05827678	249.8501907	389.8399515	1.806835622	1	20.99	MZ	0.014208079
118	1181	1	38	6929793033	R06C02	2009	0.069943091	0.195946763	0.040716672	0.028302273	0.083037665	0.570805181	4.781321841	295.8988299	595.2450629	1.816967963	2	25.28	MZ	0.002449258
118	1182	1	38	6929793103	R01C01	2009	0.038946953	0.192997139	0.107459678	0.032787553	0.069679566	0.556589062	8.315180813	295.7271125	527.6466791	1.757743715	0	30.36	MZ	0.039588398
119	1191	0	71	6042308068	R06C01	2006	0.09962955	0.115804785	0.105238255	0.026645626	0.06691524	0.580395188	20.65628826	171.9313513	285.4856219	2.025693961	0	29.88	MZ	0.101117023
119	1192	1	71	6042308068	R01C02	2006	0.122772369	0.094400939	0.07152201	0.031160396	0.057387864	0.599341419	12.3842457	241.0999762	448.2349412	1.746265461	0	31.8	MZ	0.049615596
120	1202	0	73	6055432099	R06C01	2006	0.036720711	0.129326672	0.076000394	0.044614181	0.109442713	0.630833458	10.21902164	298.6417209	444.2147756	2.01210639	0	20.53	MZ	0.045216837
121	1212	1	38	6042316021	R02C02	2006	0.018951648	0.07536951	0.044860766	0.004775258	0.066593803	0.773995548	12.82578538	287.9102917	446.6715557	2.037121512	0	21.49	SG	0.009375245
122	1221	1	53	6057825027	R06C01	2006	0.057321202	0.241946475	0.084654446	0.107838321	0.035397809	0.492345163	2.800374683	309.1115282	576.0440947	1.653293927	1	24.13	MZ	0.002657632
122	1222	1	53	6057825027	R01C02	2006	0.090214149	0.188249575	0.117030613	0.086674473	0.02627872	0.48241016	10.0429983	252.5596621	494.0621434	1.536905207	1	24.21	MZ	0.018532807
123	1231	1	61	6057825027	R04C02	2006	0	0.105398627	0.011173671	0.032359211	0.149318324	0.694121223	10.4278764	199.8338276	457.1130001	2.123460659	1	29.76	DZ	0.004565147
123	1232	0	67	6057825027	R02C02	2006	0.061439057	0.13961345	0.026095159	0.052126326	0.007601532	0.698036269	7.212916774	207.2041208	465.6273892	1.915180517	0	23.44	DZ	0.012467724
124	1241	1	52	6055432089	R04C01	2006	0.070390822	0.247058687	0.017119982	0.144454047	0.066783551	0.504126879	11.2783025	293.3883454	516.6238805	1.719605709	2	29.13	MZ	0.006601131
124	1242	0	52	6055432144	R02C02	2006	0.081455533	0.256582853	0.026538782	0.126562923	0.045463344	0.502286876	9.839634571	312.7910312	588.0274439	1.767971419	2	31.01	MZ	0.011263677
125	1251	1	65	6929806023	R01C02	2005	0.07398297	0.144853324	0.1212854	0.059907241	0.09958476	0.5630155	7.858917122	213.9150127	260.0441509	1.90574481	1	26.26	MZ	0.020888425
125	1252	0	65	6929806023	R02C02	2005	0.054430334	0.153112695	0.072157373	0.071801626	0.084141531	0.638304594	7.849006884	232.1249556	297.8490375	1.809056077	0	33.12	MZ	0.021398549
126	1261	0	61	6055432089	R04C02	2006	8.36E-19	0.025993511	0.000694571	0	0.049000818	0.9204669	13.94317745	267.6825749	439.954998	2.034783345	1	22.73	SG	0.022967265
127	1271	1	47	6057825027	R05C01	2006	0.111118957	0.199716645	0.034048879	0.027266072	0.060112802	0.559677761	5.030594266	278.7396918	611.1076333	1.694356586	0	29.72	DZ	0.005185565
128	1282	0	48	6042316021	R01C02	2006	0.012721752	0.130956054	0.052709841	0.0279094	0.041048644	0.720954628	9.614728173	271.9959793	500.2537581	1.942948954	0	27.8	DZ	0.012890849
129	1291	0	59	6057825019	R02C01	2006	0.063232048	0.18584262	0.118627101	0.070285226	0.066853855	0.527120559	9.634188476	215.0912633	372.1113413	1.772773368	0	20.12	DZ	0.044004977
129	1292	0	59	6042308108	R05C01	2006	0.005252935	0.09326339	0.031321669	0.016072489	0.075450564	0.767724628	3.549000232	286.9764424	435.0364679	2.152604554	0	20.95	DZ	0.011664991
130	1301	1	50	6057825027	R03C01	2006	0.055009519	0.216330957	0	0.095830599	0.063208096	0.575749643	8.513289758	272.1780441	590.9159282	1.969314072	2	23.07	SG	0.004337029
131	1311	1	61	6055432118	R04C01	2006	0.002014956	0.157443737	0.046116914	0.020836892	0.068893361	0.748108765	9.597880679	246.3547415	366.5408468	2.202759589	0	24.67	SG	0.003715151
132	1321	0	46	6929742055	R01C02	2000	0.088125598	0.119686873	0.058681652	0.049052423	0.067620017	0.66258664	13.38076369	268.7330612	363.6458655	2.138528656	0	29.9	MZ	0.016092307
132	1322	1	46	6929742055	R02C02	2000	0.051561965	0.107687674	0.036591301	0.053563815	0.072433833	0.727347849	11.62243703	292.467857	398.3251565	2.302246298	0	28.56	MZ	0.009228416
133	1331	1	42	6929742080	R01C02	2005	0.042197658	0.196465067	0.066936885	0.041229291	0.110457192	0.57835139	6.456999674	310.1405771	488.5620746	2.046855255	1	25.51	MZ	0.012105128
134	1341	0	61	6055432155	R03C02	2006	0.025751772	0.179412741	0.060289922	0.045795086	0.065851864	0.676341851	8.682842545	265.9941149	475.4460603	1.965431977	0	29.22	MZ	0.018414155
135	1352	0	62	6057825036	R05C02	2006	0.019181757	0.240834066	0.0257433	0.027740934	0.116358882	0.553818054	15.08364153	249.3974471	621.0394872	1.856998411	0	19.81	DZ	0.000663548
136	1362	1	49	6042316021	R02C01	2006	0.042431201	0.15688031	0.079984019	0.044878374	0.042695943	0.619637336	13.35101668	253.7680003	450.6659107	1.858091299	0	27.85	DZ	0.017521974
13	131	1	51	6929742002	R02C02	2003	0.051354077	0.110327774	0.020877835	0.040708512	0.122445253	0.702735235	6.89518018	239.7478228	266.4303433	1.9761706	0	22.41	MZ	0.017705819
137	1372	1	51	6929742002	R03C02	2003	0.07964994	0.17668518	0.01193365	0.055821719	0.092390667	0.63998019	9.870611553	248.5230325	385.1170937	1.977480037	0	24.8	MZ	0.005101456
138	1382	0	50	6057825025	R02C01	2006	0.115704348	0.185308839	0.022373674	0.04799462	0.129795998	0.494016116	7.916963559	222.3275309	544.5713595	1.737655432	1	18.26	SG	0.021926012
139	1391	0	46	6042308005	R04C01	2006	0.043783531	0.21671161	0.04303237	0.030733366	0.057865034	0.606902664	8.365846382	255.09523	588.9644679	1.810311941	1	25.23	MZ	0.00955829
139	1392	1	46	6055432109	R01C01	2006	0.096603423	0.2771896	0.034953896	0.043352464	0.047711618	0.489061562	5.056480642	276.4653488	663.1380126	1.438586894	0	24.03	MZ	0.007298434
140	1401	1	57	6055432118	R06C02	2006	0.027677153	0.210585634	0.072627423	0.042855354	0.076705403	0.602529136	12.02180965	215.2392911	390.5630725	2.102397685	2	23.61	DZ	0.012789504
141	1411	1	61	6042316073	R06C01	2006	0.053869218	0.167262665	0.04498338	0.057676734	0.03415744	0.644671675	6.465151722	278.4686808	447.6212209	1.869489647	1	31.49	SG	0.021033148
142	1421	0	66	6057825006	R05C01	2006	0.050663164	0.073335862	0.126895174	0.062145985	0.115680341	0.623595553	12.43044639	195.9733257	220.5259927	1.868058054	0	22.58	SG	0.106932849
143	1431	1	59	6042316073	R02C02	2006	0.082866359	0.079997859	0.047160407	0.03191914	0.086859361	0.671586966	11.35381687	295.3456769	416.4800346	2.053809333	0	29.68	SG	0.019729484
144	1441	0	59	6055432168	R01C02	2006	0.054529125	0.178271975	0.144804688	0.042468948	0.062849702	0.548080059	16.8482502	169.435654	388.8468741	1.653385124	1	40.57	MZ	0.10144625
144	1442	1	59	6055432168	R03C02	2006	0.151101124	0.218631329	0.167199102	0.0678592	0.066604562	0.374304237	10.51013884	183.9996846	289.7677709	1.647893976	0	30.08	MZ	0.149547469
145	1451	0	76	6929806056	R05C02	2003	0.067213342	0.280600037	0.068361708	0.074556048	0.092636527	0.430485973	14.1604312	186.3572943	598.6342064	1.621974892	1	21.6	MZ	0.037003993
145	1452	1	76	6929793167	R03C02	2003	0.075964182	0.217703058	0.073972706	0.009675282	0.096382371	0.519723527	14.43012182	213.6420147	547.7203457	1.802756796	1	23.11	MZ	0.075695906
146	1461	0	58	6929806023	R01C01	2004	0.005798744	0.166074822	0.029723844	0.062843995	0.12523308	0.668152878	10.98814524	194.0039886	398.3298724	2.135078068	2	24.21	MZ	0.016076758
146	1462	1	58	6929806023	R02C01	2004	0.023755099	0.202682701	0.056243664	0.093751366	0.093647478	0.599518458	6.608751871	250.7288152	436.5901402	1.966430164	0	31.29	MZ	0.029074762
147	1471	0	55	6042316028	R03C01	2006	0.126789316	0.090332753	0.066699523	0.038960212	0.107508192	0.55471399	13.6409996	163.8920494	408.0246931	1.82138814	0	46.05	DZ	0.076098154
147	1472	0	55	6055432122	R01C01	2006	0.043805741	0.209265315	0.12130192	0.133620393	0.034422326	0.499572411	16.12193256	116.8323242	295.9393607	1.770276485	0	35.18	DZ	0.029765078
148	1481	1	49	6055432109	R05C01	2006	0.098686674	0.151849706	0.04353246	0.053179131	0.051948552	0.590040556	9.507534411	412.91765	550.5095449	1.589781664	0	21.4	MZ	0.00358911
148	1482	1	49	6042308005	R06C01	2006	0.046166051	0.166521997	0.038605643	0.061302127	0.059423133	0.626717714	5.754218381	340.8709112	593.4340875	1.832123268	0	24.48	MZ	0.007393786
149	1491	1	63	6057825033	R04C01	2006	1.73E-18	0.130726115	0.036727675	0.027856936	0.034964459	0.739808525	11.67853209	187.3274108	433.9412642	2.047790714	2	28.44	MZ	0.005031487
149	1492	1	63	6057825033	R05C01	2006	0.013782237	0.150630599	0.059855391	0.048287444	0.022868547	0.676478594	8.046630364	165.0235175	533.714155	1.815623554	2	26.73	MZ	0.015500611
150	1501	0	65	6055432144	R05C02	2006	0	0.161340738	0.071763417	0.033447892	0.067917091	0.688227705	9.765226198	219.472912	354.1918586	1.946416139	0	24.21	MZ	0.008769383
151	1511	1	50	6929742023	R05C01	2004	0.059086524	0.254897594	0.076858353	0.090295655	0.079372277	0.482103345	4.94789155	268.3609231	495.3455649	1.902715215	2	26.81	MZ	0.023286483
151	1512	1	50	6929742023	R06C01	2004	0.067774178	0.165342023	0.032095017	0.06099576	0.075254266	0.637456075	7.109908767	227.5100526	391.7527266	2.124537345	1	23.88	MZ	0.028512774
152	1521	1	63	6055432122	R05C01	2006	0.001027015	0.137825597	0.028096829	0.066929006	0.076824566	0.738103858	11.1953177	183.6349985	159.4735266	2.089106177	1	23.16	MZ	0.000760681
153	1532	1	65	6042316073	R05C02	2006	0.046471374	0.127544886	0.061319686	0.063817829	0.065906773	0.635511709	9.917935367	189.5859001	338.3239182	1.724195025	1	30.98	SG	0.020198855
154	1541	0	68	6929806056	R04C02	2003	0.060069329	0.037705322	0.103551771	0.060028748	0.084651089	0.662842533	18.39557905	180.298132	393.4807478	1.99265285	1	32.87	MZ	0.032034018
154	1542	1	68	6929742002	R05C01	2003	0.117527402	0.119382304	0.122484472	0.078299205	0.072098014	0.523794254	18.42800645	173.6920917	212.4919424	1.862781736	1	35.34	MZ	0.125828151
155	1551	0	76	6057825006	R02C02	2006	0.049432677	0.124251228	0.065183087	0.032942769	0.087807471	0.650164214	13.19421966	267.1388587	453.9026638	2.112916364	1	20.74	MZ	0.050664179
15	152	1	76	6057825006	R03C02	2006	0	0.125745286	0.030944256	0.031718416	0.112431454	0.724648338	12.09249494	292.555194	477.6176079	2.292761033	1	25.04	MZ	0.003102504
156	1561	0	68	6042316073	R03C02	2006	0	0.138373326	0.047992742	0.045076539	0.081557341	0.68808585	7.462665012	181.147931	407.9119749	2.013475002	1	22.32	SG	0.014873056
157	1572	1	68	6057825046	R04C01	2006	0.090334129	0.128728602	0.074823738	0.032111861	0.101923522	0.541998906	9.334126994	232.7009833	485.3562292	1.701411817	0	21.8	SG	0.023221668
158	1582	1	79	6042316146	R03C01	2006	0.145250275	0.052063863	0.071413183	0.055308876	0.076130118	0.585562206	12.11977325	210.3062621	338.583305	1.8829693	0	26.63	SG	0.205154988
159	1592	1	56	6057825040	R06C02	2006	0	0.091721536	0.102500293	0.035809726	0.066427593	0.688433802	10.83407398	222.1898979	293.6531347	2.130475808	0	26.59	MZ	0.006780671
160	1601	0	58	6042316028	R04C01	2006	0.044086641	0.218034981	0.042612122	0.017812153	0.054302469	0.628850671	7.350360885	274.2618975	508.3389376	1.781156642	0	24.65	DZ	0.014666787
160	1602	0	58	6042316028	R05C01	2006	0.032823516	0.228607526	0.036008383	0.01355027	0.089910486	0.600273767	12.27547882	207.1740841	482.6223419	1.708121829	0	29.04	DZ	0.035697242
161	1611	0	61	6042316131	R01C01	2006	0.113805636	0.142244405	0.079686968	0.019570447	0.016654956	0.604148079	10.85090603	201.4436003	286.3527852	1.576663841	0	22.4	DZ	0.103435145
161	1612	1	61	6042316131	R02C01	2006	0.283273145	0.149470937	0.013329143	0.002254914	0.04290238	0.463317293	10.40953871	179.8189058	360.1758988	1.376000609	2	29.19	DZ	0.055924897
162	1621	1	57	6057825006	R06C01	2006	0	0.144193306	0.044642962	0.025322958	0.107949912	0.716678027	7.944245891	246.4125128	310.7766964	1.956548195	0	28.4	MZ	0.002645843
162	1622	1	57	6057825006	R01C02	2006	-1.73E-18	0.151781579	0.045993485	0.014728441	0.075345658	0.716002614	13.01543669	310.4462999	397.0131564	1.984224333	1	24.87	MZ	0.024861971
164	1641	0	64	6929806014	R01C01	2011	0.138714224	0.130694975	0.107671869	0.069610673	0.086254851	0.52572779	11.98407674	173.4123942	183.9727702	1.831835499	0	27.43	MZ	0.093771883
165	1651	0	55	6929793057	R06C01	2007	0.055176634	0.190651311	0.106702689	0.058820671	0.048163629	0.542925595	13.15604033	172.9784328	388.7423593	1.857642518	0	21.86	MZ	0.027218284
165	1652	1	55	6929793057	R01C02	2007	0	0.237652357	0.06664796	0.074149771	0.061005732	0.555189025	10.87123885	198.8498282	440.7941527	1.954158984	1	24.06	MZ	0.003777671
166	1661	1	68	6057825046	R06C01	2006	0.100352011	0.054663823	0.125544126	0.021234534	0.035526761	0.642783745	14.58892303	234.6152132	328.0569383	2.062214001	1	21.95	MZ	0.045487753
166	1662	0	68	6057825042	R02C02	2006	0.119201275	0.081973297	0.164391989	0.036180332	0.025800412	0.581188686	11.27829967	234.8033326	314.0836513	1.879060048	1	25.07	MZ	0.043670442
167	1672	1	57	6042316021	R03C02	2006	0.046233642	0.14138004	0.064459601	0.018757429	0.070468953	0.634048914	10.4534609	147.3486132	325.7288057	2.039497087	0	21.97	SG	0.02727934
168	1681	0	59	6929806013	R05C01	2011	0	0.209254606	0.062814962	0.044775875	0.085553852	0.659573968	8.580368302	260.0227161	418.6916912	1.856658089	0	28.21	DZ	0.004428885
168	1682	1	59	6929806013	R06C01	2011	0.025905843	0.245685041	0.101014136	0.073515063	0.154515641	0.469281882	3.986859933	306.6776481	478.8778211	1.787557379	0	28.2	DZ	0.008820174
169	1691	0	60	6929806013	R01C02	2011	0.019529185	0.177755454	0.109228233	0.072562117	0.086919456	0.602300298	11.12416834	268.233308	432.7881653	1.915918463	0	24.12	DZ	0.084163254
169	1692	1	60	6929806013	R02C02	2011	0.085463811	0.098357597	0.061712196	0.047557218	0.157479235	0.618333875	13.79840795	224.035604	292.5362146	2.023108679	0	32.17	DZ	0.130815915
170	1701	0	46	6042308121	R06C02	2006	0.100794504	0.108143132	0	0.043620498	0.082318198	0.659043725	4.8497764	297.0303707	440.0630559	1.916439014	1	20.82	DZ	0.007437164
170	1702	0	46	6057825027	R02C01	2006	0.018887019	0.077035098	0.000948649	0.050320375	0.064213246	0.775432622	13.58723156	256.478673	407.0599186	2.280301105	2	20.2	DZ	0.001927457
171	1711	1	53	6055432155	R01C02	2006	0.020795735	0.285178708	0.054432335	0.106340051	0.046021428	0.54414871	9.637387568	162.0643672	415.123716	1.837175239	2	25.71	MZ	0.046137581
171	1712	1	53	6055432155	R04C02	2006	0.022077798	0.214302195	0.08151387	0.058036423	0.069407702	0.608934885	9.646138429	215.0352814	374.3701054	1.900195255	0	25.39	MZ	0.014675737
172	1721	0	55	6042308075	R05C01	2006	0	0.161838319	0.232289452	0.032520017	0.042574012	0.522336168	6.80880466	247.3794926	435.567031	1.718819693	0	21.05	MZ	0.012710911
172	1722	1	55	6042308075	R02C02	2006	0	0.155561888	0.046113381	0.028903017	0.052882742	0.702059355	10.52393423	250.6140439	544.6697997	1.932888217	2	17.95	MZ	0.002862804
173	1731	1	74	6929806010	R01C02	2010	0.028110055	0.237259944	0.008354532	0.046532243	0.016794985	0.670881028	7.008495487	342.9760722	513.2322296	1.816176242	1	29.52	MZ	0.008926104
173	1732	0	74	6929806010	R02C02	2010	0.049380211	0.283610254	2.28E-05	0.032741518	0.016769926	0.622049164	5.14704529	347.1678245	574.3631893	1.643217006	0	28.12	MZ	0.011942589
174	1741	0	58	6929742058	R06C01	1999	0.03915546	0.078121895	0.085842136	0.07051353	0.104275462	0.677579391	19.79924925	194.0746298	234.412137	2.214120261	1	25.71	MZ	0.010026897
175	1752	0	69	6042308121	R02C02	2006	-3.47E-18	0.196857211	0.068516279	0.019204352	0.053946047	0.632157262	9.786036278	239.443721	424.1338453	1.917610887	1	35.22	MZ	0.012587193
176	1762	0	76	6929742027	R01C01	2006	0.039393981	0.271307905	0.053082935	0.040040236	0.074429922	0.56661308	5.206405901	255.250592	498.3874275	1.833212645	0	28.01	MZ	0.022761764
177	1771	1	63	6929793024	R04C01	2008	0	0.179407189	0.096058966	0.040870419	0.06670872	0.601013449	10.54886661	168.0712988	515.5726671	1.890000163	0	26.98	MZ	0.004818077
177	1772	1	71	6929793024	R05C01	2008	0.012582401	0.234322812	0.041446726	0.045507746	0.06787088	0.578260575	12.99668785	129.5913095	530.5421435	1.375176591	1	31.39	MZ	0.005307148
178	1781	0	69	6929806056	R02C02	2001	0.091614607	0.106560481	0.066994087	0.031749685	0.072265199	0.622826335	20.14576011	164.9319145	349.1572874	1.893122618	0	25.91	MZ	0.030036822
178	1782	0	69	6929742055	R05C02	2001	0.026948052	0.140666651	0.053853629	0.054165873	0.088150986	0.688606058	11.3440782	232.4767902	296.2427135	2.050252031	1	25.87	MZ	0.024425005
179	1792	1	50	6929742080	R03C01	2005	0.074881003	0.116053315	0.014178279	0.045773032	0.08417618	0.695064473	7.641601789	261.9272802	316.9737315	1.971617143	0	22.33	MZ	0.01999963
180	1802	1	58	6929742002	R01C02	2003	0.010046672	0.188485425	0.038348977	0.071546975	0.105796394	0.634052799	8.876615403	225.8975728	298.3002645	2.030062156	0	26.31	MZ	0.025175786
181	1811	0	78	6929742023	R03C02	2005	0	0.227393729	0.074937443	0.075279321	0.052752439	0.622044601	4.067729543	307.5086552	438.4592512	1.952367681	1	26.47	MZ	0.01778541
182	1822	0	68	6929742027	R01C02	2006	0.047994322	0.229829466	0.100326418	0.042875569	0.066651149	0.548437619	11.21251592	244.2281912	464.7683967	1.951124724	0	33.13	MZ	0.033923724
183	1831	0	57	6929793111	R02C01	2005	0.012401322	0.231419737	0.086848021	0.068706163	0.06013989	0.557073766	9.676126689	257.3654655	420.8184637	1.808866069	0	24.16	MZ	0.024400676
183	1832	0	57	6929793111	R03C01	2005	0.059974322	0.189496588	0.095178824	0.096947911	0.07716698	0.502695921	11.98792623	233.153074	422.5981801	1.806041675	0	22.9	MZ	0.033495672
184	1842	1	57	6042308108	R05C02	2006	0.166610576	0.125078771	0.066038444	0.046185335	0.064961521	0.517740206	16.52859223	112.6207911	342.3517459	1.786176211	0	27.99	DZ	0.052754323
185	1852	0	48	6042308108	R04C01	2006	0.013616665	0.293347691	0.016018833	0.098117352	0.058811445	0.509686817	6.078854327	233.6869892	589.2517481	1.710318589	2	22.28	MZ	0.010190645
186	1861	1	49	6057825036	R06C01	2006	0.018327244	0.316482617	0.044868542	0.05452893	0.017049245	0.53423267	4.737418156	265.5439421	553.0709122	1.670736249	1	20.35	DZ	0.007685802
186	1862	0	49	6057825036	R01C02	2006	0.040462898	0.265458813	0.03327398	0.0365704	0.030691852	0.590954379	5.418533329	250.4054344	602.4005553	1.60927315	1	23.44	DZ	0.003550845
187	1871	0	73	6042316074	R03C01	2006	0.012662117	0.320070002	0.005313687	0.066877905	0.025422516	0.581619196	4.535410516	239.4426271	597.3988414	1.740385882	2	22.47	MZ	0.004183026
187	1872	0	73	6055432139	R05C02	2006	8.67E-19	0.27694042	0.021653768	0.071299791	0.049038607	0.636926054	7.257078756	219.3773998	498.6090545	1.911475005	2	28.36	MZ	0.012292515
188	1881	0	63	6057825005	R02C02	2006	0.057521917	0.228515187	0.07766496	0.084305904	0.081302339	0.529924823	12.85048606	181.8603664	480.2792289	1.986712609	1	22.8	MZ	0.050145449
188	1882	0	63	6057825005	R04C02	2006	0.039160518	0.216562023	0.047576522	0.039431349	0.079571306	0.635001231	10.39920919	235.0844271	504.2360678	1.993948624	2	21.52	MZ	0.034165941
189	1891	0	42	6929742080	R04C02	2005	0.053910175	0.090348488	0.082747823	0.070354499	0.098147659	0.655781725	3.676329328	208.5087522	289.2998702	1.85399469	0	19.67	DZ	0.010707123
189	1892	0	42	6929742080	R05C02	2005	0.050250894	0.051013945	0.064902012	0.036894	0.123322975	0.705197741	10.58765988	233.6468689	267.7178996	2.04784967	0	23.17	DZ	0.018496242
190	1902	0	53	6042308108	R03C02	2006	0.007205564	0.20413459	0.060096545	0.023013283	0.055918326	0.628759927	12.01767181	206.2153465	580.3078201	1.858677105	0	25.05	SG	0.006062367
191	1911	0	56	6055432118	R06C01	2006	0.022661324	0.23559985	0.033547684	0.055261919	0.049922712	0.63050671	8.124006511	251.0756176	559.5843067	1.887064737	0	37.85	DZ	0.003140056
192	1921	0	69	6055432102	R04C01	2006	0.082754129	0.100434306	0.101823512	0.032742599	0.095371889	0.627474536	13.60095088	236.6216241	260.8180098	1.959732696	0	24.42	MZ	0.060975837
193	1931	0	55	6929793111	R06C01	2005	0.052194235	0.292712029	0.074055846	0.035199997	0.143802391	0.42149931	6.892595238	300.8897826	588.7315629	1.758499943	0	25.84	MZ	0.015861223
193	1932	1	55	6929793111	R01C02	2005	0.085820508	0.257458195	0.095107583	0.020582056	0.137119475	0.415895533	5.320123001	290.6990629	549.4854912	1.767003848	0	22.68	MZ	0.010161921
194	1941	1	59	6057825040	R01C01	2006	0.073954949	0.240297958	0.104537501	0.061976917	0.060385753	0.464110093	10.75076417	162.2280364	470.1558044	1.818745666	1	25.16	MZ	0.030410886
194	1942	1	59	6042308121	R04C01	2006	0.067704132	0.298816556	0.071618414	0.063535232	0.059784638	0.411096766	12.90620518	258.9281252	584.3699952	1.560712812	1	24.39	MZ	0.00465183
195	1951	1	61	6057825005	R06C02	2006	0	0.075216876	0.112326292	0.039007416	0.111809645	0.720303373	10.41080236	226.0663274	259.9966757	1.951773625	1	25.16	MZ	0.012949313
195	1952	1	61	6057825006	R03C01	2006	0.031061937	0.158327312	0.076559388	0.024432934	0.089734324	0.642257213	10.3612414	242.2237885	385.4681284	1.762187625	1	25.19	MZ	0.015028543
196	1962	0	71	6057825036	R06C02	2006	0.025417125	0.166722984	0.135785343	0.058669923	0.070854131	0.517167938	5.316442639	285.810894	502.7634586	1.935844937	0	19.58	MZ	0.012351089
197	1971	0	61	6929742027	R03C02	2005	0.134244259	0.122963975	0.120259354	0.056899492	0.074984027	0.527873719	9.090299583	219.2579898	273.431158	1.799902424	0	26.73	MZ	0.066368565
198	1982	0	64	6057825025	R03C01	2006	0	0.33593964	0.074297348	0.028755563	0.087056089	0.424880622	-6.542906394	264.383689	608.5869918	1.381433453	0	35.84	SG	0.017676251
199	1991	1	65	6055432084	R04C02	2006	0.170637846	0.25724853	0.126876527	0.099587667	0.136494243	0.243342942	7.010228343	243.0153658	358.1318025	1.397349791	1	23.2	MZ	0.057703704
200	2002	0	67	6929742080	R03C02	2005	-8.67E-19	0.193187899	0.089547511	0.151096254	0.086829297	0.51297039	21.64270402	116.1274953	368.9930903	1.814119745	2	29.47	MZ	0.056255005
201	2011	1	65	6057825005	R02C01	2006	0.075939266	0.256003115	0.085600734	0.0568547	0.055988513	0.521467609	8.508462274	233.0064965	400.0053644	1.849251513	2	24.85	SG	0.076212938
202	2021	1	58	6929742055	R03C02	2001	0.025731056	0.210699016	0.056244284	0.077944014	0.075763913	0.583141868	6.831152679	224.7194406	288.1209906	2.036884878	0	20.85	MZ	0.021024665
202	2022	1	58	6929742055	R04C02	2001	-1.73E-18	0.146801125	0.038492861	0.059174118	0.103820233	0.688626493	6.961774329	239.0068397	311.0937978	2.11260201	1	22.78	MZ	0.008868062
203	2032	0	72	6057825027	R01C01	2006	0.009554015	0.202391868	0.050986189	0.059335394	0.063757145	0.565379651	10.98823978	252.5824602	553.8552625	1.70454444	0	28.03	SG	0.015994617
204	2041	1	76	6929806013	R05C02	2011	0.021355354	0.262318478	0.064208516	0.062770033	0.086404036	0.566386247	4.63288341	225.0247373	461.4324124	1.836657118	0	25.36	MZ	0.010053959
204	2042	1	76	6929806013	R06C02	2011	0.006160534	0.252370386	0.116094599	0.073803576	0.113116054	0.503180445	6.02197405	223.7550981	521.2539018	1.774771691	0	23.11	MZ	0.005401316
205	2051	0	63	6055432168	R05C02	2006	0.011115475	0.169571258	0.035955085	0.035865492	0.071687622	0.722000094	10.43538683	271.3653513	339.695704	1.970476092	0	31.77	MZ	0.035507085
205	2052	0	63	6055432168	R06C02	2006	0	0.182221292	0.035679453	0.051535539	0.064725413	0.71742397	11.95285626	235.185121	316.2882418	2.033720674	0	27.24	MZ	0.041443541
206	2061	0	64	6057825036	R04C01	2006	0.017230984	0.140918567	0.058066679	0.048369636	0.037207343	0.685003879	4.426744493	300.5633375	496.4155395	1.659700648	0	16.96	MZ	0.003665487
206	2062	0	65	6057825036	R05C01	2006	-1.73E-18	0.134244484	0.084845145	0.048243232	0.019765515	0.690066774	9.129157953	226.2308253	466.0905515	2.008414182	1	19.64	MZ	0.005468253
207	2071	0	68	6057825042	R04C02	2006	0.026905016	0.426417242	0.029266623	0.035732633	0.030085348	0.480348861	9.063810733	298.6975755	936.7357651	1.652728707	0	29.45	MZ	0.015239239
207	2072	0	68	6057825042	R05C02	2006	0.023910833	0.382954472	0.043980658	0.032760528	0.038217724	0.49728262	10.7261239	268.3255523	806.5133714	1.613177885	0	28.56	MZ	0.010370414
208	2082	0	64	6042308005	R05C02	2006	0.021943086	0.205750488	0.078578365	0.032180141	0.067531843	0.585507903	8.063475274	202.1786303	460.3509304	1.86935884	0	25.48	SG	0.038475821
209	2091	0	80	6057825046	R01C01	2006	0.001466874	0.221556759	0	-8.58E-20	0.086159255	0.646468459	18.38410849	126.2632265	568.9178708	1.984324016	0	31.35	MZ	0.023336057
209	2092	0	80	6057825046	R03C01	2006	0.012064133	0.283107597	0.057542383	0.094889745	0.156709341	0.461054136	14.5252531	166.1961873	701.4188442	1.863638066	2	32.42	MZ	0.018823602
210	2101	0	60	6929793057	R06C02	2007	0	0.161149818	0.101347243	0.089800894	0.087219702	0.554308542	11.69802565	188.446235	326.5792456	1.86147224	0	22.96	MZ	0.008079006
210	2102	0	60	6929793137	R01C01	2007	0.005344834	0.203414015	0.110284679	0.106027537	0.065224449	0.500498462	15.929443	212.5317983	428.3161119	1.644535657	1	24.9	MZ	0.015449954
211	2111	0	66	6055432144	R04C02	2006	0	0.201666692	0.139371301	0.084525144	0.081093061	0.516559424	11.20131389	268.5862705	403.9021447	1.868559902	0	25	SG	0.008133134
212	2121	0	40	6929793167	R04C01	2009	0	0.193022334	0.040145994	0.022160169	0.071430836	0.664255564	6.462699185	297.1439573	565.8968602	1.919600312	1	25.33	MZ	0.003710005
212	2122	0	40	6929806011	R02C01	2009	0.060909733	0.290087111	0.075274123	0.06013435	0.06967397	0.445461917	5.404743414	302.4696598	562.675089	1.429871245	0	23.8	MZ	0.011245946
213	2131	1	50	6929793026	R06C01	2009	0.040574191	0.263514218	0.0643719	0.081053131	0.038645573	0.53688287	8.783193685	212.5158612	361.1832035	1.641491327	1	27.52	MZ	0.022645275
213	2132	1	59	6929793026	R01C02	2009	0.050792677	0.280988845	0.089667561	0.0808518	0.029188123	0.49737585	10.08179966	209.3087698	410.0487515	1.605611587	1	25.64	MZ	0.021235439
214	2141	1	55	6929793126	R02C01	2008	0.106245912	0.271725183	0.095056884	0.075708346	0.041930444	0.404994481	4.515714846	210.5814751	506.7976569	1.433885957	0	26.57	MZ	0.045986382
215	2152	0	62	6055432102	R01C02	2006	0.033549656	0.215238728	0.048522994	0.040758734	0.093522636	0.599183081	13.32506326	253.4835645	487.2070153	1.850457573	1	25.35	MZ	0.015542393
216	2161	0	54	6929793103	R04C01	2009	0.003082667	0.18476355	0.131846902	0.067117927	0.031217017	0.575848759	7.275617089	215.8502645	441.1023892	1.96341001	0	25.57	MZ	0.015077079
216	2162	1	54	6929793103	R05C01	2009	0.106999492	0.149589266	0.121031276	0.090170353	0.048497075	0.481494231	11.7751713	178.7192007	353.6702959	1.821665894	0	24.17	MZ	0.030452983
217	2171	1	58	6929793124	R01C02	2004	0	0.186994482	0.233516146	0.030445817	0.085363116	0.474256007	10.24395673	145.6178119	180.7827216	1.653346029	0	23.18	MZ	0.029658227
217	2172	1	58	6929793124	R02C02	2004	0	0.159455485	0.119306105	0.01808328	0.083384172	0.617253855	11.92676244	166.0325753	281.7008465	1.930404264	0	21.52	MZ	0.004966052
218	2181	0	58	6055432084	R06C01	2006	0.138070802	0.162750174	0.092063734	0.078689069	0.049280126	0.507350812	9.288683643	214.8808698	315.4629387	1.875049652	0	25.99	MZ	0.093147847
218	2182	0	58	6055432084	R05C01	2006	0.233538844	0.075882685	0.180305436	0.069562027	0.039767212	0.428057343	16.01617147	183.51647	198.957034	1.875967981	0	27.49	MZ	0.245661259
219	2191	0	59	6929793141	R03C01	2008	0.125317179	0.122965354	0.097851591	0.109073844	0.071763947	0.47296273	13.38160826	164.2810884	427.2826238	1.86497356	0	26.63	MZ	0.033779164
219	2192	1	59	6929793137	R06C02	2008	0.175569902	0.126523397	0.111676701	0.074333262	0.082096207	0.451709408	16.42471579	179.800341	282.3467865	1.812299456	0	25	MZ	0.070051996
220	2201	0	47	6929806054	R02C01	2009	0.031586648	0.233739758	0.070327617	0.064340975	0.060929314	0.543524093	3.988163061	330.158902	535.2525966	1.888520844	0	20.5	MZ	0.010881584
220	2202	1	47	6929806054	R03C01	2009	0.036437019	0.278799872	0.069069405	0.07067141	0.046988298	0.499976822	2.28614771	344.5501224	559.3890785	1.665339699	0	20.31	MZ	0.008200287
221	2211	0	62	6929742002	R05C02	2004	0.214897207	0.230718001	0.132759963	0.133167664	0.079444671	0.243683909	10.1931292	266.6979358	518.7230446	1.505116139	0	24.8	MZ	0.038772041
222	2222	0	41	6929793124	R06C02	2004	0.048255525	0.156996059	0.025783236	0.046171557	0.041483883	0.683816345	12.88618983	191.0741053	345.8810942	2.103927146	2	30.37	MZ	0.006728432
223	2231	1	50	6042308005	R02C02	2006	0.036531111	0.129205049	0.041389868	0.057864736	0.043928677	0.663790606	8.091699207	274.0787874	376.610846	2.066006522	0	21.28	MZ	0.011423992
223	2232	1	50	6042308005	R04C02	2006	0	0.181706531	0.037122189	0.077363962	0.052813871	0.642355747	6.073189244	252.3259752	543.1661681	1.927656043	0	20.55	MZ	0.005597431
224	2241	1	54	6055432092	R06C01	2006	0.003089521	0.229625096	0.033205379	0.054504351	0.060548184	0.657241192	13.10603492	258.4430603	421.4439218	2.043587832	0	22.83	MZ	0.030383125
224	2242	0	54	6055432092	R01C02	2006	0	0.142893654	0.019297748	0.041440874	0.049047792	0.78826707	11.18761573	280.0098364	346.2577579	2.266845938	0	23.48	MZ	0.012457912
225	2252	0	60	6929793057	R01C01	2006	0	0.073484478	0.053272144	0.022408323	0.07684074	0.773791732	10.6119099	225.4779648	479.758269	2.186152053	0	38.18	MZ	0.001146204
226	2261	0	45	6929806011	R05C01	2009	0.064163193	0.19738062	0.087887082	0.050196519	0.072077601	0.525695138	5.734116855	256.0991295	516.0422503	1.733118779	0	25.56	MZ	0.0405055
226	2262	0	45	6929806011	R06C01	2009	0.013664081	0.148408695	0.099647132	0.025592946	0.100986701	0.617187878	7.117668885	257.5931757	421.9050803	1.842446766	1	24.02	MZ	0.009232159
227	2271	1	62	6929793125	R04C01	2008	0.144764938	0.183997659	0.119015205	0.061269556	0.062800396	0.429014606	9.971349341	169.7086009	325.2810518	1.504874985	0	24.69	MZ	0.162887516
227	2272	0	71	6929793125	R05C01	2008	0.120392724	0.12105899	0.082442388	0.04162785	0.070836909	0.563956936	9.635079162	196.1746031	372.1383913	1.723315091	0	21.17	MZ	0.108706709
228	2281	0	51	6929793055	R05C01	2005	0.083798537	0.23139675	0.02430816	0.078467625	0.081610017	0.511829513	6.438659969	308.279208	591.5878464	1.599035364	2	22.52	MZ	0.0281244
228	2282	1	51	6929793055	R06C01	2005	0.069355217	0.251348935	0.014978669	0.121909817	0.072884764	0.471497386	4.284045636	243.4411136	543.5961078	1.491176768	2	24.88	MZ	0.020796058
229	2292	1	43	6055432140	R05C02	2006	0.027576269	0.209098779	0.081008987	0.067009665	0.117898361	0.537377913	10.27670397	218.3624683	358.2513568	1.889260476	0	22.38	MZ	0.011637148
230	2302	0	58	6055432140	R04C01	2006	0.131839564	0.314026797	0.10544348	0.08089826	0.120580333	0.282712472	6.482542375	241.9918163	448.6568135	1.529487466	0	19.57	MZ	0.037011203
231	2311	0	56	6042316074	R05C02	2006	0.053112064	0.157740008	0.047134274	0.042908931	0.051361718	0.659830569	9.051156847	226.8012004	385.9805015	1.836599765	1	28.98	MZ	0.009863237
231	2312	0	56	6042316098	R01C01	2006	0.036236512	0.204819751	0.070786821	0.060266553	0.05287854	0.617264718	12.21644999	209.4314401	378.4547169	1.91349149	1	27.82	MZ	0.021889704
232	2321	1	57	6929793103	R06C01	2009	0.059678674	0.166363527	0.032106091	0.088580475	0.05639937	0.587986453	10.08449192	199.9998401	438.7559821	1.805263769	0	32.16	MZ	0.016289932
232	2322	1	63	6929793103	R01C02	2009	0.08832827	0.162207984	0.082656974	0.076700326	0.03528928	0.527293905	11.65274509	189.1513987	383.3822998	1.762322241	1	26.26	MZ	0.046201389
233	2331	0	41	6929793055	R03C02	2006	0.003944805	0.189303638	0.066252643	0.064135179	0.057126022	0.647529178	6.781874921	286.1682225	551.5849543	1.697026526	0	23.7	MZ	0.003224583
233	2332	0	41	6929793055	R04C02	2006	0.014944426	0.212809241	0.072129447	0.075016908	0.057951898	0.584816606	5.555504628	267.5518793	505.4308093	1.57053667	0	28.47	MZ	0.001806686
234	2342	0	45	6929806039	R06C01	2010	0.076522348	0.219738594	0.034099498	0.043657375	0.068351217	0.548743738	6.205737119	245.4016196	477.5487172	1.820412606	0	27.29	MZ	0.005944953
235	2351	1	62	6929793126	R04C02	2008	0.000910787	0.355586294	0.01615699	0.021864154	0.063666962	0.556764348	2.910509106	175.4959921	550.0171668	1.605975278	0	33.08	MZ	0.00626004
235	2352	1	62	6929793126	R05C02	2008	0	0.306989901	0.026511956	0.013016781	0.070560039	0.590395241	4.636900542	164.5026153	563.7522293	1.694147334	0	36.25	MZ	0.01792807
236	2361	0	59	6929793125	R02C01	2008	0.09736021	0.21165757	0.041712241	0.075693995	0.069118688	0.491877766	7.564695876	253.4544516	598.4174022	1.631178406	0	20.29	MZ	0.010761857
236	2362	0	67	6929793125	R03C01	2008	0.034883593	0.184803428	0.043878242	0.06370583	0.045489185	0.631338166	7.76474267	261.0857516	492.7561621	1.717880513	1	24.89	MZ	0.025572892
237	2371	1	58	6055432144	R02C01	2006	0.082055677	0.218612354	0.086522091	0.097065501	0.084160119	0.465996722	10.17801015	272.052791	417.3883035	1.808190072	1	27.09	SG	0.043259492
238	2381	1	56	6055432140	R06C02	2006	0.045430761	0.334910875	0.03325451	0.062645072	0.051525673	0.505885413	8.262268638	293.7368882	616.6883649	1.649103148	1	19.57	MZ	0.024778776
238	2382	1	56	6055432144	R01C01	2006	0.049223613	0.301105445	0.051648769	0.087225414	0.059488477	0.51491061	8.987851444	322.6269922	564.6740164	1.748702745	1	20.72	MZ	0.017988318
239	2391	0	60	6929806023	R03C02	2006	0.022316738	0.314602785	0.061899376	0.06555746	0.091799025	0.498063199	5.118606518	293.2628111	626.5003501	1.652721302	2	32.4	MZ	0.008377144
239	2392	0	60	6929806023	R04C02	2006	0	0.215626972	0.03179036	0.033113677	0.103566782	0.680261392	5.417018702	266.8878713	468.0963276	1.849337648	2	29.91	MZ	0.005196501
240	2401	1	66	6929793126	R06C01	2008	0.077870371	0.338388753	0	0.052015256	0.04755626	0.492358304	2.193930385	338.3542806	739.7727431	1.430779781	0	20.18	MZ	0.00719987
240	2402	0	57	6929793126	R01C02	2008	0.055744572	0.213090567	0	0.035549227	0.044730462	0.649288284	8.411673952	332.9082802	667.9871007	1.644319908	0	20.83	MZ	0.022967551
241	2411	0	18	6929793055	R01C01	2005	0.088302031	0.252901848	0.02237784	0.084815223	0.027250031	0.552524917	3.229007768	351.2088152	625.8376267	1.659427922	0	19.79	MZ	0.006893213
241	2412	0	18	6929793055	R02C01	2005	0.068867664	0.25431031	0	0.146721352	0.022842953	0.536023811	2.500588205	355.665228	634.8689776	1.713855063	0	24.05	MZ	0.00731437
242	2421	1	35	6055432118	R03C01	2006	0.084723653	0.141146847	0.025633948	0.074858488	0.081189513	0.627687084	7.677595429	306.1058032	431.2364791	1.950980702	2	26.61	DZ	0.013512382
242	2422	1	35	6042316021	R03C01	2006	0.112010858	0.193565431	0.035997088	0.077600679	0.062727757	0.51079897	6.160288846	364.7213152	612.5073913	1.783033632	1	28.33	DZ	0.01439463
243	2431	0	48	6055432155	R02C02	2006	0.104222811	0.125978932	0.102125969	0.038256616	0.10336675	0.587285492	16.90241132	147.2853206	155.9764957	1.805859986	1	20.55	MZ	0.159046859
243	2432	1	48	6055432155	R05C02	2006	0.05775797	0.091708507	0.079002614	0.027609425	0.14115531	0.667328173	17.53271237	190.4910783	199.1694559	2.075514553	1	23.24	MZ	0.041245947
244	2441	0	57	6057825006	R01C01	2006	0.061247032	0.128185953	0.13815712	0.0403731	0.099314956	0.549938718	11.35928927	241.0295949	343.8311374	1.790635613	0	28.05	MZ	0.037732339
244	2442	0	57	6057825006	R04C01	2006	0.014199722	0.196662809	0.083776847	0.055287592	0.105383985	0.58596788	10.89092786	252.4840291	406.2206544	1.88372123	0	31.43	MZ	0.014547969
245	2451	0	42	6929793004	R02C01	2009	0.064866458	0.158078314	0.069036218	0.0291827	0.062150818	0.594635764	10.76410623	276.4584204	492.8277208	1.811060055	0	30.44	MZ	0.0244336
245	2452	0	42	6929793004	R03C01	2009	0.04089882	0.167526556	0.083977634	0.034447335	0.07047858	0.58044098	7.738646456	264.5701626	532.9386073	1.885011775	0	27.95	MZ	0.016710631
246	2461	0	70	6929806054	R06C01	2009	0.026617143	0.087587145	0.061080955	0.036945912	0.068125576	0.729221283	11.73485163	214.5967614	395.9381932	2.23277536	0	29.34	MZ	0.030578637
246	2462	0	70	6929806054	R01C02	2009	0.047512914	0.116081234	0.070640442	0.035230238	0.067280317	0.651213258	11.25488662	251.5485842	507.6459799	1.77116161	0	26.43	MZ	0.021784757
247	2471	0	42	6042308041	R03C01	2006	0	0.178751924	0.076241045	0.041071727	0.086646318	0.629634259	9.856214316	326.0682712	455.5300455	1.929030371	1	23.52	SG	0.006988602
248	2481	0	66	6929793024	R02C01	2008	0.049050241	0.217894052	0.080832459	0.069299771	0.030736847	0.549796099	10.90358215	240.1122225	438.3944143	1.564382925	0	40.71	MZ	0.01784543
248	2482	0	66	6929793024	R03C01	2008	0.046934345	0.212239308	0.075338781	0.064084763	0.037406986	0.558784517	9.652341078	266.5430515	524.2100899	1.66766492	0	37.86	MZ	0.012568789
249	2491	1	51	6057825042	R04C01	2006	0.144338953	0.094328219	0.078176398	0.05095753	0.050078982	0.58422715	10.48449518	277.1559312	340.2120695	1.731498917	0	26.49	SG	0.014698634
250	2501	1	45	6929793026	R06C02	2009	0.041963351	0.174104072	0.029663152	0.041247657	0.062884841	0.662155294	10.68713434	267.8911484	466.9426637	1.750820836	0	22.44	MZ	0.002112065
250	2502	1	45	6929793004	R01C01	2009	0.003422725	0.129334867	0.050439709	0.022666971	0.071298645	0.727859938	9.851894726	256.4414064	461.751629	1.876428777	0	24.94	MZ	0.002456785
251	2511	1	43	6042308068	R01C01	2006	0	0.139201499	0.086746157	0.037306755	0.054846197	0.654486516	-0.599802144	249.0019652	345.8998289	1.385814335	1	27.81	MZ	0.013302992
251	2512	1	43	6055432140	R06C01	2006	0.028932487	0.143540726	0.023423317	0.047288305	0.109238648	0.66874005	7.780031012	268.8152462	359.2988369	1.942381471	1	29.97	MZ	0.008480345
252	2521	1	46	6929793024	R06C02	2009	0.020881449	0.191980563	0.005742912	0.015857894	0.027677483	0.746834023	11.28124035	257.8730462	498.2438194	2.00382785	0	29.72	DZ	0.004063995
252	2522	1	46	6929793026	R01C01	2009	0.094033245	0.249515399	0.100235683	0.028915172	0.023299514	0.49048889	11.6050449	203.5395663	403.2475508	1.583055845	1	26.07	DZ	0.015691918
253	2531	1	63	6929793026	R04C02	2009	0.038363795	0.132756157	0.079123157	0.023192522	0.104693969	0.622389017	6.848023356	197.3864924	384.0967803	1.875630684	1	25.21	MZ	0.008132941
253	2532	1	63	6929793026	R05C02	2009	0.066169032	0.160899091	0.093308944	0.038204728	0.103568741	0.549069288	12.37230532	181.5216077	316.6956692	1.660942955	1	29.45	MZ	0.012701013
254	2541	1	70	6929793126	R02C02	2008	0	0.099057207	0.073034151	0.03467307	0.095265483	0.683900939	17.15749713	183.7868408	365.6700401	2.23930836	1	28.08	MZ	0.003726233
255	2551	1	55	6929806059	R01C01	2009	0.021079246	0.192609816	0.023850863	0.048523908	0.05770035	0.658941405	11.3224811	170.6993027	380.5726173	1.815429278	0	29.98	MZ	0.005217845
255	2552	1	55	6929806059	R02C01	2009	0.06150825	0.163864438	0.01096681	0.041172119	0.057297659	0.662544773	11.88566391	196.3018279	421.9439964	1.663803767	0	29.42	MZ	0.007947986
256	2561	0	37	6929793109	R04C01	2006	0.060053645	0.214931918	0.054291028	0.027843246	0.046506524	0.612013805	5.273080879	287.1766374	571.7523994	1.755296441	2	26.89	MZ	0.007618188
256	2562	0	37	6929793109	R05C01	2006	0.1021855	0.206724369	0.065203594	0.020247665	0.050377566	0.571438005	9.331610632	313.3861714	526.8863408	1.722363997	0	34.49	MZ	0.011180696
257	2572	1	46	6929806070	R04C01	2009	0.027391788	0.233865764	0.094735313	0.068539294	0.036419571	0.544171646	5.480655683	266.0237845	552.9457293	2.199216592	0	38.38	MZ	0.017442214
258	2581	1	57	6929793033	R02C01	2009	0.072118824	0.196111844	0	0.02185939	0.055262044	0.636739491	15.33897818	251.3189241	719.5582724	1.960501199	0	20.9	MZ	0.014796412
258	2582	0	63	6929793033	R03C01	2009	0.078989913	0.234542867	0	0.027589687	0.055802834	0.595129309	13.70903135	266.0898555	685.7223852	1.827804967	1	19.22	MZ	0.012369994
259	2592	1	51	6057825042	R03C02	2006	0.013409185	0.298756326	0.08711256	0.058110542	0.045222848	0.523330478	5.132561007	263.9775728	597.1197647	1.630708175	1	37.83	MZ	0.008811468
260	2601	0	78	6929793004	R04C01	2009	-3.47E-18	0.125253442	0.084744122	0.009358195	0.121069218	0.640627898	8.775214874	248.3713343	435.8523552	2.056640875	0	25.38	MZ	0.00900882
260	2602	0	78	6929793004	R05C01	2009	0	0.149389325	0.068110939	0.012345227	0.104952712	0.653348126	10.82853461	280.5994858	461.5260826	1.984912336	0	29.95	MZ	0.01455336
261	2611	1	47	6929793033	R04C01	2009	0.079131204	0.153364504	0.068600768	0.036517198	0.111912318	0.548344029	10.27018363	230.1013983	332.662881	1.910907655	1	24.87	MZ	0.022479816
261	2612	0	47	6929793033	R05C01	2009	0.09152478	0.193433963	0.036592241	0.067254012	0.099819333	0.501841103	6.741516209	209.5091339	386.6218441	1.775150259	2	30.41	MZ	0.02224421
262	2621	0	49	6929793137	R02C01	2007	0.063554349	0.14348871	0.087339829	0.07160629	0.072388848	0.544590186	10.82152439	264.4266087	478.7811051	1.839172621	0	37.48	MZ	0.043218939
263	2631	1	41	6057825057	R02C02	2006	0.080534739	0.19656486	0.04083038	0.034907518	0.025943225	0.601243233	6.6880379	281.7635074	622.1271034	1.81228078	0	31.65	MZ	0.013552796
263	2632	1	41	6057825057	R03C02	2006	0.090562209	0.215344974	0.01408606	0.084914503	0.019946245	0.566849504	9.681815444	293.9413091	588.6501782	1.81343325	0	29.31	MZ	0.013362684
264	2642	1	69	6929793137	R06C01	2007	0.027635408	0.293221626	0.050129153	0.066541246	0.073775066	0.49414298	4.547959371	278.0934456	680.4410561	1.790169725	1	33.89	MZ	0.022009563
265	2652	1	68	6042308154	R01C01	2006	0	0.110872406	0.018210542	0.055648202	0.089828923	0.706610364	15.67812453	192.6250865	512.6451605	2.123208029	0	30.66	SG	0.004902638
266	2661	0	62	6929793103	R04C02	2009	0.117949967	0.170529924	0.092671748	0.035351859	0.063065129	0.512923896	9.509382859	300.846542	461.8222922	1.845794069	0	25.68	MZ	0.039692312
266	2662	1	62	6929793103	R05C02	2009	0.024332022	0.133786588	0.076823105	0.037538336	0.072611914	0.653081161	8.388569375	235.5922434	355.3331329	1.988641462	0	27.16	MZ	0.024772813
267	2671	1	63	6057825019	R03C02	2006	0.057139933	0.26798914	0.190130313	0.052003247	0.028978702	0.438091994	12.15598826	277.5564517	586.8741482	1.706572729	1	25.88	DZ	0.045241431
268	2681	1	62	6929793033	R04C02	2009	0.052815308	0.272510784	0.018908231	0.120847225	0.034957221	0.50548726	11.02049127	272.6863014	550.5367989	1.732645608	0	26.21	MZ	0.008823218
268	2682	1	62	6929793033	R05C02	2009	0.063111923	0.29602659	0.011301468	0.191446364	0.04414385	0.390284332	7.589602576	187.3516782	531.0442621	1.469335356	0	28.38	MZ	0.017339471
269	2691	1	53	6929793125	R06C01	2008	0.016715586	0.173763563	0.067692134	0.036868222	0.036080354	0.657194592	7.305669683	237.755397	356.1864912	1.935581811	0	35.75	MZ	0.020780286
269	2692	1	53	6929793125	R01C02	2008	0.001067876	0.140163176	0.068329185	0.05990499	0.037989054	0.681472042	13.12925236	211.7455052	332.4819299	1.937668452	0	31.15	MZ	0.019557234
270	2701	0	59	6929806059	R03C01	2009	0.021964532	0.348295872	0.015177188	0.049769528	0.060006908	0.508301703	12.38892712	264.4899208	696.2889388	1.625320072	0	29.74	MZ	0.005539908
270	2702	0	59	6929806059	R04C01	2009	0.168236986	0.214928142	0.078741336	0.067324152	0.049044148	0.413871531	17.68798953	217.1239625	490.8169771	1.620592977	1	31.61	MZ	0.025260898
271	2711	0	55	6042308005	R02C01	2006	0	0.133156948	0.08272003	0.025653836	0.052596062	0.691774908	10.66795709	268.1521974	458.0329554	1.962358884	0	19.97	MZ	0.00337144
271	2712	0	55	6042308154	R03C02	2006	0	0.098465967	0.064148454	0.037829009	0.047293797	0.734136082	14.66858057	258.2080886	411.262915	2.028267619	0	24.88	MZ	0.017709848
272	2721	0	54	6055432099	R03C01	2006	0.028349439	0.181511636	0.082198586	0.054971905	0.103292984	0.57565006	14.67157859	237.8737699	375.1184189	1.92073273	0	36.28	MZ	0.072696166
273	2731	1	58	6055432102	R01C01	2006	0.069055128	0.299289096	0.044145587	0.073253538	0.078614786	0.47090417	4.730082549	362.1690822	612.8823587	1.747364853	1	25.06	MZ	0.031410028
273	2732	1	58	6055432102	R03C01	2006	0.037844964	0.25946398	0.05748917	0.060217333	0.084229379	0.542287679	4.780110479	366.0028327	576.051463	1.904005024	1	20.83	MZ	0.012574938
274	2741	1	51	6057825033	R02C02	2006	0.069671486	0.188631262	0.031135465	0.014249829	0.064616054	0.609593337	10.88551616	283.3220566	673.2241106	1.845616408	1	24.69	MZ	0.021294383
274	2742	1	51	6057825033	R03C02	2006	0.099808767	0.146456596	0.058618444	0.016539172	0.059586595	0.595912791	12.86074094	221.2145544	594.4344795	1.774746694	0	24.56	MZ	0.030821252
275	2751	1	60	6057825042	R01C02	2006	0.077013046	0.147058151	0.080097859	0.050031486	0.054972523	0.578610811	10.424103	220.1121177	485.6470443	2.298411415	0	31.25	MZ	0.061029917
275	2752	1	60	6057825040	R04C01	2006	0.114113561	0.101178677	0.118270054	0.027213524	0.054633667	0.604368685	16.31402855	143.6897801	341.9315334	2.1391909	0	43.37	MZ	0.071934611
276	2761	1	57	6929793103	R02C01	2009	0	0.221754494	0.090187199	0.024505046	0.043118745	0.619876814	7.908950433	266.1899111	548.8095153	1.845345596	0	22.2	MZ	0.013711429
276	2762	1	57	6929793103	R03C01	2009	0	0.21893805	0.032895124	0.022036994	0.05049985	0.679975291	9.824420873	242.798602	517.6804447	1.898034091	0	22.78	MZ	0.003388623
277	2771	1	62	6055432089	R06C02	2006	0	0.135125801	0.007244671	0.028289057	0.124138396	0.744470524	12.31716933	217.692258	386.3745799	2.13615409	0	42.86	SG	0.002129307
278	2781	1	52	6057825057	R03C01	2006	0.077638193	0.136294789	0.104310904	0.029786771	0.039389331	0.602053161	12.08014861	256.2988065	451.8563357	1.870873386	2	22.03	MZ	0.040707392
279	2791	0	61	6929806070	R01C02	2009	0.008617184	0.170800986	0.03723235	0.050776987	0.061550405	0.663009763	5.324989631	336.2994238	563.3151766	2.12486675	0	17.37	MZ	0.005095749
279	2792	0	61	6929806070	R02C02	2009	0	0.175662926	0.019971415	0.065212839	0.051602317	0.662759373	4.456751959	334.1943705	580.9118498	2.110692944	0	19.97	MZ	0.00338101
280	2801	1	55	6055432092	R04C02	2006	0.083043994	0.206852744	0.055234403	0.102311344	0.059037607	0.528036752	5.105885898	318.9571935	539.1711034	1.822517692	0	37.46	MZ	0.031653337
280	2802	0	55	6055432099	R01C01	2006	0.059550031	0.181972648	0.031824646	0.050411299	0.062398436	0.649727817	5.558784085	324.113655	500.6434188	1.967692831	0	40.84	MZ	0.019612662
281	2811	0	62	6929806070	R05C02	2009	0.031975525	0.317809695	0.04879207	0.050803788	0.082792601	0.473877071	9.213106906	183.2113688	391.4957844	1.641589741	2	30.1	MZ	0.016985429
281	2812	1	62	6929806070	R06C02	2009	0.079940502	0.233342355	0.082135766	0.056288484	0.084680302	0.477637383	8.925951133	194.329168	418.433684	1.673798207	0	29.18	MZ	0.084602435
282	2821	1	55	6042308075	R04C01	2006	0.054023728	0.210903418	0.070896856	0.050208168	0.046374142	0.559752793	12.38060484	226.8707539	513.039249	1.730184643	0	28.48	MZ	0.032807987
282	2822	0	55	6042308075	R01C02	2006	0.053084992	0.225493562	0.081999758	0.048741163	0.046841781	0.522651049	7.965182615	277.2437018	626.2573709	1.651730307	0	26.35	MZ	0.024844669
283	2832	1	52	6929793024	R03C02	2008	0.024307436	0.250088716	0.044888536	0.072427684	0.057914666	0.551850004	4.643532568	295.5318608	656.0357733	1.718013178	0	29.09	MZ	0.012890166
284	2841	1	57	6055432092	R03C02	2006	0.071748587	0.147010045	0.138062029	0.088257526	0.068946879	0.527490929	8.211714108	269.7611119	312.6876236	1.707777876	0	25.72	MZ	0.035626644
284	2842	1	53	6055432092	R06C02	2006	0.091686781	0.069983033	0.065594717	0.070014074	0.066670935	0.67567937	8.552690479	231.2483204	217.0992211	1.923696839	0	29.69	MZ	0.027776472
285	2851	0	56	6929793109	R04C02	2006	0.017972274	0.267755573	0.089127605	0.046549072	0.067888279	0.540411656	6.810717644	317.8138994	566.5864546	1.640092605	1	24.09	MZ	0.024166164
285	2852	1	56	6929793109	R05C02	2006	0.008206915	0.274871318	0.0837672	0.047076217	0.056391759	0.550697177	8.384782969	301.2302871	615.2005908	1.584278128	0	23.81	MZ	0.010228147
286	2861	1	54	6042308068	R03C01	2006	0.069707128	0.248071173	0.035041854	0.14055368	0.036677326	0.470498484	2.169694266	263.8263396	630.016427	1.365266272	0	26.25	MZ	0.021675159
286	2862	0	54	6055432155	R05C01	2006	0.058398168	0.284766062	0.048035328	0.151941665	0.062027676	0.468040671	6.951342162	303.8560472	577.3453284	1.675908345	0	28.24	MZ	0.024881255
287	2871	1	58	6929793103	R06C02	2009	0.035361971	0.250093183	0.082981902	0.040963128	0.045433182	0.494540775	9.389100548	215.2637219	603.5402449	1.604194694	0	28.07	MZ	0.017934807
287	2872	0	58	6929806054	R01C01	2009	0	0.223908356	0.084541453	0.061013537	0.084411109	0.556143936	15.94597018	157.4145446	533.036704	1.91163733	0	28.99	MZ	0.00900378
288	2881	1	75	6929793118	R03C01	2004	0.105529268	0.154488532	0.240091116	0.050819935	0.095497381	0.372800301	24.46154591	64.61177961	276.2415788	1.750686255	1	24.18	MZ	0.061345804
288	2882	0	75	6929793118	R04C01	2004	0	0.113599418	0.070333029	0.031738196	0.105427651	0.690214386	16.07949524	181.5734007	342.4714658	2.010740009	1	23.62	MZ	0.072596551
289	2891	0	61	6929806059	R01C02	2009	0.118943511	0.235948269	0.095540241	0.092744354	0.079754344	0.397439066	8.845556577	276.6109631	447.6089829	1.513134774	0	26.32	MZ	0.041359905
290	2902	0	54	6042308005	R05C01	2006	0	0.106703207	0.055817212	0.078909791	0.039929298	0.72681926	10.14516165	193.5222264	370.3364078	1.976504812	0	36	MZ	0.032244448
291	2911	1	51	6055432099	R01C02	2006	0.057218821	0.281744162	0.053408896	0.116729001	0.080280152	0.454541174	2.776085236	359.7101566	586.8423103	1.644518858	0	25.61	MZ	0.018565714
91	912	1	51	6055432099	R03C02	2006	0.057385019	0.192701557	0.041539439	0.069370185	0.099162488	0.572602945	7.757606947	325.0883038	485.9726856	1.857347035	0	27.11	MZ	0.024288432
292	2921	1	53	6929793103	R02C02	2009	1.73E-18	0.250320333	0.072179798	0.037179779	0.052488751	0.57383422	9.616077361	208.5816955	516.1199693	1.786625452	1	37.93	MZ	0.024965216
292	2922	1	53	6929793103	R03C02	2009	0.041911037	0.245721216	0.097188084	0.038254607	0.034244587	0.543885544	12.02411067	175.7883182	506.4358111	1.708039877	1	35.65	MZ	0.032614361
293	2931	0	68	6929793055	R03C01	2005	0.044200398	0.118793121	0.146442441	0.05441238	0.1355409	0.509023738	13.0646442	171.6427469	281.9794655	2.061447876	0	26.12	MZ	0.04273743
293	2932	0	68	6929793055	R04C01	2005	0.036018835	0.131014182	0.105707803	0.045091123	0.134179957	0.562182194	10.79171887	228.1077933	358.34737	2.036937032	0	25.44	MZ	0.040212429
294	2941	0	55	6055432092	R02C02	2006	0.047460789	0.201572171	0.023677149	0.064095797	0.050063515	0.658405165	5.569090225	312.7047943	451.0834236	1.836615965	0	33.79	MZ	0.018284363
294	2942	1	49	6042316074	R04C02	2006	0.055072798	0.260888157	0	0.073309316	0.021858134	0.598441843	5.615106659	303.9750878	543.8918203	1.761053713	0	35.99	MZ	0.002029469
295	2951	0	74	6929806070	R01C01	2009	0.060480261	0.126903496	0.153278665	0.071373874	0.099035786	0.495124193	13.14316053	174.5557504	251.2456327	1.793924441	0	28.37	MZ	0.074684087
295	2952	0	74	6929806070	R02C01	2009	0.085170108	0.22506233	0.147462733	0.10210888	0.086337736	0.35523883	13.97196827	179.1828691	338.256949	1.496699195	0	32.94	MZ	0.094783296
296	2962	0	76	6055432120	R01C01	2006	0.077338456	0.069967834	0.108811722	0.047068632	0.079934641	0.671027358	17.29693886	146.6536028	291.8078291	2.046121466	0	28.92	SG	0.144261375
297	2971	1	55	6042308041	R05C01	2006	0.067308699	0.158315723	0.070009794	0.065357787	0.052783805	0.591595858	4.866116798	220.5620055	506.5364855	1.931237419	0	24.37	MZ	0.010091802
297	2972	0	55	6055432099	R05C02	2006	0.164681003	0.113958423	0.109421305	0.060032154	0.062708669	0.523695895	9.579769751	223.4946632	323.2779373	1.845186823	0	25.15	MZ	0.119461964
298	2982	0	60	6055432102	R04C02	2006	-1.23E-18	0.063387803	-2.17E-19	0.019063734	0.154677029	0.798535633	7.9681251	236.2070639	317.256149	2.302632432	0	33.09	SG	0.005653145
299	2992	1	54	6057825057	R01C01	2006	0.025188275	0.142750369	0.040819713	0.126806891	0.091709681	0.562142689	12.27158338	150.7541208	413.1578223	1.868195336	0	24.56	MZ	0.026456805
300	3001	1	57	6057825040	R05C01	2006	0.035080242	0.201057029	0.108780063	0.043845507	0.031103431	0.602246263	13.50690326	247.1171016	527.5223825	1.851448141	0	25.8	MZ	0.007383495
301	3011	1	60	6055432102	R02C02	2006	0	0.193497515	0.039983551	0.031266074	0.106266255	0.661763365	12.09155703	280.422157	465.6161022	1.926962093	0	25.85	MZ	0.005183447
301	3012	1	60	6055432102	R03C02	2006	0	0.251781014	0.052842552	0.058025633	0.083318152	0.597443122	10.14054658	273.3364745	528.393472	1.792047921	0	27.28	MZ	0.016947321
302	3021	0	52	6055432109	R01C02	2006	0.030157454	0.062901968	0.019538097	0.018500347	0.063688925	0.7505898	21.75201645	136.0548423	413.0986808	2.083553192	2	28.01	MZ	0.032503518
302	3022	0	52	6055432109	R03C02	2006	0.020445415	0.068227292	0.065751244	0.024294725	0.073838161	0.731269692	16.79571313	145.4497506	341.8724955	2.216656092	2	25.11	MZ	0.033545678
303	3031	0	64	6055432089	R01C01	2006	0.020958804	0.159996228	0.065857907	0.082239393	0.07088889	0.629683638	9.002679335	261.7204041	241.8972627	1.849151301	1	31.17	MZ	0.049321166
304	3041	0	69	6929806011	R03C02	2009	0.036198805	0.281959518	0.189680953	0.031964803	0.054443006	0.396900171	12.43643385	218.6624538	425.4924508	1.584745106	0	30.05	MZ	0.101532436
304	3042	0	69	6929806011	R04C02	2009	0.067911951	0.197488955	0.182501888	0.024519833	0.077673926	0.439851761	11.92425776	199.8130391	455.3753949	1.749235594	0	28.43	MZ	0.092103473
305	3051	0	50	6055432168	R04C01	2006	0.061366868	0.161939386	0.037519698	0.085605932	0.080558428	0.614454118	10.26993146	246.0167372	358.0763154	1.938878004	0	23.9	MZ	0.01329597
305	3052	0	50	6055432168	R05C01	2006	0.077868647	0.124075109	0.040293418	0.069671905	0.086401493	0.636496854	9.731713545	237.6595465	291.0157156	1.951332071	0	24.65	MZ	0.019588114
306	3061	1	50	6042308005	R06C02	2006	0.138516589	0.16528679	0.051444137	0.04256136	0.047536456	0.547952187	16.59865516	214.65072	505.5108297	1.864257112	0	35.49	MZ	0.02768186
306	3062	0	50	6042308041	R01C01	2006	0.037852029	0.147069219	0.024119684	0.031266054	0.049406172	0.694523731	14.27700486	225.8180243	491.8537648	2.065077719	0	40.2	MZ	0.021507498
307	3071	0	65	6055432122	R02C01	2006	0.022683529	0.164235016	0.056413645	0.051568377	0.078523065	0.673156315	11.46133601	155.5300498	314.0880104	2.03729356	0	33.98	SG	0.014627795
308	3081	1	61	6055432139	R02C02	2006	0.001517095	0.173110111	0.049372736	0.068388785	0.102830912	0.661385603	11.58115965	227.4009574	395.9838378	2.097940683	1	23.73	MZ	0.020828018
308	3082	1	61	6055432139	R03C02	2006	0	0.194889195	0.043000992	0.072791144	0.093595917	0.65168761	9.732694664	267.0393345	410.0062562	2.051374917	0	23.26	MZ	0.008716289
309	3091	1	58	6055432092	R05C01	2006	0.06011215	0.200252947	0.09422047	0.05190079	0.054914751	0.56300769	9.9924413	224.3168101	391.9065148	1.969068474	2	27.14	SG	0.045366181
310	3101	0	47	6055432099	R02C02	2006	0.073200578	0.276239837	0.05508511	0.047716716	0.064337438	0.513183092	10.08217405	289.4931118	538.902535	1.753106621	1	24.86	MZ	0.028205938
310	3102	1	47	6055432099	R04C02	2006	0.070926549	0.189028039	0.015194675	0.081023059	0.072034346	0.608078657	12.73406558	236.3325942	445.5015934	1.757910115	1	27.91	MZ	0.035233106
311	3111	1	58	6042316098	R05C02	2006	-8.67E-19	0.269035939	2.26E-19	0.083719448	0.042066787	0.619613402	3.374521181	313.4586409	599.5583999	1.872448607	0	27.01	DZ	0.003010863
312	3121	1	58	6929806004	R01C01	2004	0.021686569	0.181420081	0.002418821	0.00981398	0.09965012	0.664620479	5.825556877	245.1663229	551.4604226	1.848309116	1	21.87	MZ	0.005071028
313	3131	0	46	6055432122	R06C01	2006	0.051097717	0.154755442	0.096503507	0.053924272	0.13328938	0.565755581	8.307248144	266.3197092	345.8461891	2.025860331	0	27.4	MZ	0.002562973
314	3142	1	48	6057825057	R06C01	2006	0.031433742	0.226958435	0.054299257	0.042095313	0.045086192	0.586073643	8.582805835	239.6752677	428.1431311	1.731161638	0	25.76	SG	0.017448213
315	3151	0	66	6057825019	R02C02	2006	0.001563334	0.164672382	0.160707683	0.039182211	0.071306483	0.59389399	10.18613636	206.9034546	364.9594521	1.984842948	1	23.76	SG	0.008860728
316	3161	0	52	6055432122	R04C02	2006	0.056551718	0.186150992	0.075296984	0.06420794	0.07926486	0.595340562	8.997213192	257.9862457	370.2957132	1.868467461	0	23.92	MZ	0.015554628
316	3162	0	52	6042308121	R06C01	2006	0.099939337	0.204458582	0.142338818	0.046985034	0.039707958	0.440078314	7.568110274	224.0790183	420.7373025	1.676752249	0	21.99	MZ	0.017516069
317	3171	1	47	6055432102	R06C02	2006	0.023632573	0.230962281	0.011230417	0.082927675	0.094234136	0.584745091	9.310247776	262.184297	471.3990356	1.941996594	0	34.48	MZ	0.003877957
318	3182	1	49	6042308154	R05C02	2006	0.063051498	0.120290487	0.069359965	0.033792998	0.051490379	0.654943829	7.934259327	269.152936	480.7293128	1.828621171	0	21.44	MZ	0.017318261
319	3191	0	34	6929806056	R03C01	1999	0.032789472	0.033792678	0.03064363	0.026538501	0.036464197	0.824123081	11.73961303	227.517982	263.450346	1.962853391	0	18.76	MZ	0.001598794
319	3192	0	34	6929742017	R06C02	1999	0.024689122	0.090285169	0.017095053	0.038256739	0.125644139	0.752102122	5.378359636	253.1344952	199.6229398	2.072885118	0	17.07	MZ	0.016424579
320	3201	0	74	6057825005	R01C01	2006	0.0219174	0.212930607	0.096468241	0.046678526	0.062611987	0.592554898	10.19207581	223.2415153	536.6056664	2.049343877	0	24.81	MZ	0.057306176
320	3202	0	74	6042308068	R06C02	2006	0.013411528	0.218004863	0.082042563	0.041939552	0.031094325	0.607792698	13.61032335	222.8207587	609.1661736	1.878514559	0	23.05	MZ	0.037781119
321	3211	0	54	6929793167	R01C02	2006	0.011426624	0.244713251	0.032527106	0.097060893	0.078558744	0.575440494	8.54467984	282.1402221	683.7735223	1.724982784	0	41.48	MZ	0.009123556
321	3212	1	54	6929793111	R02C02	2006	0.020884272	0.335276624	0.053942351	0.160562134	0.065896085	0.388605065	10.59346487	269.0863934	679.9056004	1.564616672	0	43.05	MZ	0.017495679
322	3221	1	64	6929806010	R03C01	2010	0.01085434	0.150466801	0.132611043	0.052576085	0.140908836	0.490764629	11.57193435	193.7718908	354.4975921	2.024780733	0	28.95	MZ	0.010251266
322	3222	1	64	6929806010	R04C01	2010	0	0.298525122	0.095534994	0.039279652	0.083875091	0.450984407	9.101915695	237.6157679	642.5913783	1.825357381	0	28.03	MZ	0.024515879
323	3231	0	75	6929806010	R01C01	2010	0.012748299	0.342294137	0.076343099	0.093623096	0.074042747	0.408966572	10.94642491	276.9134508	596.0134284	1.842754259	0	23.28	MZ	0.011667123
323	3232	1	75	6929806010	R02C01	2010	0.012451624	0.19166376	0.140519355	0.032020209	0.083035157	0.538951559	15.89918906	210.2594808	424.4186865	1.991099657	0	21.22	MZ	0.01339626
324	3241	0	62	6057825057	R04C02	2006	0.020702433	0.087190678	0.06593569	0.060553698	0.066648424	0.685028702	14.86696423	230.0798456	439.7229143	2.085210479	0	21.8	MZ	0.015569006
324	3242	0	62	6057825057	R05C02	2006	0.009159603	0.121242463	0.055743878	0.061323604	0.073407168	0.670830234	10.62963964	196.0198311	437.050971	1.969480464	0	21.27	MZ	0.032152759
325	3251	1	50	6055432092	R02C01	2006	0.101718915	0.167163221	0.04761416	0.037792513	0.087307326	0.594394344	12.29240995	230.493437	388.6460693	1.646771753	1	26.67	MZ	0.070734811
325	3252	1	56	6055432092	R03C01	2006	0.041742498	0.171462128	0.028788908	0.032584576	0.087117082	0.671302957	8.543322565	260.845476	381.151087	1.889992033	0	25.67	MZ	0.039333469
326	3261	0	41	6055432092	R05C02	2006	0.057537407	0.176253507	0.027311518	0.059433671	0.115592341	0.590088192	7.396204048	284.6542141	472.5959979	1.919346752	0	24.57	MZ	0.031032474
326	3262	1	41	6055432099	R02C01	2006	0.057512293	0.16686289	0.069229511	0.034467215	0.131675301	0.546167694	9.020309282	316.9480505	529.4926121	1.902076324	0	22.07	MZ	0.012695541
327	3271	0	67	6929793109	R06C01	2006	6.68E-18	0	0.074492803	0.072338203	0.135314374	0.717556295	9.066634625	269.4721198	271.2600707	2.283134639	1	21.55	MZ	0.014344915
327	3272	0	67	6929793109	R01C02	2006	0.084321786	0.171968537	0.160768211	0.055199839	0.089100027	0.452116492	10.79089986	205.2740901	420.0069217	1.852478931	1	20.83	MZ	0.099176415
328	3281	1	45	6057825006	R04C02	2006	0.017454962	0.129891662	0.066291879	0.043439256	0.100783987	0.690911569	14.95271658	193.0904962	268.6814235	1.988083986	2	26.21	MZ	0.006946846
328	3282	1	45	6042308075	R04C02	2006	0.009519124	0.110514663	0.028045008	0.020267702	0.078120476	0.749725058	11.6900056	217.9381749	376.7914738	2.021451773	2	29.34	MZ	0.008435865
329	3291	0	70	6055432089	R03C01	2006	0.049184228	0.170630867	0.15267055	0.121870543	0.077329399	0.470580169	19.81855658	146.1974868	313.4572373	1.595358518	0	30.41	SG	0.058195321
330	3301	1	62	6057825005	R03C01	2006	0.042791143	0.21033213	0.060976343	0.040861395	0.072982571	0.607855483	13.01873692	191.9553138	381.5337664	1.880245085	0	22.77	MZ	0.012083522
330	3302	1	62	6042308075	R02C01	2006	0	0.362322503	0.05020152	0.062017243	0.041710901	0.480575222	8.357547526	254.3985744	629.9296186	1.818863839	0	27.71	MZ	0.005667948
331	3311	1	66	6057825019	R03C01	2006	0.007547084	0.185341058	0.058911385	0.037446948	0.126950488	0.636846047	13.8371661	197.6978931	361.3696991	2.149405367	0	33.23	DZ	0.023680297
331	3312	0	66	6042308108	R06C01	2006	0	0.153871338	0.147667401	0.031391376	0.053847233	0.595708549	13.8037166	217.1203159	405.0145703	2.06284902	2	31.4	DZ	0.0527968
