# Supplementary material for: Epigenetic findings in periodontitis in UK twins: a cross-sectional study
Source: Clin Epigenetics. 2019 Feb 13;11:27. doi: 10.1186/s13148-019-0614-4 (PMC6375219; doi:10.1186/s13148-019-0614-4)
Supplement: Supplementary file 5 — Table S5. Covariate data and methylation beta values at 58 tooth mobility significant CpG sites in blood. (CSV 410 kb) [file 13148_2019_614_MOESM5_ESM.csv]

new_famID	new_id	Tooth mobility	age	Sentrix_ID	Sentrix_Position	Extraction_year	CD8T	CD4T	NK	B cell	Monocyte	Gran	CD8pCD28nCD45RAn	CD8.naive	CD4.naive	PlasmaBlast	smoking	BMI	zygosity	cg00171783	cg00452622	cg00678286	cg01244134	cg01368872	cg02155655	cg02342822	cg02362690	cg03412618	cg04020590	cg04782472	cg05582470	cg05951364	cg06309968	cg06553975	cg06558014	cg06702891	cg06889971	cg06951352	cg07377891	cg07472750	cg07806801	cg08157914	cg08453750	cg09125300	cg11051055	cg11560184	cg12044689	cg13212963	cg13593875
1	11	0	71	6929806004	R02C01	2004	0.054029121	0.027317863	0.115136592	0.010214584	0.121944839	0.645550907	12.07505019	194.4489956	347.4479743	2.033614811	0	21.16	MZ	0.842937109	0.986978022	0.846112964	0.925033939	0.024465475	0.821393064	0.9858356	0.958952989	0.926936467	0.951901918	0.880830409	0.000251436	0.868106657	0.191635762	0.922603494	0.042330451	0.980889251	0.587489118	0.940763791	0.970710347	0.350044366	0.987258717	0.917509125	0.835474249	0.956079341	0.108191741	0.036901984	0.986707758	0.986339242	0.954916381
2	21	0	61	6929806013	R03C01	2008	0.039612515	0.267682036	0.080676176	0.085142741	0.065496806	0.533543805	5.649752687	287.0822213	481.3528567	1.949165181	1	27.58	MZ	0.891420262	0.999020222	0.901007231	0.965677913	0.020808662	0.90611402	0.997833875	0.993702954	0.946511238	0.988047002	0.940512405	6.75E-05	0.941495509	0.192327725	0.986987906	0.037701704	0.980021698	0.656105324	0.971185773	0.982233007	0.282944028	0.990952946	0.963909727	0.932476458	0.984189223	0.099130435	0.023563941	0.987315269	0.996741917	0.982928918
2	22	0	61	6929806013	R04C01	2008	0.060662869	0.296666135	0.073888069	0.102116107	0.060038198	0.477931732	4.453946313	319.4209426	572.2680232	1.805790004	0	24.13	MZ	0.8703657	0.99920223	0.896551795	0.965363752	0.016257823	0.903790087	0.998000936	0.987913205	0.94289374	0.992907801	0.96546456	3.72E-12	0.949586305	0.174850236	0.994513198	0.039410911	0.976218181	0.662068166	0.974692875	0.991632965	0.233736059	0.991170877	0.981935322	0.93323725	0.986133227	0.105437317	0.034508023	0.98021107	0.993443372	0.987193797
3	32	1	70	6929742027	R05C01	2006	0.113622253	0.178807075	0.093445058	0.043700777	0.085635787	0.508879494	11.66908135	192.1363716	333.9138836	1.763030267	0	27.92	MZ	0.876285127	0.999999999	0.901923599	0.929627633	0.018207283	0.899915469	0.994333406	0.988471376	0.928087837	0.999963752	0.935337967	1.02E-05	0.933777332	0.274125447	0.937036934	0.061979366	0.9527451	0.630736567	0.97249126	0.975574777	0.311243144	0.992936414	0.956982443	0.906604545	0.975180924	0.081936858	0.020189573	0.994367149	0.992713507	0.954839328
4	41	1	64	6057825005	R05C01	2006	0.016933922	0.1502236	0.044517352	0.072479678	0.073777076	0.69781672	12.1419783	202.9080089	306.9337449	2.085078063	1	21.64	MZ	0.943318073	0.999477104	0.906876217	0.959104492	0.019520711	0.896330337	0.994628754	0.989273327	0.95677926	0.960960961	0.955319033	0.000136887	0.94081774	0.17849544	0.981353665	0.050567457	0.984521902	0.653036314	0.965440593	0.995184063	0.094123765	0.986066861	0.965664774	0.942424355	0.981928603	0.106964306	0.018293755	0.981880091	0.997241496	0.991842873
4	42	1	64	6042308068	R03C02	2006	0	0.146997873	0.070168186	0.075959217	0.056113823	0.652774952	7.56221171	222.9721188	491.1405695	1.869380699	1	22.6	MZ	0.863715278	0.995944067	0.929275252	0.898342173	0.021361305	0.832152347	0.999674296	0.979537734	0.960161076	0.974283615	0.939664204	2.76E-05	0.878067891	0.116350194	0.929572819	0.02337501	0.965590545	0.56742268	0.955898635	0.962399363	0.064039409	0.989215641	0.898246457	0.870527427	0.960358436	0.088973851	0.027385823	0.971638834	0.99415476	0.981046425
5	51	0	79	6057825046	R02C02	2006	0.065980435	0.132252561	0.113016704	0.033487761	0.052355352	0.572247742	14.09662749	165.7389566	275.0106393	1.914761043	1	23.51	SG	0.84278607	0.997661719	0.879949493	0.923868171	0.019477758	0.809063136	0.991673878	0.952202776	0.945399335	0.956015891	0.860078177	0.000245483	0.856220053	0.256457989	0.949508529	0.082738944	0.942811456	0.597826087	0.935143288	0.974769072	0.106485188	0.97169234	0.88939166	0.858018545	0.968479671	0.313872896	0.036942313	0.979957345	0.987860244	0.954566845
6	61	0	66	6929806023	R05C01	2005	0.064756012	0.287502586	0.07138416	0.064807465	0.04592114	0.543678693	5.38315024	221.4551794	462.7412423	1.678965216	0	31.16	MZ	0.891687657	0.999563978	0.892993491	0.974963458	0.01848471	0.899354183	0.992144654	0.988984993	0.942545725	0.999956997	0.972933846	5.58E-05	0.911122429	0.251802801	0.994289579	0.066507398	0.995758677	0.638863428	0.986505947	0.994232976	0.260615711	0.991080527	0.9844051	0.943090281	0.980911837	0.103526468	0.029281407	0.984869003	0.996551466	0.98991724
7	71	0	67	6057825033	R04C02	2006	0.00314674	0.283288621	0.018658592	0.070521037	0.048417769	0.564821971	8.469131744	247.6649178	555.0525464	1.733511462	0	29.73	SG	0.844144144	0.998373161	0.91029818	0.929217424	0.030655157	0.835328589	0.991229381	0.944598762	0.936224965	0.923848878	0.933497271	0.001279452	0.873517226	0.191058674	0.959593949	0.02407771	0.961208289	0.636344582	0.938725696	0.976800997	0.19858782	0.958517344	0.913154584	0.87238806	0.96774485	0.207784649	0.027315914	0.966300162	0.992081394	0.964066487
8	82	0	78	6929742055	R06C02	2003	0.042277781	0.265082754	0.092575699	0.048174372	0.063245894	0.547758864	5.822303477	243.9704851	465.8813767	1.774621491	0	27.32	MZ	0.865742025	0.998406778	0.847954961	0.96134121	0.018267407	0.893015716	0.99575259	0.984578428	0.956892967	0.964279172	0.945677424	2.73E-05	0.92509065	0.279467662	0.988102756	0.042080873	0.9763048	0.670952246	0.98185	0.989933242	0.28400683	0.978451217	0.972438808	0.893173198	0.974122096	0.21187367	0.026977671	0.981275846	0.995951167	0.980299252
9	91	1	67	6929793111	R04C01	2005	0.048645556	0.084802718	0.091062823	0.029535955	0.111591131	0.623756222	14.90451946	233.6471101	414.2621359	2.107751595	1	30.12	MZ	0.906130932	0.999547575	0.862286683	0.935696961	0.010280825	0.829684909	0.999351945	0.973264527	0.963891255	0.961347322	0.958524344	1.27E-05	0.903635484	0.159095896	0.986931189	0.039671295	0.975412191	0.60219808	0.961954274	0.984106251	0.322230268	0.979270765	0.957306422	0.874951136	0.972544099	0.082664526	0.010447227	0.988303055	0.989575636	0.980634483
9	92	1	67	6929742080	R04C01	2005	0.15587151	0.092420583	0.180006355	0.047500539	0.097821729	0.455142644	15.70558423	195.9852991	242.8445246	1.658345776	1	32.04	MZ	0.86695558	0.998798906	0.718432506	0.954255431	0.022776219	0.872952765	0.991723766	0.966930234	0.95115431	0.991258741	0.951331811	5.38E-05	0.911278219	0.203253286	0.985906426	0.075111084	0.978571068	0.744009747	0.957447829	0.986397374	0.344191097	0.991189614	0.962922095	0.903491809	0.975536415	0.122226704	0.03572786	0.97064265	0.992149046	0.952149476
10	101	0	64	6042316028	R03C02	2006	0.002595527	0.167824731	0.053629783	0.003768145	0.058441211	0.701995493	4.220780782	247.7195573	326.4213299	1.706804097	0	20.97	SG	0.848176421	0.996873835	0.910130692	0.917309197	0.015620542	0.816088552	0.99187798	0.938541053	0.939697488	0.943635801	0.885314599	0.000166385	0.9043858	0.193314737	0.940954201	0.041823412	0.975984693	0.572875861	0.953198694	0.9584853	0.246503497	0.981952119	0.906527836	0.892678975	0.969153418	0.153904473	0.034084392	0.972879006	0.978204171	0.968076198
11	111	1	68	6929806004	R03C02	2006	0.169001286	0.159246096	0.142174459	0.071797022	0.072889347	0.3863335	18.19244337	202.596839	465.5183602	1.632964841	1	21.46	MZ	0.853370787	0.997339319	0.88734534	0.959171779	0.021132898	0.829858816	0.99830327	0.967881641	0.965700575	0.984516436	0.94691718	0.000100152	0.904445984	0.304324115	0.978819349	0.0712538	0.976837706	0.698705375	0.94378204	0.965643203	0.275041505	0.986133666	0.954826977	0.868619148	0.963084197	0.127845152	0.023861004	0.976493252	0.986575244	0.954606674
12	121	0	73	6057825057	R01C02	2006	0.089883522	0.033281956	0.078910114	0.075432384	0.120588788	0.58118797	17.83120956	126.3063791	325.1901932	1.958844506	0	28.63	MZ	0.832728216	0.990103829	0.889276276	0.913133274	0.02701936	0.815857725	0.982811151	0.953217518	0.92655891	0.911261153	0.840866537	0.002523806	0.878165457	0.172327138	0.92378295	0.051750054	0.951146739	0.63163856	0.948928708	0.964188449	0.199170124	0.973724907	0.895515867	0.8842207	0.966059533	0.140620449	0.039544592	0.968071893	0.985540859	0.95945352
12	122	1	73	6057825057	R02C01	2006	0.025158744	0.06215809	0.040429024	0.065270394	0.084608195	0.717529422	14.5786997	174.3259776	369.5259507	1.993625635	0	31.87	MZ	0.877984781	0.994902965	0.895310655	0.934941262	0.024334804	0.824298787	0.987019435	0.94968814	0.934401259	0.930778165	0.842506927	0.000665086	0.88256917	0.143692325	0.95112389	0.04300428	0.967315851	0.620086837	0.939678075	0.978519517	0.168291916	0.976272498	0.88897299	0.865302278	0.959967614	0.098866993	0.034899818	0.978045752	0.985840927	0.967976356
13	131	0	71	6929742023	R05C02	2005	0.012570618	0.197513338	0.090985122	0.071662803	0.118771246	0.564475141	5.116555689	218.3773145	259.5347506	1.839543864	0	21.97	DZ	0.850738397	0.998590264	0.840612967	0.959061355	0.035309599	0.889156047	0.996205145	0.97516106	0.935504362	0.954176213	0.90662646	0.000383507	0.934651828	0.191689573	0.979624627	0.044058056	0.972852083	0.653784219	0.966693056	0.973893011	0.315180903	0.977803847	0.960602647	0.895718129	0.975598286	0.203348914	0.037265506	0.973883914	0.985495942	0.965840952
13	132	0	71	6929742023	R06C02	2005	0	0.243733518	0.066665308	0.109383843	0.098513983	0.514732502	2.396527865	211.5195596	361.6779732	1.683821145	0	21.71	DZ	0.750730282	0.997904471	0.844468558	0.949965858	0.023507254	0.87131496	0.978911312	0.978255639	0.944866691	0.928530589	0.925448082	0.000380185	0.919324467	0.190890418	0.974100773	0.046349254	0.949625597	0.599354541	0.971292135	0.982664921	0.256295695	0.986628551	0.963902026	0.902007849	0.971184371	0.156440136	0.022313257	0.976457592	0.981207977	0.966835793
14	141	0	47	6057825036	R02C01	2006	0.034375966	0.177895491	0.067265189	0.059912358	0.076473189	0.583488796	9.56966935	260.9779227	444.0912289	1.88067017	0	23.66	DZ	0.87372549	0.986299132	0.804843784	0.927895741	0.024126456	0.842016807	0.982871562	0.970678932	0.939669592	0.829424307	0.932365892	5.75E-07	0.872952519	0.153120578	0.966187089	0.024455826	0.918113486	0.562362031	0.937619148	0.972097083	0.1875	0.981691047	0.924878633	0.886199468	0.976674641	0.105322081	0.016882129	0.986227253	0.996186017	0.960314037
15	151	0	63	6042316073	R03C01	2006	0.063970862	0.1901283	0.044785776	0.019498969	0.116677775	0.55459172	6.48317539	275.4279001	511.3469214	1.859162513	1	32.98	MZ	0.828669824	0.997515387	0.902766791	0.925690435	0.028221396	0.820151851	0.994190653	0.958691753	0.932029529	0.960284913	0.894701914	7.30E-11	0.902555305	0.215959717	0.964179013	0.048298817	0.957806342	0.590047992	0.948490617	0.976800713	0.194925029	0.973031434	0.906907614	0.851133433	0.964134759	0.106043267	0.031058253	0.966473883	0.995529966	0.947936388
15	152	0	63	6042316073	R05C01	2006	6.13E-19	-1.08E-19	1.32E-18	0	0.06010553	0.934573904	12.44238885	262.4866295	337.6330621	2.459312386	1	30.53	MZ	0.895124378	0.992355717	0.921917454	0.939893625	0.024657534	0.829554908	0.994030938	0.937591232	0.945012921	0.957995578	0.898221171	2.41E-05	0.931704432	0.055218917	0.970009961	0.035107508	0.958926504	0.546219512	0.934317343	0.966374036	0.230155002	0.966570054	0.916312011	0.870562698	0.959553006	0.090505768	0.035434174	0.96361299	0.98252484	0.952879352
16	161	0	63	6929806004	R03C01	2004	0.158819701	0.292823197	0.130318762	0.083664927	0.046890867	0.284543644	12.05211228	249.8957102	531.1815328	1.471196807	0	34.09	MZ	0.816168328	0.998250748	0.875796611	0.93368385	0.016715775	0.814837306	0.995523025	0.965811433	0.926148944	0.908530043	0.922081541	0.000143066	0.893537549	0.324531386	0.953870315	0.05487107	0.933435115	0.671480144	0.944929311	0.959830327	0.239502333	0.966288829	0.897845008	0.835951452	0.959820474	0.197024452	0.026070643	0.976988642	0.983121082	0.961550457
17	172	1	62	6055432118	R02C02	2006	0	0.30097098	0.017556656	0.057929374	0.06200773	0.629451854	6.996172216	291.1014038	685.2638115	1.915430614	2	27.2	DZ	0.910693302	0.994982003	0.882075812	0.967883411	0.009753758	0.906399793	0.983223637	0.988005964	0.963318321	0.992476617	0.972348793	1.41E-11	0.911780113	0.181166605	0.987979577	0.037780149	0.991250815	0.67045616	0.977908455	0.991192996	0.033517183	0.987527895	0.976422847	0.940780851	0.981909195	0.125355347	0.02189899	0.977858579	0.995258622	0.994527935
18	181	0	68	6929806013	R03C02	2011	1.52E-05	0.144594724	0.015410753	0.064568087	0.05995025	0.77949507	6.192777118	254.7409005	303.9407053	1.982664717	1	27.04	MZ	0.911111111	0.999498072	0.892460794	0.968749659	0.014364557	0.904593894	0.99839544	0.991733031	0.952540931	0.993873874	0.973970832	0.00022189	0.936875822	0.144029538	0.991530543	0.024802706	0.981573861	0.591366487	0.976773783	0.992497149	0.323983973	0.987992595	0.96907854	0.931034483	0.980529883	0.044390511	0.024006692	0.977255122	0.989720429	0.988835041
18	182	0	68	6929806013	R04C02	2011	0.02482448	0.081651497	0.101713726	0.03521858	0.082716665	0.734460518	10.62017479	223.7466183	251.8421649	2.047996236	0	26.38	MZ	0.906338694	0.9993113	0.894022567	0.954931611	0.027722111	0.899307371	0.997018338	0.98333719	0.950364862	0.978558875	0.961879257	0.000132865	0.937582792	0.158776872	0.988041362	0.055934718	0.985161271	0.599838753	0.973136368	0.983546035	0.245798319	0.985696417	0.969911855	0.934479473	0.977429972	0.08843819	0.030494133	0.980589801	0.992326066	0.987936612
19	191	0	50	6042316073	R02C01	2006	0.122464531	0.213726381	0.081885654	0.049183781	0.03454549	0.491107961	10.78596655	230.4641229	415.7785876	1.731436471	0	22.87	MZ	0.833455792	0.997858561	0.825120954	0.928881023	0.022112842	0.816692987	0.994758273	0.972646897	0.929361299	0.96841015	0.88367352	0.000597605	0.93435908	0.253624686	0.958522051	0.059767786	0.971062138	0.647166842	0.943754088	0.95415809	0.225344353	0.98139823	0.931150845	0.862080453	0.967341002	0.127453519	0.035374824	0.975467133	0.989369162	0.967129136
19	192	0	50	6042316073	R04C01	2006	0.145556665	0.218902353	0.078292403	0.043986091	0	0.514559056	10.55515122	249.0458044	465.4999741	1.493448172	0	20.47	MZ	0.78439475	0.998592361	0.910274788	0.929949509	0.010797678	0.817395407	0.982466365	0.959997917	0.93793549	0.90407262	0.870640197	0.000318377	0.921976486	0.257499954	0.959344598	0.034182765	0.9657036	0.6219168	0.943773857	0.982449636	0.251953125	0.975252284	0.9398208	0.858236999	0.97532844	0.102158486	0.027326942	0.973952165	0.99561034	0.948016481
20	202	0	73	6929806023	R04C01	2004	0.056914355	0.154095032	0.184254294	0.083356664	0.080178986	0.511310053	12.06969263	196.4385077	254.4409138	1.853826912	0	20.64	MZ	0.896700508	0.999955852	0.86049675	0.971531422	0.022067807	0.884255566	0.996654792	0.991956927	0.966167764	0.997903014	0.977770608	0.000135724	0.942966759	0.255898732	0.990633631	0.073168903	0.989278791	0.7247878	0.984575976	0.992328966	0.18176505	0.99224209	0.9740569	0.936387879	0.976697334	0.156805417	0.021780089	0.990446177	0.995996333	0.992431299
21	211	0	65	6042308041	R06C01	2006	0.003577895	0.136427124	0.092620447	0.04093011	0.072606609	0.656103848	13.06075455	196.3458411	387.590835	2.006825807	0	37.85	MZ	0.909817352	0.995238341	0.904737521	0.907214055	0.02366691	0.840582116	0.989039981	0.979551524	0.940710539	0.901597115	0.973112745	9.79E-05	0.855507188	0.13459915	0.937502439	0.016818449	0.98477796	0.637727462	0.971074845	0.974180817	0.268587896	0.986664909	0.929812589	0.871262336	0.970222708	0.152584152	0.022960772	0.991756117	0.992152021	0.982118667
21	212	0	65	6042308041	R01C02	2006	0.030449588	0.129749251	0.02294669	0.036094113	0.06761827	0.716218113	11.03751935	207.2781159	470.8584241	2.104965024	2	30.22	MZ	0.886171632	0.998658734	0.907903689	0.90538175	0.016163155	0.828515599	0.986170394	0.931120629	0.915956185	0.85471297	0.921439679	0.0004397	0.886537329	0.107428114	0.954874104	0.024907031	0.973075081	0.611994333	0.955252545	0.970417545	0.182432432	0.968064181	0.913559465	0.836557769	0.966004296	0.121981074	0.023117211	0.986531527	0.973494616	0.990307868
22	221	0	61	6055432118	R01C01	2006	0.046528467	0.245850638	0.044651074	0.065350964	0.096752704	0.566174546	7.135346801	275.0852297	497.4242643	2.038038186	0	26.96	DZ	0.907973621	0.998430518	0.800517057	0.971313216	0.017101495	0.905239768	0.994247011	0.985490985	0.933943772	0.973177274	0.939588229	4.70E-05	0.920545487	0.186932111	0.983197163	0.031145064	0.991514887	0.639855726	0.973421728	0.97866342	0.143130685	0.988505352	0.954404487	0.924671146	0.971161409	0.184596211	0.021288063	0.984694032	0.995438017	0.991892209
23	231	0	54	6042308108	R02C02	2006	0.052841914	0.158932457	0.066647747	0.059574374	0.049844079	0.604268182	10.38251716	207.7293681	374.5460705	1.913069443	0	19.71	DZ	0.921052632	0.996776924	0.919399116	0.90847992	0.015553622	0.840909091	0.997373678	0.969692951	0.927948203	0.927851047	0.962976545	5.63E-06	0.901215088	0.166567856	0.933340643	0.024800709	0.984222963	0.583263069	0.94679514	0.980831894	0.06175772	0.96766206	0.905377157	0.885579937	0.959965928	0.135419551	0.024087317	0.978741579	0.991755317	0.985890014
23	232	0	60	6057825006	R06C02	2006	0.034595915	0.2451955	0.108122773	0.087079369	0.064692625	0.505739607	9.768322473	213.5747197	393.9611619	1.792470592	0	29.95	DZ	0.875434128	0.999991256	0.847627647	0.977367709	0.008791209	0.896653152	0.988843775	0.996302867	0.963352761	0.944676409	0.947101236	1.81E-06	0.929626768	0.20787514	0.99116041	0.03057287	0.976581152	0.626224329	0.975033485	0.995264523	0.045405983	0.993440661	0.979970544	0.94183602	0.993524514	0.107518134	0.031169294	0.988812908	0.998150945	0.977706855
24	241	0	62	6929806014	R03C01	2012	0.081398309	0.259792343	0.056778472	0.115970445	0.090288804	0.476967353	7.922351421	323.1151311	536.6023003	1.854930149	1	31.06	MZ	0.876078619	0.999105716	0.905417922	0.966694954	0.018708275	0.891690389	0.999589489	0.992345509	0.948844711	0.99782884	0.935510705	1.59E-05	0.952543775	0.219978624	0.989010635	0.043710021	0.956101137	0.738015777	0.974442212	0.983107101	0.273284997	0.993980166	0.96020331	0.93237777	0.979754563	0.125231779	0.019753699	0.980917666	0.994795216	0.983959647
24	242	0	62	6929806014	R04C01	2012	0.018475537	0.204182489	0.048262413	0.10364452	0.095964394	0.609273934	7.815474694	294.0852633	418.5349464	2.036944082	0	28.25	MZ	0.901213172	0.999970929	0.884461283	0.964008785	0.014077462	0.900321324	0.995100038	0.991402655	0.963283966	0.989713858	0.952689753	0.000210289	0.940373897	0.167777849	0.991031124	0.026727366	0.988497742	0.728608924	0.973763924	0.985557814	0.289503386	0.991786708	0.961453266	0.930130785	0.987277521	0.118964102	0.029420006	0.977754651	0.996623319	0.978735279
25	251	0	67	6929806011	R01C02	2009	0.104594904	0.148238558	0.064313515	0.055983136	0.044269694	0.587969253	8.2911766	236.1114829	375.8691178	1.875351632	0	25.97	MZ	0.85538684	0.998142055	0.888755986	0.947634131	0.009761057	0.817264907	0.999636504	0.970473947	0.954088163	0.969400245	0.957196074	5.99E-05	0.887067364	0.298537542	0.974257832	0.034656829	0.987842513	0.649102198	0.937547391	0.973166199	0.292722372	0.984806985	0.950738166	0.872861568	0.978552844	0.148424658	0.018540506	0.987037958	0.990758724	0.971089087
25	252	0	67	6929806011	R02C02	2009	0.079627517	0.218421624	0.060859639	0.0700977	0.040789633	0.531064558	6.240209205	203.4665852	434.3425872	1.735765089	0	25.97	MZ	0.805555556	0.999315995	0.893860498	0.935358184	0.014709864	0.827294913	0.998652455	0.971093257	0.949469953	0.983481995	0.965637845	9.02E-06	0.910560543	0.288894357	0.973838348	0.042476475	0.988825143	0.633139622	0.943073887	0.97137866	0.308439134	0.982650233	0.930982046	0.875578597	0.964785683	0.142750017	0.024663147	0.981104339	0.993453811	0.966555589
26	261	1	63	6055432168	R02C01	2006	0.048167494	0.271366683	0.080873975	0.112472414	0.073644377	0.441347985	6.652352997	220.2138544	371.6735729	1.655958935	1	29.62	MZ	0.896253602	0.999923567	0.835019212	0.958503531	0.002616578	0.886465987	0.983519316	0.987400626	0.953802302	0.957714573	0.922584136	8.71E-05	0.927011922	0.268890672	0.972745012	0.069601785	0.955453979	0.661888379	0.983261661	0.978224865	0.113081166	0.989949904	0.942413491	0.88694415	0.975246421	0.14145741	0.026690931	0.984840853	0.995156672	0.978023728
26	262	1	63	6055432168	R03C01	2006	0.063936775	0.198574299	0.130478324	0.049820206	0.123430924	0.468111386	9.206553176	191.2355578	214.8937409	1.785497734	1	29.65	MZ	0.927561328	0.997605846	0.831176052	0.967637656	0.021471106	0.883081549	0.997654743	0.98836861	0.949359417	0.962417582	0.957025627	0.000121564	0.943702665	0.266880399	0.981922217	0.064265313	0.971848092	0.638965517	0.977827689	0.981212911	0.100739372	0.988425521	0.955982431	0.917249453	0.986037341	0.129265092	0.027202183	0.980290879	0.994989298	0.977600058
27	271	0	39	6929793055	R05C02	2006	0.095287273	0.19492089	0.073964754	0.060348121	0.049529644	0.544043491	10.96444	271.5921977	409.356201	1.816300299	0	23.87	MZ	0.891115159	0.997891862	0.867116039	0.943057523	0.024721962	0.847886485	0.999495147	0.972685019	0.973107141	0.985578499	0.949448924	0.00026831	0.95067868	0.23886705	0.961851371	0.03653667	0.98420443	0.693767249	0.9605992	0.974649636	0.420094937	0.971820045	0.958387264	0.892446996	0.959726651	0.139485677	0.0252149	0.97765193	0.991064765	0.966720128
27	272	0	39	6929793055	R06C02	2006	0.064698579	0.171054746	0.041877096	0.050640866	0.06830696	0.615843423	9.482189316	294.3962539	459.0096202	1.856245495	0	21.8	MZ	0.870737687	0.999145121	0.882821456	0.955024615	0.024213235	0.834738018	0.99999734	0.96583378	0.965451613	0.999944249	0.947723723	0.000532433	0.947448191	0.185117958	0.974891474	0.02539451	0.989805426	0.634228898	0.94285438	0.985606522	0.347826087	0.986020585	0.95826618	0.879175305	0.975989966	0.11717511	0.015239347	0.968145378	0.987245902	0.968446933
28	282	0	56	6929793125	R05C02	2008	0.117765388	0.219019351	0.080039491	0.031736184	0.061469631	0.483522308	13.06595922	137.3606179	261.6868614	1.715385049	2	22.75	SG	0.869363395	0.997840265	0.806341478	0.953373859	0.013061102	0.824988665	0.986495555	0.982613735	0.94910646	0.985714286	0.956410963	0.000499967	0.919082517	0.247803241	0.963082741	0.043113284	0.980071831	0.663720661	0.936353495	0.978300207	0.443621399	0.983620014	0.941562219	0.849172759	0.961901371	0.091736839	0.024128456	0.980793585	0.991544644	0.963377989
29	292	0	47	6042316028	R06C01	2006	0.101813677	0.1772554	0.035013708	0.042439245	0.081171333	0.574091864	9.819000415	243.2081059	363.3521736	1.851128481	0	23.15	SG	0.903075127	0.993921281	0.91628717	0.955066828	0.022133253	0.836286487	0.997693107	0.969548075	0.965500304	0.971658112	0.938972291	8.23E-05	0.946104869	0.244667644	0.970943062	0.025698324	0.951822143	0.658656266	0.949226714	0.9825626	0.197171717	0.975504105	0.934515007	0.885602452	0.964931507	0.071985178	0.031539523	0.967909949	0.989857999	0.961856148
30	301	0	42	6055432155	R04C01	2006	0.069576556	0.141166656	0.074359268	0.05340083	0.104202582	0.631044789	10.79465441	254.7249339	298.6837452	1.980518139	0	24.34	MZ	0.921458999	0.999955144	0.894465539	0.974949437	0.01123506	0.914364641	0.997703089	0.993402204	0.981647301	0.979102167	0.973002867	4.61E-09	0.95029314	0.136196109	0.988305055	0.022474606	0.988869121	0.718569364	0.973742667	0.981357535	0.055796316	0.989448316	0.980851071	0.963038789	0.987239758	0.110027855	0.010338613	0.997585288	0.998264066	0.99294994
30	302	0	42	6055432155	R01C01	2006	0.023119518	0.102264194	0.090306927	0.037705627	0.104722187	0.697868028	11.62574884	245.2698652	249.5269741	2.06398444	0	23.96	MZ	0.893146647	0.995595111	0.886689711	0.964568351	0.022060802	0.915491406	0.983937144	0.979821289	0.947769856	0.936573595	0.944644272	0.001577898	0.971425939	0.182114739	0.982857755	0.025582124	0.980282951	0.660639088	0.97764486	0.990639147	0.130943672	0.979975076	0.961812269	0.951706669	0.983320427	0.073874017	0.034757331	0.982924611	0.994508879	0.984695762
31	311	1	58	6057825033	R06C01	2006	0.035366731	0.10102463	0.031901953	0.030155934	0.125347688	0.650833831	15.71387255	210.7916496	458.8205317	2.095814355	2	19.26	MZ	0.883078231	0.998954922	0.933859799	0.926932275	0.013125912	0.834981944	0.988230712	0.965890824	0.938969482	0.938722295	0.932965787	1.00E-05	0.910688483	0.098797207	0.965168199	0.017227723	0.979729465	0.569184742	0.959883242	0.987408845	0.102171137	0.985807061	0.912044077	0.888536221	0.97815378	0.06520662	0.023056939	0.984166427	0.988880298	0.979564931
32	321	0	54	6929793141	R04C02	2008	0.069397099	0.166183455	0.039143211	0.06202389	0.088792807	0.592697605	7.352734971	172.7383516	302.6899983	1.978265227	0	28.47	MZ	0.833563854	0.993951012	0.904588848	0.931213819	0.019992394	0.843044938	0.991892674	0.969757674	0.955852994	0.979150579	0.908463369	7.49E-05	0.910533337	0.238032226	0.951522242	0.040415474	0.968945404	0.672739318	0.946651532	0.968805213	0.384119107	0.982397477	0.939030796	0.874587996	0.96765925	0.16223973	0.026040712	0.984036251	0.989274046	0.963477025
32	322	0	54	6929793141	R05C02	2008	0.074540934	0.189362025	0.040261256	0.060122439	0.088623714	0.541810324	4.711050292	206.8542114	374.2547126	1.933045477	0	29.67	MZ	0.838550247	0.99834162	0.866121312	0.932963132	0.014892269	0.824729998	0.984996931	0.968015415	0.947997039	0.918444899	0.925766295	0.000117386	0.927764609	0.268822732	0.94715842	0.027905848	0.96217633	0.636605906	0.952802489	0.969708368	0.345228216	0.980420629	0.928405445	0.865440287	0.95602003	0.139686825	0.024331849	0.985911304	0.989970669	0.960124142
33	331	0	47	6929793004	R02C02	2009	0.119337751	0.349660501	0.03912741	0.081006828	0.025352901	0.3834969	1.275570468	308.4310855	644.7018794	1.34471552	0	22.17	MZ	0.785363331	0.996017772	0.818932244	0.924024995	0.016947961	0.8182935	0.993327166	0.969876467	0.933222032	0.940892642	0.88043407	5.87E-05	0.887907782	0.287810178	0.938047206	0.021141953	0.966840311	0.628302121	0.943267145	0.970804307	0.435553169	0.985799231	0.911240266	0.85177665	0.956527618	0.116383583	0.033397942	0.979958233	0.988822076	0.938153406
33	332	0	41	6929793004	R03C02	2009	0.079165307	0.285232421	0.02028256	0.070907673	0.024213115	0.524924729	3.716611558	330.4114737	588.4176232	1.521413886	0	20.56	MZ	0.793614068	0.997937776	0.884298869	0.915498779	0.02319918	0.818871389	0.996953789	0.951833909	0.948435681	0.953612846	0.915378302	1.56E-06	0.922939956	0.17990554	0.935483549	0.02909573	0.972947583	0.621484172	0.942743479	0.956471732	0.318797879	0.953809725	0.930913623	0.855594049	0.955860747	0.130475245	0.028228828	0.98161976	0.990552483	0.950894007
34	341	0	43	6929742055	R05C01	1999	0.05484456	0.105842257	0.047854848	0.039926707	0.091238526	0.7098443	6.411145333	278.5352275	388.3870475	2.027362586	2	26.66	MZ	0.878812861	0.997393339	0.863278438	0.962302328	0.024075813	0.882822181	0.980465643	0.9705375	0.949574345	0.963119369	0.936872153	0.001309909	0.926896084	0.149779504	0.983464036	0.032103004	0.965214332	0.570540098	0.963399952	0.973603829	0.283792049	0.978356322	0.962461441	0.924548501	0.972074938	0.073519503	0.049924784	0.987195533	0.995224772	0.978020621
34	342	0	43	6929742055	R06C01	1999	0.070453657	0.094730024	0.067392495	0.033236564	0.092653861	0.683044384	6.853953443	289.0390859	345.223644	2.054020004	2	24.53	MZ	0.898595147	0.99902407	0.872976378	0.962419187	0.025902019	0.905595869	0.998514694	0.970152553	0.952439026	0.961897738	0.946756225	0.000277263	0.931690854	0.196734343	0.993480222	0.017663264	0.983565582	0.594049904	0.966334862	0.980605495	0.406104501	0.988107526	0.968966043	0.913333333	0.976672564	0.102678571	0.04952381	0.969184078	0.990585712	0.964932194
35	351	0	39	6929806011	R05C02	2009	0.022663983	0.180026684	0.017488424	0.047620839	0.074177485	0.661741345	3.667368098	343.3243974	456.7379321	2.030780585	1	25.66	MZ	0.824720459	0.997175001	0.887480236	0.923884137	0.014710003	0.836010419	0.997241517	0.976882328	0.970074814	0.972134262	0.93117153	4.44E-07	0.904038031	0.145810963	0.966314104	0.020711744	0.985794398	0.575025032	0.948658515	0.982074826	0.43183493	0.987344314	0.950229538	0.856573367	0.956804459	0.072255095	0.028831111	0.984973903	0.985032348	0.96875
35	352	0	39	6929806011	R06C02	2009	0.036274835	0.216718762	0.055934033	0.055996456	0.079434334	0.553808436	3.369607089	313.4112568	447.8080062	1.824709802	2	25.63	MZ	0.845097501	0.995585776	0.902872964	0.941251981	0.017462953	0.829346247	0.98862843	0.961931691	0.942432907	0.961679278	0.947087618	5.06E-08	0.885467499	0.21604728	0.973385393	0.022489503	0.987440458	0.595649685	0.951712294	0.972608768	0.370495495	0.986057112	0.934241159	0.85125831	0.973797366	0.106349392	0.023451071	0.986195578	0.992981035	0.975728853
36	361	0	49	6057825005	R01C02	2006	0.022641298	0.190263829	0.069737685	0.046810003	0.067668839	0.644937051	10.49247395	259.1968767	398.7516129	1.858710273	0	25.83	MZ	0.892064373	0.998145996	0.856887007	0.975034141	0.01644643	0.908449304	0.99106329	0.983262909	0.944288174	0.983849961	0.903868374	0.000143541	0.939162159	0.154755008	0.976510291	0.040989593	0.962429523	0.662450938	0.96230943	0.984572249	0.043513957	0.968363773	0.964124313	0.927096083	0.977646357	0.120203058	0.034511348	0.983985488	0.995494539	0.980309735
36	362	0	49	6042308075	R06C02	2006	0.021018635	0.164394786	0.0516484	0.02033533	0.069310328	0.669100824	9.817029019	274.9482875	578.7480217	1.825378919	1	22.43	MZ	0.927674672	0.999077322	0.87552638	0.91029283	0.013244605	0.846135765	0.980287808	0.953220022	0.949978079	0.977567473	0.977879119	0.000395456	0.902529043	0.105910489	0.947920741	0.02007288	0.94456336	0.565257718	0.952054113	0.983312265	0.204020849	0.984392437	0.949486646	0.863105842	0.978306195	0.148775972	0.023550604	0.979906199	0.993790757	0.987405347
37	371	0	74	6929793026	R04C01	2009	0.025201701	0.227945875	0.159668187	0.048251848	0.040330729	0.500358969	8.358789145	250.4788744	485.0204627	1.666504786	0	27.93	MZ	0.820839363	0.992926928	0.861865984	0.938551174	0.019442492	0.824314737	0.98483589	0.969650537	0.935305988	0.935979211	0.93070874	0.000278781	0.915900198	0.261364642	0.961850793	0.061684276	0.956382571	0.596602078	0.956405473	0.968556484	0.407030527	0.966250845	0.944329435	0.857048667	0.954325956	0.128911643	0.025350765	0.974748057	0.97955093	0.963298526
37	372	0	74	6929793026	R05C01	2009	0	0.276585662	0.237186136	0.061471561	0.059609649	0.363304667	9.868011949	182.8181779	437.752796	1.504174664	0	26.64	MZ	0.817604067	0.997869581	0.827551261	0.94545414	0.010144711	0.814708988	0.980895225	0.976426964	0.944207155	0.941987364	0.921894545	0.000918032	0.926931906	0.278588354	0.971830931	0.047752577	0.946371647	0.622737472	0.96029014	0.977759944	0.328471097	0.976018624	0.929921038	0.874814815	0.941314109	0.158553959	0.030545819	0.971915632	0.989319484	0.975996724
38	381	0	54	6929793125	R06C02	2008	0.001209579	0.120861554	0.04145157	0.019208398	0.077898455	0.72753702	13.34564275	221.7536357	340.9147627	1.979243716	0	38.07	MZ	0.878449409	0.976611339	0.916931275	0.920237487	0.023355335	0.832771203	0.993482234	0.975198497	0.949292978	0.927723108	0.87910379	0.001242523	0.911111604	0.116612058	0.951979273	0.026464418	0.916520136	0.590495162	0.94138799	0.969727568	0.399870801	0.974402188	0.952782637	0.866666667	0.966596915	0.104922924	0.025555899	0.963198434	0.988267551	0.966506887
38	382	0	54	6929793024	R01C01	2008	0.00893163	0.112793783	0.050767401	0.019719398	0.088650677	0.710405576	13.71621453	248.8502071	377.5362949	2.059259944	0	33.24	MZ	0.869328494	0.994741787	0.866960487	0.922807801	0.025358998	0.821213963	0.997009924	0.959982371	0.953837577	0.951612903	0.876466684	0.000197846	0.944675289	0.143069646	0.951854476	0.013187736	0.966625369	0.600721116	0.934615385	0.96890481	0.467144564	0.968510135	0.933858295	0.854782905	0.973543669	0.083063049	0.033028753	0.971546824	0.988444897	0.969368579
39	391	1	58	6929806039	R03C02	2010	0.013746213	0.219081368	0.033102489	0.038772391	0.103930295	0.600370907	6.12574498	241.2754723	514.3425337	2.024978088	0	31.87	MZ	0.863171634	0.998398313	0.880842174	0.939161023	0.015960712	0.838816798	0.996511697	0.976316985	0.958465373	0.972485341	0.946520584	2.15E-05	0.939731293	0.229727011	0.96023672	0.031711359	0.970102728	0.634898056	0.934777585	0.970797568	0.371150729	0.980685141	0.940756742	0.864426183	0.969120418	0.112587959	0.031930136	0.976974057	0.991352764	0.972932621
39	392	0	58	6929806039	R04C02	2010	0	0.222418728	0.015171564	0.050800626	0.069611164	0.659291457	6.187019865	289.7761566	515.609311	2.037325674	0	24.41	MZ	0.87458493	0.998555533	0.864414053	0.919708052	0.017607848	0.827189283	0.99902474	0.969584294	0.958260902	0.943405162	0.942918099	6.08E-06	0.893403548	0.235356472	0.963379604	0.033098131	0.971532998	0.571232877	0.943750673	0.96930155	0.305617978	0.980766769	0.937297467	0.858757062	0.956446868	0.124407938	0.020066667	0.979235912	0.994003381	0.969778981
40	401	1	77	6055432120	R02C02	2006	0	0.252474903	0.006504128	0.069920401	0.082281656	0.62993791	7.879266485	226.4833195	471.8602322	1.817391124	0	24.51	MZ	0.849446013	0.997279738	0.90039391	0.944351109	0.021467347	0.883856068	0.982843497	0.976917545	0.927446655	0.996176952	0.877460432	0.002802035	0.94303268	0.243504265	0.982418048	0.055946371	0.961414075	0.651368628	0.950221026	0.980735129	0.290393013	0.978524479	0.932896839	0.903181779	0.975237511	0.102135098	0.040608645	0.956675951	0.9909414	0.95084225
40	402	0	77	6055432120	R04C02	2006	-1.73E-18	0.320873191	0.027661441	0.059516355	0.082226708	0.555797839	7.500434533	213.4998837	556.569406	1.676845434	0	25.64	MZ	0.836301813	0.99595654	0.887781368	0.962493382	0.020849585	0.893050475	0.987046729	0.98051753	0.939909083	0.996224706	0.864753117	0.000286046	0.947704637	0.247020891	0.978141954	0.060751694	0.954414576	0.657578901	0.948225887	0.976497023	0.172219992	0.979618122	0.931488145	0.926153485	0.972606411	0.097847468	0.042378969	0.950787407	0.99424703	0.948124132
41	411	1	67	6929793126	R04C01	2008	0.059375166	0.237615759	0.127718997	0.069321537	0.051749717	0.446481401	8.951453581	232.5940279	426.8936858	1.745107389	0	23.2	MZ	0.804065312	0.995913706	0.915915164	0.945192338	0.024761612	0.833696154	0.995197087	0.974842354	0.950790108	0.936316133	0.938736877	0.000159799	0.91470247	0.28593787	0.948416518	0.040346076	0.971846957	0.57313694	0.946466084	0.961424798	0.291991101	0.97134879	0.939803449	0.854127176	0.975979478	0.075408805	0.012085834	0.987360377	0.992364238	0.982455306
42	421	0	57	6055432109	R02C01	2006	0.044636599	0.215289785	0.045610822	0.019150986	0.078497055	0.563807791	11.51039029	213.2428235	662.1708067	1.942164841	0	21.42	MZ	0.840077071	0.999346828	0.943321031	0.903492198	0.021015493	0.838336614	0.991657976	0.957156051	0.93228603	0.872870249	0.932210857	1.07E-06	0.887867609	0.133869683	0.951376716	0.028837751	0.968134598	0.61773399	0.91962306	0.978795739	0.075	0.990914432	0.925886355	0.865468173	0.971937029	0.114294331	0.018137255	0.976678037	0.993133191	0.979510812
42	422	0	57	6055432109	R03C01	2006	0.025733427	0.253614055	0.080026908	0.0234541	0.050060536	0.556686539	10.0112695	204.6837569	592.0228891	1.823132122	0	28.32	MZ	0.829351536	0.99776687	0.952600671	0.943225174	0.015706127	0.839249378	0.950000424	0.952304032	0.898482439	0.85733882	0.907315923	6.26E-05	0.853414651	0.118753404	0.94907307	0.035305089	0.964755727	0.583900562	0.913357401	0.972060834	0.08782936	0.993231232	0.941636892	0.843549361	0.97180981	0.120335821	0.026509103	0.985507819	0.994787151	0.981212208
43	431	0	70	6929806070	R05C01	2009	0.050553534	0.249396944	0.02041791	0.053451363	0.068353877	0.548879047	9.002846241	249.8671802	516.7501903	1.670738754	0	28.24	MZ	0.856483618	0.995757469	0.862599576	0.93124113	0.019767507	0.829896673	0.985895811	0.966802981	0.947145151	0.927447552	0.941226465	0.000600843	0.921403191	0.245539512	0.95608256	0.045818588	0.971446256	0.58365206	0.944740153	0.96801467	0.31884058	0.972124278	0.924255667	0.859655457	0.959141217	0.110851809	0.026751379	0.974234896	0.979664463	0.957176145
43	432	1	70	6929806070	R06C01	2009	0.072655378	0.218276154	0.047859759	0.034239957	0.063380235	0.560166966	11.16418363	262.0531158	514.908538	1.643425588	0	26.76	MZ	0.779580359	0.994679032	0.846163143	0.934961866	0.018261277	0.816115967	0.996183962	0.97603744	0.94830136	0.930432118	0.941304766	0.000102185	0.919633382	0.249683004	0.960649539	0.056561217	0.984894449	0.599267893	0.948288327	0.971881668	0.242807825	0.980803396	0.946010176	0.868667917	0.963915057	0.122558379	0.028251599	0.971427664	0.98822221	0.965830561
44	441	0	57	6929806011	R03C01	2009	0	0.16635878	0.036540045	0.051769454	0.07291158	0.66483652	7.287529497	203.9103601	300.5305844	1.876528049	2	20.46	MZ	0.857365793	0.998121626	0.894300356	0.937750044	0.017678764	0.816235657	0.995886979	0.971792417	0.949267578	0.930308828	0.959661076	0.000184093	0.871673585	0.193362473	0.974717033	0.047439033	0.983796448	0.596688926	0.926467243	0.97575252	0.353546911	0.994086467	0.929581454	0.866439523	0.961406378	0.083983166	0.026756094	0.985773271	0.986423766	0.956073814
44	442	0	57	6929806011	R04C01	2009	0	0.312648993	0.096647906	0.056894177	0.025898538	0.47480658	0.854986031	365.1574426	631.2722704	1.641566342	0	22.73	MZ	0.66748266	0.994699941	0.91947876	0.941523047	0.023141535	0.824430897	0.985399955	0.967024685	0.938343424	0.979031092	0.918180455	0.000180822	0.902856631	0.20856919	0.969463603	0.03331524	0.969330231	0.564525298	0.928583671	0.982185384	0.344680851	0.97756623	0.928376132	0.891515126	0.950848165	0.047455942	0.019621161	0.982786161	0.985040136	0.970763078
45	452	0	62	6055432122	R03C02	2006	0.019473966	0.152723621	0.033509286	0.044474923	0.092771468	0.704962429	4.806159033	273.892669	395.3905045	1.940413747	1	24.57	SG	0.926792829	0.999521829	0.876231023	0.955916516	0.018566681	0.902569444	0.98963605	0.989349803	0.960082699	0.957883924	0.962078427	1.19E-10	0.937324509	0.121061068	0.976637201	0.027190332	0.99033287	0.609900697	0.959971001	0.982904102	0.051604783	0.987833104	0.942770241	0.91841797	0.988063238	0.094090648	0.048206474	0.980032087	0.995036852	0.991801529
46	461	0	68	6929806008	R01C02	2010	0.044494525	0.089754531	0.056191489	0.045624829	0.069246559	0.696352386	9.659661228	276.6012502	368.4776655	2.046936652	0	24.28	MZ	0.872946009	0.99611432	0.887302078	0.93371925	0.020279441	0.819600869	0.99131644	0.964877442	0.962425613	0.947200728	0.972679094	0.000218123	0.930454964	0.197846437	0.96307753	0.03984888	0.938679539	0.666998837	0.929941156	0.953140592	0.245349867	0.979560936	0.936654561	0.840985515	0.965086034	0.131316188	0.030013643	0.968327691	0.984546808	0.960494446
46	462	0	68	6929806008	R02C02	2010	0.020615152	0.138888992	0	0.038437297	0.0699063	0.732444674	7.95304286	303.1418427	434.2177634	1.997674051	0	25.84	MZ	0.823959505	0.99248016	0.879237612	0.922205672	0.01899649	0.820693424	0.988785525	0.950262666	0.953434603	0.955009452	0.901294039	7.17E-06	0.927156684	0.191809399	0.942842124	0.035075601	0.926501771	0.634290314	0.942219181	0.974397213	0.310373444	0.977162415	0.894755384	0.885668077	0.968923844	0.112040134	0.03162827	0.966003253	0.978827561	0.975094526
47	471	1	51	6057825006	R05C02	2006	0.006014809	0.155836613	0.063055473	0.043941758	0.087774745	0.69270607	9.327751877	266.4227292	340.2551007	2.082486334	1	26.83	MZ	0.905675045	0.999477326	0.878535557	0.987614096	0.018177249	0.900822669	0.996592707	0.986665372	0.969938731	0.999965286	0.957413702	5.41E-15	0.964407155	0.150862208	0.990897652	0.037329213	0.983840007	0.68806327	0.960987654	0.993770088	0.118307997	0.986886406	0.962589763	0.936334321	0.980826324	0.099316595	0.027102088	0.985481198	0.998276111	0.989105809
47	472	1	51	6042308075	R05C02	2006	0.032124129	0.201175907	0.017700845	0.031875927	0.063671368	0.651052305	10.34792792	278.4559524	587.5313217	1.987159161	1	33.87	MZ	0.865651438	0.99969077	0.921315026	0.929119049	0.014846502	0.835312592	0.999970391	0.962949426	0.95372275	0.999968789	0.968090987	3.80E-05	0.912818396	0.105003975	0.94893767	0.017790512	0.983112766	0.587025704	0.928730512	0.974463855	0.132309942	0.983194186	0.958712044	0.856952607	0.975868158	0.147236138	0.019794416	0.994820183	0.998605029	0.98862431
48	481	0	53	6055432109	R04C01	2006	0	0.150120374	0.00878578	0.079244049	0.042594771	0.679494648	8.227691272	260.1298188	519.3999644	1.877421718	0	31.41	MZ	0.902147971	0.991873824	0.915783509	0.866746885	0.028994709	0.808837912	0.995394494	0.939444167	0.932333745	0.96135721	0.921482648	5.37E-05	0.850947105	0.155653546	0.941026984	0.024100475	0.977527059	0.603874586	0.946392299	0.978385347	0.042553191	0.993602666	0.92045059	0.830574538	0.962893251	0.098104873	0.017284639	0.957238918	0.987399578	0.97353272
48	482	0	53	6055432109	R06C01	2006	0	0.118571106	0.009310971	0.061172235	0.044873013	0.745457905	10.51856716	237.1479794	508.3599141	1.972948258	0	28.01	MZ	0.887804878	0.992155238	0.948358969	0.923379727	0.009956976	0.850005007	0.996373163	0.965891205	0.958117274	0.999950402	0.947678949	2.07E-10	0.902632564	0.080990322	0.953930843	0.001269197	0.985210563	0.598778545	0.959165943	0.986443506	0.072687225	0.982297452	0.948122055	0.865803688	0.976118711	0.109380071	0.017685973	0.979852363	0.998120923	0.984657727
49	492	0	58	6929806011	R01C01	2009	0.073577731	0.212479538	0.080758394	0.020125181	0.037595969	0.574970321	15.51553195	229.1954971	406.023172	1.682179296	1	27.52	MZ	0.815722121	0.997757536	0.860732291	0.945024182	0.015937263	0.827583874	0.996448074	0.944919669	0.957504043	0.960732211	0.963263889	0.000112537	0.905871705	0.310962083	0.974051756	0.040695453	0.990914442	0.54147835	0.940746414	0.972923859	0.338721528	0.978079727	0.953231169	0.875229948	0.955015984	0.123128334	0.026328031	0.988299199	0.988694746	0.970535663
50	502	1	47	6042308121	R03C02	2006	0.145319832	0.180137455	0.033197456	0.026049587	0.072357684	0.52730729	10.46946401	242.5245696	534.4068526	1.594700896	2	25.52	SG	0.874701671	0.999154805	0.868281196	0.922428042	0.012774451	0.815426513	0.990003782	0.963513204	0.924693784	0.952380952	0.947961704	3.30E-05	0.931259672	0.209285232	0.937562645	0.031171388	0.962957417	0.581052181	0.949190911	0.972782258	0.151972158	0.976346929	0.918123106	0.874463637	0.963464657	0.128259133	0.025536135	0.989513287	0.986669509	0.973049337
51	511	0	67	6929806039	R01C02	2010	0	0.122869963	0.053241438	0.013679442	0.089933241	0.713312258	15.01345555	226.7669022	330.6117758	2.117131681	0	28.06	MZ	0.903664921	0.998180564	0.898812041	0.92633192	0.008264463	0.809256437	0.999898726	0.960732512	0.944408336	0.999643875	0.959580411	1.17E-08	0.90512617	0.082514893	0.958007528	0.038812556	0.978803296	0.597650771	0.935082663	0.966471295	0.399233297	0.983601947	0.923435924	0.858375834	0.974085907	0.082795976	0.026952442	0.993476968	0.992349177	0.965109466
52	521	1	65	6929793026	R02C01	2009	0.000245516	0.13092359	0	0.005104951	0.125359822	0.714906285	13.58698377	246.9308107	520.0259875	1.802048053	2	31.17	MZ	0.829793599	0.994536439	0.86486057	0.93296042	0.022787948	0.847078916	0.984005487	0.953683357	0.942760323	0.955555556	0.932180731	3.65E-06	0.927493487	0.067712539	0.961560448	0.016895361	0.978322702	0.441176471	0.937242066	0.974396631	0.37908916	0.976515362	0.92396905	0.862475193	0.945780757	0.055723376	0.022497704	0.971317452	0.985234148	0.972849083
52	522	0	65	6929793026	R03C01	2009	0.030347352	0.153820341	0	0.008601529	0.105606573	0.683519097	11.93834127	247.4325246	422.1509085	1.572346046	1	29.3	MZ	0.816566169	0.993295949	0.903354454	0.913860986	0.018780646	0.824880124	0.989631954	0.936426033	0.938976276	0.928969697	0.879513198	0.002790227	0.925778245	0.110296284	0.945826831	0.027677162	0.964425885	0.424192755	0.928445946	0.964187248	0.431538788	0.971721626	0.909238765	0.837244307	0.95945604	0.056038228	0.033444004	0.963689975	0.986008338	0.954684139
53	531	1	48	6929793141	R06C01	2008	-4.34E-19	0.134021394	0.059942071	0.073425022	0.110087621	0.631109737	6.27631631	216.2707656	352.1545311	2.061019684	1	31.67	MZ	0.875025237	0.993312351	0.835448713	0.910703982	0.020519744	0.492990897	0.99328981	0.970092215	0.94804251	0.962705583	0.936024665	5.42E-13	0.902470803	0.219896428	0.974428748	0.021458717	0.973014579	0.584525295	0.947463449	0.973080004	0.372964169	0.966346876	0.954849428	0.865478506	0.963911525	0.067455764	0.035085854	0.973884663	0.993763325	0.97913205
53	532	0	48	6929793141	R01C02	2008	0.040054455	0.344810999	0.024744231	0.075444641	0.075501253	0.436271336	1.44040508	260.2112206	569.7777796	1.641091928	1	31.33	MZ	0.844473008	0.998480133	0.861512798	0.922356157	0.012795905	0.459885007	0.99135041	0.950975877	0.942406792	0.928077039	0.911080664	7.97E-05	0.908386144	0.248279181	0.957720584	0.031238124	0.974857931	0.580427892	0.944285884	0.970746249	0.366718028	0.97479831	0.932674252	0.869195876	0.969330541	0.07216957	0.016819121	0.980205693	0.981495225	0.963091244
54	541	0	50	6929806039	R05C02	2010	0.085078622	0.223428637	0.030609504	0.036646543	0.069940037	0.564310812	8.091306218	340.5821549	563.6006369	1.915817901	0	34.08	MZ	0.839189849	0.996802259	0.880496711	0.926908516	0.013929424	0.839063539	0.998963775	0.965660984	0.959523559	0.971216119	0.940074315	7.95E-06	0.931384942	0.226755978	0.958768053	0.033104222	0.968395732	0.632271233	0.946463751	0.972745	0.262686567	0.982769334	0.940323062	0.875098913	0.968753741	0.087650412	0.035413789	0.98804988	0.992503129	0.974309539
54	542	0	50	6929806039	R06C02	2010	0.125316945	0.249796224	0.039628411	0.027904583	0.060630709	0.483154248	17.24569396	276.0850378	590.8414771	1.829632867	0	34.7	MZ	0.813602015	0.998765214	0.89411895	0.950944078	0.02296369	0.851942597	0.999738199	0.981126877	0.969690368	0.999957234	0.956767349	1.87E-08	0.955563786	0.193199277	0.976259947	0.038336714	0.960883862	0.563337313	0.949398952	0.978055842	0.318095238	0.983323995	0.95474656	0.887688183	0.971732505	0.129946355	0.028794241	0.986168816	0.989760378	0.960065483
55	551	1	51	6929742080	R06C01	2005	0.014902907	0.184702801	0.105673646	0.039278673	0.060649051	0.62841321	7.83567999	252.0244327	381.9535341	1.999919343	0	33.64	MZ	0.873513735	0.997169085	0.884807106	0.959520499	0.013743262	0.878382524	0.995947597	0.986785218	0.949487176	0.985204321	0.898418495	6.50E-07	0.923005909	0.23052051	0.984253049	0.055783476	0.963095463	0.667885364	0.959033277	0.98047376	0.293548387	0.996021567	0.961848156	0.916690547	0.977654905	0.109476095	0.035664751	0.972931109	0.989229836	0.956763788
56	562	0	57	6042308154	R05C01	2006	0.090493431	0.18880655	0.127142931	0.05368181	0.09732344	0.435418357	15.0240534	196.1697487	532.0412195	1.869508425	0	30.32	SG	0.883340156	0.992710953	0.8167059	0.939562741	0.024172518	0.858696569	0.992936223	0.97629902	0.952249534	0.819905213	0.964840564	6.96E-05	0.940960525	0.181203522	0.969234352	0.050598178	0.981905993	0.624199603	0.952743779	0.989808532	0.145424837	0.98077732	0.949093182	0.864638211	0.964073262	0.14027671	0.035574063	0.990246875	0.986753605	0.968430765
57	571	0	54	6929793141	R06C02	2008	0.01555592	0.124334124	0.058107354	0.057231621	0.061524718	0.679203286	9.348302233	286.2886476	448.9870189	2.031062659	0	23.93	MZ	0.859145674	0.991469931	0.864083328	0.933729002	0.02009695	0.824787997	0.996812597	0.96925199	0.948867465	0.931752874	0.943469821	9.96E-07	0.897439702	0.185371874	0.950909784	0.021425217	0.988418292	0.565433301	0.950885668	0.933751949	0.326169406	0.99832158	0.946740142	0.865825038	0.971456334	0.18189057	0.027315914	0.982056971	0.995745602	0.971805147
57	572	0	54	6929793126	R01C01	2008	0.011650457	0.098642522	0.028101231	0.033284813	0.072952492	0.741605484	19.15122678	272.3811697	422.004208	1.795269031	0	20.21	MZ	0.863930065	0.996126072	0.916423152	0.932062867	0.025785327	0.830215827	0.929111077	0.957290175	0.929850925	0.938668224	0.863409272	1.13E-05	0.914694601	0.143234888	0.937758498	0.019781243	0.975838111	0.470154113	0.953277733	0.959764561	0.379707113	0.993257021	0.898339049	0.88073932	0.969706337	0.127402434	0.026778711	0.979345578	0.98529391	0.966225937
58	581	0	64	6929793124	R05C01	2004	0.097041855	0.137093517	0.088527298	0.082747939	0.064033001	0.548208213	15.27283329	226.2773656	436.7996479	1.938304603	2	34.02	MZ	0.888624465	0.989899739	0.840323532	0.937096408	0.021728486	0.848565966	0.997792482	0.962653935	0.960229045	0.906402439	0.955367116	0.000337289	0.938706167	0.227491104	0.965014805	0.040899137	0.967708708	0.600878156	0.961680688	0.969294203	0.487581699	0.981118899	0.929982274	0.85115136	0.960250308	0.125967219	0.016801458	0.976975329	0.991096536	0.977088669
58	582	0	64	6929793124	R06C01	2004	0.075360252	0.07448771	0.200039175	0.049978431	0.083247701	0.524660101	17.78909404	242.8149462	345.0343072	1.948642051	1	38.28	MZ	0.896461023	0.99420706	0.879736633	0.945961323	0.022968722	0.845695134	0.991904424	0.970266074	0.963966011	0.947206875	0.952548223	0.000348806	0.93495294	0.216708103	0.980128869	0.041036331	0.977581806	0.605178995	0.960690701	0.976417074	0.429906542	0.985169455	0.950935279	0.873434477	0.964930174	0.109071106	0.025344722	0.982873431	0.986176255	0.967675119
59	591	0	64	6929806054	R04C02	2009	0.018446034	0.141598113	0.005385842	0.032024674	0.065562537	0.741517506	11.37380041	228.6657469	529.1512097	2.115186741	0	20.77	MZ	0.881277363	0.996903451	0.863470972	0.928673378	0.018047073	0.826672839	0.992987789	0.947321762	0.940650843	0.972227772	0.929790344	4.03E-06	0.899293854	0.1351985	0.95554616	0.037235523	0.982662554	0.550329144	0.934750917	0.969013501	0.373862159	0.977536031	0.915969365	0.875380642	0.969741071	0.235813719	0.033254318	0.973991701	0.992079157	0.960949718
59	592	0	64	6929806054	R05C02	2009	0.061778731	0.147776876	0.064163073	0.07618754	0.056844817	0.599510873	8.963248095	193.4932604	449.6270744	1.927525419	0	21.43	MZ	0.914721516	0.996742106	0.841961466	0.942770421	0.020791462	0.843515881	0.995581734	0.958707602	0.939031192	0.960026212	0.962244501	9.35E-05	0.919752435	0.232758896	0.977514439	0.031346669	0.977888746	0.661440996	0.938503741	0.983430144	0.312299465	0.984495759	0.928775984	0.855321374	0.967703274	0.143634889	0.028945333	0.989506702	0.986237188	0.96794443
60	601	0	40	6929793033	R06C01	2009	0.041207052	0.145884863	0.051652034	0.045169205	0.077449507	0.625620064	10.98279345	184.6194303	450.912528	1.93398351	2	26.48	MZ	0.878096163	0.997645021	0.840192029	0.936169908	0.023400191	0.834956433	0.995260856	0.969558771	0.938116562	0.947081462	0.929759991	0.000216388	0.896082073	0.170178395	0.951670456	0.031997162	0.95294739	0.557717765	0.9339298	0.964928692	0.367516301	0.976369685	0.906309621	0.861865618	0.954880171	0.10682573	0.031241205	0.979246373	0.984029231	0.958403843
60	602	0	40	6929793033	R01C02	2009	0.051843485	0.110375837	0.180311871	0.054585056	0.043410322	0.551118665	15.32802149	173.6533955	384.2847484	1.860751069	0	26.5	MZ	0.818281136	0.995081665	0.865480057	0.912187751	0.021223946	0.81299365	0.995070209	0.955383525	0.92913969	0.946657886	0.924203739	0.000208988	0.857973259	0.194063461	0.924959322	0.02665905	0.950745022	0.575224124	0.926581159	0.963561778	0.410925197	0.960202819	0.913238547	0.843341374	0.96678364	0.097093913	0.028303691	0.990130004	0.987768564	0.954469681
61	612	0	70	6042316098	R06C01	2006	0	0.331133328	0.068222488	0.060816853	0.025257937	0.538470657	4.350063568	317.7224639	700.9660415	1.661759125	1	22.08	SG	0.82619143	0.99081735	0.897904506	0.936070858	0.021266615	0.827265437	0.99860373	0.967594464	0.969981928	0.963053585	0.944877304	0.000226486	0.921670552	0.259968829	0.968258297	0.043300654	0.986174483	0.586828257	0.944388001	0.989217478	0.028758829	0.96915012	0.941200358	0.891363695	0.977453027	0.116645078	0.03157818	0.965934706	0.994633171	0.946312149
62	621	1	64	6057825005	R05C02	2006	0.028355777	0.054682829	0.092986919	0.056784734	0.091171484	0.71143581	21.42662721	109.8714341	132.8144621	2.186054915	1	30.02	MZ	0.921708185	0.999316702	0.91242744	0.979597202	0.013734312	0.89023579	0.989861739	0.997995984	0.968321633	0.977131439	0.966888895	1.48E-08	0.953176486	0.161056541	0.990538069	0.049820014	0.990914934	0.675813874	0.969022213	0.993387323	3.50E-05	0.995529108	0.972587858	0.942121593	0.98910388	0.054994094	0.020920131	0.993028045	0.99605339	0.98339719
63	632	0	46	6929793109	R03C01	2006	0.046430552	0.136396017	0.045676805	0.031798773	0.124008716	0.624095984	7.387502764	304.2327305	492.2709076	1.815130513	0	19.33	MZ	0.879813588	0.9951982	0.852001845	0.915085494	0.014119714	0.822271307	0.992847618	0.964765635	0.936070162	0.973897707	0.952744404	0.000196357	0.91772403	0.196654902	0.941869605	0.040702743	0.959136356	0.562218122	0.93333677	0.97595225	0.467159278	0.975611556	0.92392617	0.876576087	0.958428006	0.103413905	0.026146981	0.984040379	0.979003344	0.968939394
64	641	0	56	6929806008	R05C01	2010	0.062333527	0.161075107	0.081158789	0.071189869	0.039382874	0.58758138	7.92397941	276.6001219	441.8095486	1.927670703	0	20.3	MZ	0.853583427	0.983589588	0.878282384	0.936655769	0.01901026	0.830595142	0.99975179	0.970570151	0.94597449	0.960516605	0.929027845	0.000563371	0.8682815	0.209838795	0.975066764	0.043700604	0.945147408	0.62432283	0.929120495	0.988138036	0.255813953	0.963165651	0.932620536	0.841849291	0.96802921	0.091853239	0.026567278	0.973648179	0.976089801	0.956584038
64	642	0	56	6929806008	R06C01	2010	0.066526042	0.223801901	0.06313713	0.056488058	0.04844837	0.553163285	7.223514786	282.7879645	512.7515665	1.847900041	0	21.98	MZ	0.798491704	0.995717768	0.860487303	0.926858308	0.02035944	0.835523791	0.987318065	0.962536171	0.944300995	0.941886792	0.915696795	0.000362873	0.867255537	0.227327925	0.971009165	0.0375807	0.962013928	0.648533442	0.941450466	0.98333709	0.372909699	0.980062883	0.928786974	0.8803683	0.969195031	0.113587615	0.029290015	0.983157005	0.968985926	0.959755392
65	651	0	59	6055432139	R06C01	2006	0	0.147450771	0.047458055	0.020495463	0.062904205	0.752990229	11.54794036	257.8468098	330.6207526	2.008719183	0	26.43	MZ	0.904900711	0.999975724	0.78254989	0.974389548	0.014453591	0.895499619	0.996628833	0.988404347	0.964253312	0.992678318	0.965196215	4.63E-10	0.931717303	0.189040692	0.98407797	0.030596358	0.988169156	0.54071768	0.963643092	0.988719423	0.028372325	0.980343728	0.960122805	0.939920999	0.987210049	0.122486289	0.021381579	0.985649103	0.998877177	0.987674896
65	652	0	59	6055432139	R03C01	2006	0.030277867	0.220939	0.063442697	0.19760656	0.037513011	0.460790507	11.36277572	121.3670416	347.7273968	1.618873575	0	28.76	MZ	0.777483762	0.974986326	0.820240858	0.964115128	0.015318146	0.902008665	0.994011292	0.988269302	0.94497649	0.977178927	0.952205921	0.000269313	0.916553607	0.195184442	0.983891623	0.04135401	0.986205878	0.540812592	0.959205455	0.992645794	0.038853503	0.966329842	0.953090807	0.92429374	0.974810509	0.083316563	0.025873988	0.984628027	0.994239402	0.97772611
66	661	0	56	6929806039	R01C01	2009	0.027463994	0.371002377	0.10785138	0.118440532	0.015813792	0.384734928	4.967345952	205.4184968	591.1487236	1.553986541	0	28.95	MZ	0.837610111	0.998650889	0.877657	0.951463328	0.016135192	0.833457249	0.995954915	0.964925715	0.951095401	0.999952286	0.929088468	5.07E-14	0.933418364	0.327969942	0.962282725	0.029054311	0.984358716	0.630170716	0.960095498	0.976133123	0.348314607	0.984517779	0.925791653	0.882868983	0.972071434	0.057604816	0.008852964	0.987692507	0.992423173	0.97086333
66	662	0	56	6929806039	R02C01	2009	0.038513206	0.436594185	0.043839564	0.108527143	0.012507091	0.380937733	3.194884438	212.5713239	592.6912176	1.43261456	0	29.77	MZ	0.826162994	0.997173477	0.836585268	0.923937748	0.018542406	0.817752838	0.996703217	0.976951291	0.953875467	0.938689218	0.937628416	6.02E-15	0.92918644	0.345949755	0.957278012	0.02414834	0.973144556	0.621594779	0.94138599	0.971522783	0.365357644	0.977418173	0.93318889	0.881254292	0.97937847	0.054540641	0.02403929	0.992730741	0.992594229	0.969146528
67	671	0	51	6055432140	R02C02	2006	0.062295254	0.141586452	0.087108665	0.025728898	0.068937753	0.642893393	6.714787062	262.9224378	373.3859017	1.897231195	0	23.25	MZ	0.819060506	0.994840861	0.879710306	0.955006626	0.015298059	0.868427534	0.997828078	0.971860057	0.928116812	0.976725522	0.869219753	0.001330692	0.90301418	0.242956761	0.977548363	0.052840947	0.977945804	0.638691762	0.95117118	0.965646013	0.183180428	0.988181031	0.945722903	0.894524793	0.977525375	0.263969832	0.03003003	0.958295673	0.988354322	0.948559671
68	682	1	51	6929793057	R03C01	2007	0.019149868	0.18036475	0.06041983	0.010567531	0.036661522	0.694877723	7.375361434	202.0210683	385.2519849	1.907325171	0	38.5	MZ	0.893310122	0.993077626	0.871338828	0.924239053	0.017321451	0.811252842	0.97968488	0.959170909	0.956219834	0.989694149	0.928952239	0.000898155	0.930025422	0.220580211	0.952536279	0.03766689	0.945618465	0.675157597	0.948543022	0.966214839	0.371819961	0.973743041	0.944879401	0.896265819	0.96833512	0.099318501	0.028317518	0.97676885	0.975947653	0.944068275
69	691	0	59	6929793004	R06C02	2009	0.091922245	0.286977671	0	0.040688978	0.063624231	0.52275382	7.817858416	281.0452572	730.2707766	1.992704986	1	29.45	MZ	0.737072946	0.995214592	0.881810469	0.925901412	0.009473811	0.818765158	0.999384635	0.963766402	0.956753052	0.985109489	0.928966358	0.00060659	0.909463265	0.255559425	0.962832821	0.037960507	0.966984675	0.654121672	0.943527368	0.972489274	0.347436536	0.98235187	0.941421509	0.845723941	0.955874873	0.14340393	0.031654145	0.958468922	0.997432716	0.961463915
69	692	0	64	6929793033	R01C01	2009	0.027091634	0.411621063	0	0.040159608	0.038292389	0.48313145	5.995347334	310.1247913	845.0312683	1.881045909	0	29.71	MZ	0.706896552	0.991655817	0.847152288	0.923996593	0.025443025	0.824715094	0.993221388	0.94443362	0.92705643	0.962645438	0.877294261	0.000360285	0.92667727	0.25112185	0.945428025	0.046453546	0.968868833	0.682051282	0.930471368	0.957980189	0.375767728	0.968947425	0.906594183	0.853072747	0.958287094	0.120587494	0.02719581	0.978613008	0.982098825	0.955490871
70	701	0	60	6929806010	R05C01	2010	0	0.31636	0.103988097	0.109850117	0.051817811	0.437702222	4.209221117	302.8469577	593.3463256	1.521561058	1	28.05	MZ	0.811881188	0.991915156	0.922948543	0.932541373	0.015894271	0.834334204	0.995528477	0.964104939	0.940801399	0.947810703	0.944696104	0.000643115	0.873678535	0.235854324	0.962069583	0.030426642	0.980543921	0.603996652	0.939866776	0.961429905	0.292705448	0.957899588	0.926175254	0.873343152	0.968894009	0.102410231	0.031158892	0.972818305	0.98675685	0.957218465
70	702	0	60	6929806010	R06C01	2010	0	0.394603983	0.104234551	0.125410401	0.035037891	0.353950384	0.826753576	317.3858074	714.0793004	1.385319234	1	26.74	MZ	0.843800322	0.99734509	0.888503129	0.943185022	0.020190963	0.838977805	0.993194942	0.9758031	0.944292472	0.999936773	0.927205496	8.71E-05	0.901127402	0.296507614	0.971376296	0.033262936	0.979480715	0.676962677	0.941688386	0.97709626	0.268551237	0.967471576	0.93685994	0.879736713	0.979779905	0.099252747	0.021534009	0.9773343	0.990995599	0.967506151
71	711	0	31	6929793057	R02C02	2007	0.058190194	0.202943913	0.070703084	0.060348309	0.060925023	0.551780027	4.48864578	304.0575019	459.6710799	1.709634875	0	24.06	MZ	0.863038906	0.998404414	0.859745413	0.937344336	0.015221878	0.826266553	0.985938099	0.954927779	0.931823381	0.951764706	0.907940626	0.000890276	0.91013902	0.182199742	0.933056515	0.04045761	0.93024063	0.595888482	0.934849676	0.953221425	0.387755102	0.969667309	0.928450451	0.867862413	0.965503505	0.095023735	0.032237969	0.974918716	0.980102441	0.950796626
71	712	1	31	6929793057	R03C02	2007	0.040106691	0.154509462	0.034491165	0.045490964	0.067640734	0.650213985	4.472299958	319.2320715	466.2435348	1.899592111	0	21.94	MZ	0.874118832	0.992961828	0.868006617	0.930207771	0.028712261	0.81395828	0.989841602	0.943931231	0.94784718	0.979569892	0.924589995	0.000165915	0.896701519	0.181533535	0.962908802	0.043671149	0.933585773	0.550949291	0.934827515	0.973693736	0.191176471	0.978316119	0.952140892	0.867707477	0.965078302	0.064728372	0.028965517	0.974151296	0.980681992	0.949488641
72	721	0	59	6055432102	R02C01	2006	0.06260675	0.239818194	0.090201657	0.033742957	0.063296914	0.555952415	7.973009833	297.5601953	450.7579905	1.673834545	0	25.16	MZ	0.871663244	0.999360171	0.869493519	0.972272529	0.020694634	0.8777938	0.998655186	0.993093303	0.9754276	0.96850705	0.892372721	3.94E-05	0.961831083	0.242067082	0.982432422	0.055134912	0.992131378	0.69474899	0.962336245	0.983273154	0.135014233	0.9870499	0.957515659	0.914817256	0.982002437	0.134263344	0.032917441	0.963793077	0.997396618	0.967035448
72	722	0	59	6042308041	R02C01	2006	0.020036497	0.291653181	0.04379696	0.030618872	0.038652628	0.567008802	7.09879513	262.3464989	641.8218409	1.530757163	0	26.37	MZ	0.850258176	0.986343672	0.912414064	0.899639335	0.017160083	0.830014933	0.976011943	0.949590605	0.932546716	0.949162679	0.932346856	0.000281539	0.925867409	0.193044793	0.938934814	0.02467433	0.951295488	0.558759793	0.959597122	0.980278011	0.157616893	0.98533048	0.9312256	0.821540446	0.967574509	0.118695874	0.024790533	0.983467283	0.990441855	0.981332781
73	731	0	57	6929806054	R02C02	2009	0.073933061	0.114550993	0.134859241	0.081007766	0.082626758	0.506102739	11.85650372	277.0255431	478.1033589	1.79755049	0	28.38	MZ	0.829054477	0.996527397	0.847164538	0.890580428	0.01869434	0.8217895	0.98950064	0.958452058	0.912078655	0.999962714	0.948703212	0.000116991	0.852655449	0.204820067	0.964567936	0.042091341	0.976996598	0.561711173	0.946575012	0.956825422	0.4328594	0.97885202	0.948241248	0.842798488	0.963689958	0.113857215	0.027148306	0.985790866	0.989637253	0.978322904
73	732	0	57	6929806054	R03C02	2009	0.047700141	0.16468038	0.086729935	0.069555837	0.074783854	0.552456224	12.29887264	299.1843874	531.2373891	1.801213677	0	28.47	MZ	0.863043478	0.995504738	0.821204081	0.914757977	0.020935101	0.807338566	0.99801394	0.966726896	0.945131065	0.99427637	0.935865548	6.10E-05	0.867282038	0.17549043	0.961255402	0.036467573	0.956301093	0.556508073	0.931093451	0.974860176	0.328527291	0.981784695	0.943718604	0.863803583	0.970677202	0.093760317	0.03018018	0.993617318	0.990979055	0.980800714
74	741	0	63	6929806010	R03C02	2010	0.001717038	0.212824783	0.086448134	0.058753959	0.015390255	0.621479933	12.78388924	237.5858083	467.6010191	1.920028799	1	25.8	MZ	0.838700722	0.99800554	0.795053418	0.934314377	0.018951411	0.822186424	0.997303516	0.955199602	0.960304147	0.930961457	0.922440833	0.000551311	0.909625288	0.199841362	0.954588633	0.029824805	0.960876409	0.612888535	0.93599001	0.969003549	0.367630058	0.973024236	0.918556758	0.886115838	0.958932029	0.119550733	0.022727273	0.969827526	0.994676007	0.959513844
74	742	0	71	6929806010	R04C02	2010	0.029091636	0.222244395	0.069715271	0.057755735	0.020442653	0.601463973	13.86474479	242.0308827	561.5905595	1.909836275	1	24.15	MZ	0.849490463	0.998530757	0.864080296	0.932391202	0.015484805	0.8159785	0.99842193	0.96781449	0.93955113	0.999950162	0.916269594	9.92E-06	0.911098398	0.222552542	0.964626701	0.042473494	0.972522382	0.620137808	0.931909789	0.979966564	0.286666667	0.979106743	0.9398112	0.889105533	0.955304972	0.093836806	0.025601441	0.968529352	0.98925277	0.952377347
75	752	0	56	6055432139	R01C01	2006	0.021066768	0.358766584	0.062596315	0.041845719	0.027399742	0.556897963	5.706379892	256.173306	502.0410751	1.586077624	1	23.84	MZ	0.913315217	0.998082706	0.895879454	0.95624859	0.018919935	0.899594124	0.981448482	0.981924402	0.944238513	0.94618451	0.926107326	0.00042688	0.940693098	0.220188264	0.98387944	5.22E-05	0.983457644	0.745504587	0.982903226	0.983409926	0.135790947	0.989113398	0.948891505	0.922090029	0.977857719	0.114468995	0.029504742	0.988744866	0.992590682	0.983024542
76	761	0	56	6929793126	R06C02	2008	0.025630133	0.259304534	0.07597332	0.042455468	0.101497462	0.477377197	8.77474864	242.2328815	494.5004661	1.602554149	1	27.93	MZ	0.853996448	0.996830476	0.669537768	0.93272479	0.0208212	0.842862948	0.984026308	0.958847609	0.9520841	0.93081151	0.944886641	0.00041747	0.91257621	0.293913014	0.952815896	0.033250208	0.968414708	0.642291372	0.956834532	0.960573594	0.290663535	0.812371645	0.909053925	0.88138722	0.962374207	0.115092549	0.039529016	0.981656992	0.983371909	0.972509458
77	771	0	73	6929793167	R05C01	2010	0.002480396	0.048039309	0.024465591	0.016487342	0.04156177	0.878417552	9.997709994	259.6588096	366.6722104	2.258581918	1	33.5	MZ	0.897828863	0.999341375	0.899267098	0.949955502	0.014128849	0.853686576	0.99664841	0.978145248	0.958657915	0.996171516	0.971549504	9.11E-05	0.90818629	0.064079978	0.964288307	0.031481353	0.966634065	0.579191945	0.971156894	0.971233036	0.276346604	0.979982061	0.947260808	0.896334691	0.956885174	0.095409902	0.030857777	0.977143477	0.986930069	0.980145455
77	772	0	73	6929793167	R06C01	2010	-4.29E-18	0.034217295	0	0.014946111	0.037765337	0.911504646	8.880477118	231.4790078	322.5023054	2.204262772	1	29.22	MZ	0.896894012	0.998080395	0.894348259	0.93152626	0.019136052	0.848533444	0.998667	0.981429947	0.980345567	0.998293515	0.966724382	6.93E-06	0.954974155	0.057142219	0.974489812	0.026234679	0.969138434	0.581302834	0.971233143	0.987330416	0.526136364	0.988627862	0.964870924	0.884941079	0.972109181	0.093889566	0.016102395	0.982147085	0.993004366	0.984834344
78	781	0	67	6929806039	R03C01	2009	0.033028132	0.359977353	0.098956786	0.065425799	0.02845599	0.419500777	1.12618322	287.008773	623.3737183	1.555081549	1	22.32	MZ	0.764604217	0.997806502	0.876775721	0.944571268	0.022370937	0.808903728	0.989912074	0.963481341	0.949910702	0.963852172	0.936188348	6.56E-05	0.904166662	0.324891522	0.973812326	0.045008782	0.970250052	0.69612069	0.941077987	0.968207889	0.385023585	0.974258579	0.923042326	0.878407711	0.966719933	0.15231339	0.027192433	0.990180055	0.988454192	0.961672151
78	782	0	67	6929806039	R04C01	2009	0.038859798	0.332211818	0.104111043	0.056879131	0.030206449	0.445939759	0.895700453	269.7751193	545.6446553	1.575853783	0	26.17	MZ	0.823320509	0.995357254	0.809533294	0.957996509	0.024323546	0.832053333	0.991558501	0.967487635	0.965382827	0.947603122	0.938093307	1.34E-06	0.952060934	0.317558737	0.96554774	0.041704067	0.981230148	0.6555334	0.930356496	0.976066513	0.281832298	0.98474941	0.938923616	0.879102127	0.969590722	0.113229127	0.018876958	0.984533633	0.992995063	0.968347276
79	792	0	39	6042316098	R02C02	2006	0	0.10809292	0.008815413	0.035697051	0.122592991	0.743145127	11.49534088	255.902186	476.3271312	2.082841553	0	28.54	SG	0.9	0.999570444	0.874717173	0.934062769	0.038341721	0.820298676	0.998263323	0.968368596	0.961972161	0.978317433	0.944646481	1.96E-06	0.962245116	0.096407318	0.97115997	0.02890394	0.978318452	0.591608865	0.932690262	0.970217194	0.00627451	0.987011636	0.919808326	0.872551482	0.98119859	0.065753673	0.022907412	0.984106242	0.977433502	0.966311061
80	801	0	30	6042308005	R01C02	2006	0.059782442	0.177912872	0.014039372	0.042966618	0.063963717	0.634183456	11.57608928	238.6690955	513.2559418	1.813526284	2	36.83	MZ	0.884089666	0.998370753	0.877793224	0.9286937	0.01801217	0.819022362	0.968191086	0.964740362	0.935813418	0.924208145	0.933422987	0.000280522	0.89784072	0.160286418	0.953059147	0.019246557	0.956071529	0.506832075	0.962287695	0.967387799	0.299342105	0.986258005	0.935972824	0.857662373	0.975637547	0.065469576	0.021410114	0.976248642	0.99433551	0.972258013
81	812	0	65	6055432099	R06C02	2006	0.022008803	0.179892716	0.093933779	0.049254117	0.110195842	0.566205139	11.12976025	203.0761315	343.9944114	1.908403781	0	24.1	MZ	0.869679109	0.998787424	0.94729393	0.967485686	0.020276884	0.886902536	0.999509934	0.988718547	0.958761867	0.973884233	0.866049592	1.33E-10	0.927261352	0.242573544	0.990924501	0.074090247	0.990522048	0.724819526	0.971104785	0.984974209	0.152575698	0.984235463	0.951345341	0.927421416	0.975114325	0.096932435	0.029879115	0.96622106	0.998242515	0.971108633
82	821	0	62	6929793109	R01C01	2006	0.094202383	0.207435867	0.089903736	0.092722452	0.065531076	0.47001794	7.087029034	270.1410913	439.0285777	1.599238123	0	32.81	MZ	0.853837779	0.996486358	0.895072163	0.932222426	0.023696265	0.818007899	0.999111757	0.946796123	0.942849225	0.926591175	0.90969633	0.000158756	0.909017747	0.258077165	0.957241723	0.067455427	0.935679736	0.621538462	0.920319941	0.961468551	0.442607897	0.975873568	0.913901696	0.85577613	0.973421927	0.188225675	0.028689229	0.976367248	0.986022212	0.964355354
82	822	0	62	6929793109	R02C01	2006	0.062040784	0.166494868	0.056295099	0.101276797	0.072792053	0.56781711	9.021968377	271.0959827	470.3919947	1.798164487	0	35.77	MZ	0.89362851	0.993597245	0.706545443	0.918783916	0.015702964	0.821804556	0.996013892	0.962448408	0.94623518	0.908193124	0.92934885	0.000606722	0.910138669	0.218870389	0.94765597	0.056993642	0.957401296	0.591218471	0.932907719	0.94888927	0.367521368	0.976484978	0.938867773	0.897298598	0.967789165	0.219734252	0.034231851	0.970913834	0.985530943	0.959295261
83	831	0	66	6055432155	R06C01	2006	0.03246468	0.215190855	0.106663928	0.021604478	0.09854172	0.579724247	13.25915768	223.7248538	419.1133893	1.889352024	0	29.55	MZ	0.919413183	0.999995058	0.869470747	0.980482079	0.018519879	0.923606628	0.998992488	0.989455404	0.982842437	0.99997553	0.980038971	1.50E-14	0.960315016	0.161590598	0.995737406	0.046487388	0.99445241	0.710111672	0.980228334	0.997916211	0.035078251	0.997786711	0.973444265	0.941538361	0.986777624	0.071389226	0.017059024	0.985485765	0.997380434	0.992405063
84	841	0	52	6055432120	R05C02	2006	0.010314791	0.094234081	0.017741574	0.024863128	0.118581729	0.757992595	11.64398106	235.0758909	441.6054614	2.10257527	1	29.15	MZ	0.896220047	0.998066193	0.884355378	0.945089414	0.02493562	0.873699851	0.982499795	0.97135683	0.91588621	0.962651727	0.882563283	1.02E-05	0.913057402	0.123708992	0.974429501	0.042135355	0.979579182	0.644755442	0.944544088	0.961735821	0.171694765	0.981181381	0.911085732	0.890729079	0.973450454	0.108213313	0.054244399	0.969191079	0.982014254	0.965564865
85	851	0	48	6057825027	R06C02	2006	0.059328929	0.239170845	0.085416104	0.047820391	0.060608157	0.524046265	11.9050463	246.8169974	610.8901723	1.9868428	1	28.69	MZ	0.842398287	0.996796554	0.919819078	0.917031258	0.013252471	0.829249481	0.999837295	0.976693281	0.959329456	0.999959308	0.958656472	2.88E-18	0.925516314	0.184380066	0.961814801	0.025827046	0.981635805	0.555693453	0.95463208	0.966979731	0.017402945	0.993060737	0.96102873	0.902983375	0.978805937	0.120452461	0.013897077	0.987738949	0.998275489	0.980431013
85	852	0	48	6057825033	R01C01	2006	0.111129593	0.191456073	0.027844753	0.0238226	0.081205514	0.524503865	9.157293701	243.5676146	587.4947286	1.810528533	1	26.51	MZ	0.868740516	0.993783341	0.864070917	0.899022226	0.01889092	0.825749593	0.987375203	0.934202526	0.90666984	0.930063579	0.860122724	3.00E-05	0.853564118	0.200045686	0.952175119	0.029123678	0.97368204	0.572931276	0.935920972	0.971184479	0.226239669	0.978268038	0.881423981	0.856548747	0.977931034	0.169442623	0.02166164	0.970213212	0.982377919	0.970389279
86	861	0	60	6042308041	R04C02	2006	0.096367708	0.240728788	0.320263727	0.092185166	0.064666404	0.179589433	7.888087185	163.0088802	359.8883165	1.216092464	1	34.24	MZ	0.85	0.998886484	0.873529104	0.904367974	0.022585085	0.821527035	0.93470568	0.987344083	0.926261172	0.840453357	0.932509366	0.001151125	0.841851889	0.301786853	0.937801936	0.035688623	0.980125438	0.684663163	0.977560976	0.966779882	0.179328622	0.986720527	0.929772772	0.876281372	0.976986472	0.200283455	0.031840796	0.995892906	0.993392385	0.983428756
87	872	1	44	6042316028	R02C02	2006	0.083392938	0.324676191	0.158383616	0.136716223	0.10519219	0.16887155	4.436014122	172.0185029	426.703119	1.655594163	1	24.71	DZ	0.803072197	0.996330886	0.91501393	0.928039947	0.012358097	0.8215877	0.99450812	0.972514476	0.943768835	0.954650016	0.90699309	4.01E-05	0.905876398	0.302183083	0.95020196	0.050500869	0.952021975	0.686571831	0.951052035	0.968420303	0.184353741	0.979474513	0.943758842	0.862677591	0.972825712	0.078689714	0.031094852	0.972318715	0.993969025	0.958665661
88	881	0	57	6042308121	R05C01	2006	0.022968943	0.18048301	0.18896774	0.037212572	0.077298297	0.464024376	9.960019426	261.5607622	572.1590759	1.762599678	0	27.64	DZ	0.843683084	0.999154412	0.922144739	0.927494276	0.017465019	0.83605941	0.98572296	0.979200292	0.94105106	0.974712644	0.978375355	1.95E-05	0.870153922	0.192583227	0.968268856	0.034465434	0.966917189	0.515226709	0.965145302	0.97424572	0.112222222	0.974943762	0.954196078	0.86476777	0.975339193	0.160855127	0.014513412	0.974917414	0.992169471	0.977580403
88	882	1	57	6057825040	R02C01	2006	0.047136538	0.243141752	0.140298241	0.039592051	0.083646947	0.470359354	6.94879825	221.9713691	572.3583706	1.585199169	2	28.18	DZ	0.91922106	0.999187886	0.908264061	0.926352736	0.013718141	0.842967735	0.997686195	0.97319718	0.96552769	0.990299452	0.957564908	4.27E-06	0.906163667	0.275596667	0.947324435	0.062529719	0.98093648	0.546230969	0.954691556	0.975686805	0.199877376	0.985637815	0.912632072	0.870364412	0.97934492	0.146175976	0.028093969	0.995428385	0.99253981	0.972693166
89	892	0	56	6929793141	R03C02	2008	0.072356121	0.318262064	0.01475505	0.074745818	0.068993592	0.455131015	6.370185225	239.4227436	570.3413921	1.679045343	2	28.09	MZ	0.823651932	0.998061542	0.867611777	0.925817716	0.015909553	0.817185097	0.996927407	0.970067128	0.937169175	0.93641791	0.888374439	0.000141722	0.930377976	0.258185296	0.951251763	0.047365343	0.972987026	0.620295845	0.939457601	0.958892626	0.353301887	0.977911795	0.937046793	0.871638191	0.954607488	0.084461381	0.018919869	0.98118708	0.992795088	0.962065061
90	902	0	41	6042308005	R03C01	2006	0.047180652	0.14377984	0.075211173	0.043300205	0.079105701	0.596070539	6.511798421	227.1009256	307.294052	1.818512699	0	20.19	SG	0.890470975	0.995640849	0.880278325	0.923498887	0.013003045	0.821870833	0.999857767	0.958657719	0.918850875	0.856763926	0.912162641	7.44E-05	0.897381693	0.157818411	0.938615232	0.019269001	0.959072523	0.580369203	0.973059867	0.950338101	0.118050267	0.972543751	0.920239082	0.830789781	0.985068051	0.125850891	0.021274763	0.977016361	0.994919485	0.980228049
91	911	0	50	6055432120	R06C01	2006	0.13223191	0.258253705	0.116819324	0.089068243	0.046201578	0.382165512	10.48116127	213.2139847	408.0244534	1.681775903	0	36.54	MZ	0.835000981	0.998751262	0.843757104	0.962373759	0.017840152	0.876228387	0.997829114	0.985196147	0.94915368	0.999960145	0.897536637	0.000109201	0.947643477	0.271954607	0.987164178	0.076487252	0.971636512	0.69585729	0.961510717	0.982556208	0.122752953	0.985424337	0.952647965	0.900446987	0.984705994	0.126678342	0.010867171	0.977944463	0.993610435	0.968288854
92	922	0	57	6042308068	R04C01	2006	0.007051242	0.373329856	0.082331954	0.065378044	0.050867032	0.431541976	3.433860425	292.9678117	692.4199458	1.510304372	0	23.07	MZ	0.760127932	0.997318504	0.886250165	0.914971464	0.030014449	0.825966557	0.973244961	0.950696803	0.942470393	0.932118451	0.911197903	0.000679382	0.889251858	0.189560476	0.939382917	0.033396611	0.96894172	0.57247638	0.967478414	0.968287301	0.221396731	0.966372872	0.916005459	0.873759392	0.959770115	0.162083809	0.018940858	0.990017523	0.989661947	0.983154442
93	931	0	65	6929793024	R06C01	2008	0	0.125125163	0.063243023	0.02570689	0.058380672	0.710542063	8.389646697	250.4354748	425.9539362	1.984076935	0	21.73	MZ	0.867963684	0.998153587	0.868349791	0.928583694	0.002728773	0.833443188	0.96865608	0.972300406	0.949179376	0.957068838	0.974100105	0.00013674	0.91998869	0.147273066	0.947154633	0.036873856	0.951867196	0.65250459	0.941209328	0.970834353	0.321557318	0.988587867	0.937811437	0.8345985	0.957849406	0.152504844	0.03028042	0.972625593	0.990522377	0.974408444
93	932	1	57	6929793024	R01C02	2008	0	0.186140084	0.234807595	0.01303393	0.044724664	0.501924064	11.41914299	211.1066067	500.2534558	1.726022382	1	27.68	MZ	0.905817175	0.995924639	0.869151323	0.938990655	0.004564773	0.820521988	0.990898576	0.964634495	0.948362816	0.965796897	0.963123126	6.22E-05	0.882184053	0.230258315	0.96247876	0.048988285	0.966135884	0.678791434	0.955393987	0.97360438	0.324277457	0.980012423	0.923546513	0.866914051	0.973314802	0.116209689	0.032031133	0.991260865	0.992460689	0.973000787
94	941	0	50	6055432144	R04C01	2006	0.103264281	0.214815665	0.155941327	0.054208098	0.047677349	0.443394546	9.247261587	228.2186238	295.7006301	1.643361646	0	22.82	MZ	0.852140078	0.996382527	0.76483593	0.94727902	0.017282797	0.876949983	0.983090547	0.98166631	0.927812739	0.97062635	0.909812277	0.000350023	0.932669211	0.316219903	0.965500853	0.060052778	0.958513317	0.677571471	0.964759931	0.981929064	0.077324974	0.988205698	0.947098121	0.899678042	0.971512422	0.132896908	0.021859606	0.966018371	0.994821686	0.949889202
94	942	0	50	6055432084	R04C01	2006	0.070222827	0.187884368	0.127330402	0.056754557	0.094589572	0.485845723	8.553936192	256.7261644	327.7996483	1.67236133	1	22.49	MZ	0.887944531	0.998555318	0.902529073	0.973186155	0.018890555	0.87502481	0.995582898	0.987985351	0.929413296	0.969170984	0.923962491	3.57E-11	0.942455959	0.273512276	0.986418591	0.059730833	0.987471173	0.71790617	0.952107945	0.974694883	0.128757799	0.99146304	0.948443773	0.909615053	0.977364411	0.096459624	0.030115146	0.97591262	0.994907973	0.960420032
95	951	1	60	6042316073	R06C02	2006	0.063393312	0.205474128	0.012890316	0.046219318	0.053410433	0.618478596	7.191139602	192.1286419	419.1639242	1.738823703	0	36.52	MZ	0.828571429	0.994866488	0.892369786	0.928100661	0.019904639	0.829838515	0.995932469	0.974667534	0.945837211	0.962851406	0.867915926	9.28E-06	0.904810735	0.203452562	0.962469768	0.035754711	0.985747064	0.628893852	0.937540846	0.97219208	0.242396732	0.981895018	0.946422855	0.871895534	0.968466485	0.095737863	0.046506863	0.964352964	0.989541679	0.959288246
95	952	1	60	6055432139	R05C01	2006	0.06125423	0.147517916	0.061623677	0.044520369	0.0703995	0.664812094	11.83620807	225.3585305	377.8110289	1.893790814	0	33.5	MZ	0.926661424	0.999184395	0.87788506	0.968711238	0.025993287	0.910755723	0.997156766	0.993822956	0.971941347	0.988017183	0.955805174	1.21E-13	0.940667177	0.180424965	0.994839903	0.036670734	0.995210353	0.669613911	0.976662777	0.989235984	0.077590361	0.997096589	0.97066794	0.919620994	0.985058942	0.082668388	0.021172393	0.988996862	0.998170846	0.982518043
96	961	0	54	6055432109	R02C02	2006	0	0.162034061	0.022636905	0.036884109	0.107996088	0.612778167	8.901712473	183.0293207	524.4185161	1.830569058	1	29.96	MZ	0.807590468	0.98730444	0.918127694	0.915222816	0.016125207	0.816030293	0.999941378	0.960523482	0.920478108	0.872139973	0.872362631	0.000399646	0.865215358	0.121555627	0.889955516	0.009352882	0.938954096	0.524155844	0.950311751	0.963781834	0.188788129	0.991548225	0.918529486	0.8093201	0.934279157	0.138189093	0.016250192	0.982128301	0.992789399	0.970352502
97	971	0	65	6057825042	R01C01	2006	0.139190399	0.119665047	0.178882211	0.055707243	0.072894618	0.413377839	18.67421485	189.5330293	344.4403267	1.664562287	1	24.54	MZ	0.876926616	0.995084194	0.904217571	0.955186985	0.015166994	0.829718703	0.979860658	0.962865655	0.93375506	0.961498167	0.943496908	7.23E-07	0.907562309	0.267573705	0.966517411	0.049883991	0.979698184	0.634977123	0.948509806	0.977806733	0.177514793	0.975214925	0.901833299	0.875361481	0.952987267	0.138089518	0.026506986	0.979745491	0.992695405	0.956995468
97	972	0	65	6057825042	R02C01	2006	0.057265509	0.165552106	0.116470164	0.038814987	0.071252299	0.540335985	14.14311994	231.5783455	474.0991057	1.865148536	1	25.38	MZ	0.860229759	0.995571547	0.840155192	0.931792572	0.017582252	0.827979162	0.98138064	0.95720206	0.930942961	0.961223951	0.947218236	0.000160748	0.901074575	0.166044009	0.951058558	0.047515019	0.977696989	0.594533317	0.936708861	0.971363101	0.188347564	0.980511271	0.918207816	0.858676149	0.970677614	0.094467736	0.029268675	0.978982415	0.998989046	0.971156322
98	981	1	61	6057825005	R03C02	2006	0.060393058	0.142239256	0.084237999	0.087697235	0.103262427	0.575859753	13.84420023	220.9083267	437.3944655	1.918910613	1	37.69	MZ	0.950271248	0.999579864	0.75431505	0.974205772	0.01879085	0.916907098	0.994976604	0.988847366	0.970361986	0.994198695	0.947116227	4.37E-08	0.952278924	0.206935733	0.991132652	0.064786039	0.986118018	0.671247173	0.968521188	0.991418557	0.092879257	0.993036794	0.948373683	0.956602581	0.995289736	0.133864743	0.01374502	0.983482746	0.998553259	0.993995233
98	982	0	61	6042308108	R01C01	2006	0.061576838	0.151222013	0.067032311	0.071122207	0.058516184	0.569780433	16.19562428	235.3600407	506.9905477	1.913149127	2	30.93	MZ	0.846022727	0.989031923	0.893740521	0.92493141	0.015932964	0.783272727	0.973236097	0.957649618	0.960428949	0.938553023	0.866007759	0.00019197	0.902109681	0.134935747	0.940796445	0.029163195	0.934031367	0.558697127	0.943777696	0.980972886	0.293659622	0.98804432	0.935294169	0.865150637	0.953100357	0.157732027	0.027593526	0.972944451	0.982475633	0.977506143
99	992	1	64	6057825040	R04C02	2006	0.089585013	0.304563491	0.064369431	0.047621624	0.065345478	0.447788112	13.42533069	247.1115658	638.5619108	1.676264114	2	21.82	MZ	0.803265525	0.99877564	0.894420788	0.953373552	0.018731778	0.835706881	0.998641892	0.975668121	0.970685529	0.994605529	0.978191781	1.91E-09	0.92143398	0.261156407	0.977451972	0.05307182	0.982985107	0.716193219	0.949637412	0.97812675	0.061438965	0.988101173	0.956414657	0.899573268	0.966242479	0.115774447	0.027041199	0.988219666	0.998155848	0.977863046
100	1001	1	36	6042316074	R04C01	2006	0.098399194	0.125364482	0.110930629	0.030444473	0.076204633	0.564058365	9.947675627	267.0415137	372.7430845	1.86509723	0	40.74	MZ	0.812756705	0.996705907	0.881077299	0.947525724	0.015680684	0.825239417	0.998035568	0.9682969	0.955441124	0.982394366	0.957467161	6.24E-06	0.92012112	0.218223431	0.984292823	0.032607888	0.994809597	0.623617257	0.942290352	0.980329338	0.26971214	0.986808881	0.941314183	0.858287809	0.971802181	0.089341452	0.034438571	0.985324615	0.993173437	0.958270606
101	1012	1	40	6929793118	R04C02	2005	0.026876002	0.113499892	0.07753192	0.099829798	0.066828525	0.636910868	11.53210711	195.9973744	408.3485057	2.06580887	0	32.16	MZ	0.861745307	0.99947379	0.912001692	0.949611544	0.016345708	0.847929814	0.994582056	0.955121256	0.96115529	0.958282209	0.952300961	0.000505687	0.926319041	0.158646597	0.966227423	0.021194605	0.971119217	0.582814598	0.969695405	0.979744418	0.364417178	0.970145766	0.949029386	0.880873631	0.976508478	0.123650361	0.028179741	0.991078138	0.986612197	0.974285714
102	1021	1	48	6929793118	R01C02	2004	0.011631951	0.173987494	0.024903763	0.027399986	0.083767698	0.701242794	7.880036551	276.6150079	436.1744725	1.769400632	1	52.71	MZ	0.877508236	0.99927554	0.888511706	0.941211249	0.014259846	0.841397849	0.999659734	0.967203049	0.974962807	0.985018727	0.956932909	3.85E-05	0.91856308	0.176145268	0.978574569	0.023131239	0.981929507	0.576050885	0.968153592	0.989564587	0.568364611	0.978525934	0.927380403	0.889065266	0.973981444	0.125234568	0.017805901	0.98324654	0.989493648	0.977922363
103	1032	0	56	6929793055	R02C02	2006	0.061989033	0.315782531	0.023835054	0.065041914	0.043812967	0.508861095	7.50935385	243.4165422	605.0072899	1.582408471	0	49.34	MZ	0.788163885	0.996324113	0.902041031	0.942285601	0.015142338	0.821347332	0.994355303	0.963508779	0.952625204	0.963800905	0.948877915	6.17E-05	0.91245908	0.255328195	0.966561686	0.037929732	0.959521564	0.631417232	0.937747595	0.975432484	0.376744186	0.981611142	0.935723135	0.865880112	0.968448647	0.100903145	0.030377416	0.989263667	0.988882454	0.976346537
104	1042	0	55	6042316074	R06C02	2006	0.12162788	0.11824044	0.13167504	0.018662623	0.093927623	0.490802556	10.74414456	233.3565081	443.2196087	1.740077981	0	22.46	SG	0.85198556	0.99927414	0.895029033	0.938927802	0.013049663	0.819175016	0.999006156	0.967940471	0.944253851	0.973360656	0.905676292	1.24E-05	0.919596406	0.223320267	0.960698963	0.062059603	0.977064242	0.586566595	0.942629701	0.992725385	0.117955439	0.987963432	0.909020398	0.846299213	0.981420701	0.221306651	0.026756321	0.984898329	0.990004518	0.971693487
105	1051	1	49	6929806023	R05C02	2007	0.046524465	0.18542322	0.038228928	0.053122658	0.125615042	0.614669251	4.230433231	247.112746	284.9436598	1.887579441	0	30.25	MZ	0.890264223	0.999003599	0.923380479	0.9736659	0.012730561	0.910604104	0.996071742	0.98299857	0.94374174	0.985760057	0.978599888	0.000250289	0.957664966	0.237184593	0.993499132	0.036296475	0.993394784	0.714886586	0.980834968	0.986535962	0.200789128	0.984379218	0.972097346	0.936123029	0.986881059	0.087828947	0.022420256	0.974289983	0.997203406	0.995419441
105	1052	1	49	6929806023	R06C02	2007	0.034876001	0.217426766	0.058774622	0.089062618	0.123360275	0.537709832	5.60301712	239.7404613	306.1910104	1.754240223	1	31.68	MZ	0.86902187	0.999787816	0.899187058	0.974686373	0.018462618	0.888475081	0.994976186	0.985903564	0.965234247	0.997527303	0.96311803	0.000103714	0.948588451	0.206942433	0.991351615	0.047123943	0.990275848	0.703320397	0.989368104	0.994788805	0.249042146	0.977648082	0.968814601	0.922090547	0.985486299	0.092139337	0.018138286	0.990650435	0.992818041	0.989938758
106	1061	0	54	6057825040	R06C01	2006	0.10598443	0.177803138	0.168639416	0.05298202	0.042703561	0.444433591	14.30782886	133.5095958	165.0474947	1.694018942	0	27.41	MZ	0.904221355	0.999188996	0.873094175	0.94484194	0.014328874	0.838137472	0.996986329	0.98760352	0.968835384	0.999959791	0.975318528	1.44E-18	0.91642468	0.245436129	0.978717928	0.044427364	0.991714099	0.617838438	0.954433353	0.991616362	0.076595745	0.99840012	0.95944792	0.884748315	0.977893368	0.079006383	0.01582015	0.990902602	0.989458669	0.971615925
106	1062	0	54	6057825040	R02C02	2006	0.177585735	0.207012964	0.128017035	0.065443406	0.050350838	0.379759161	12.1945755	140.4955472	206.3827933	1.53554269	1	26.93	MZ	0.848701543	0.995831782	0.880221107	0.935793678	0.02225068	0.807046691	0.998600498	0.955288132	0.946963262	0.974063401	0.922854986	1.50E-07	0.887970736	0.284539633	0.961052446	0.040210077	0.980407034	0.655942806	0.94638258	0.98244889	0.136079249	0.990090619	0.943667071	0.863359385	0.983429205	0.130328597	0.033704215	0.982455272	0.99351816	0.964644298
107	1071	0	58	6055432122	R05C02	2006	0.091133407	0.247078492	0.081987119	0.075774387	0.088702953	0.480779361	10.66356271	262.0440533	347.0159152	1.824946555	0	16.16	MZ	0.868082874	0.999355841	0.876511681	0.968026018	0.017299483	0.907440679	0.998225356	0.990132562	0.969683381	0.976771888	0.932690679	2.84E-06	0.930573629	0.185953616	0.986242029	0.041788021	0.968114698	0.675952656	0.977049008	0.988354943	3.61E-05	0.994549259	0.974916639	0.933063491	0.990770408	0.074992471	0.028479974	0.988383193	0.996058833	0.990388434
107	1072	0	58	6055432122	R06C02	2006	0.017038546	0.164032382	0.046311893	0.045945174	0.07720438	0.709014851	7.502869433	258.1624761	276.197218	2.083417827	0	17.75	MZ	0.89245509	0.999981298	0.893355664	0.961332198	0.007716851	0.911618526	0.996857141	0.991286405	0.971289977	0.999973901	0.952802037	2.05E-05	0.941695313	0.138634529	0.986765213	0.022714286	0.983204519	0.65199674	0.980775636	0.99831415	0.140955838	0.996512787	0.982820277	0.940047566	0.992795197	0.069319334	0.041656952	0.990080136	0.997438337	0.990904919
108	1082	0	54	6055432084	R02C01	2006	0	0.193253489	0.081278733	0.057722044	0.090855723	0.599260641	9.331374686	228.6385592	485.1590652	1.960772933	0	22.35	SG	0.898926829	0.996840113	0.865059578	0.945673544	0.036111111	0.874785592	0.990519757	0.976476873	0.914099441	0.992813012	0.863067463	1.44E-05	0.888557344	0.236962397	0.983313015	0.051504523	0.971538202	0.76835443	0.954970439	0.96685996	0.117032967	0.983562916	0.92968368	0.917493013	0.971728475	0.096491228	0.03918931	0.968375213	0.984714882	0.952227243
109	1091	0	50	6055432139	R04C01	2006	0	0.025749251	0.043629347	0.036425556	0.099379443	0.838242794	18.41354012	206.5485502	359.3253448	2.322456595	1	22.64	MZ	0.923412698	0.998532231	0.890509782	0.973807262	0.030831924	0.89885921	0.99579428	0.982557724	0.945666719	0.979895561	0.930549228	0.000361667	0.929782355	0.064767289	0.980967674	0.032308107	0.981923378	0.612643004	0.964339003	0.994411453	0.07549121	0.993141027	0.955626256	0.912390112	0.983888129	0.077115185	0.021642073	0.967880284	0.987127385	0.988057991
109	1092	0	50	6055432139	R04C02	2006	0	0.162015229	0.142077828	0.084353503	0.076988167	0.587935293	12.32611121	183.3490943	391.8948151	1.897453412	1	20.06	MZ	0.910678308	0.999180154	0.882042707	0.973703375	0.015690539	0.895772897	0.992983919	0.982832858	0.960287668	0.956284153	0.937499339	1.27E-05	0.940690477	0.160721354	0.988113417	0.044874552	0.975648984	0.659739004	0.968907203	0.99282354	0.036160421	0.990977287	0.956123923	0.933924856	0.985127096	0.072827756	0.029338381	0.983833556	0.997411193	0.984237367
110	1101	0	62	6055432122	R03C01	2006	0	0.116088187	0.076005175	0.040609884	0.076953164	0.736965566	15.71467156	188.7969198	425.8300285	2.087163629	0	20.79	SG	0.959918823	0.999923387	0.845429794	0.976161301	0.014895002	0.911494675	0.993009517	0.994513034	0.960014622	0.998416887	0.966084763	1.48E-13	0.961989158	0.137764228	0.987470959	0.020412301	0.972308545	0.593255693	0.970272415	0.994037617	0.077038519	0.989991111	0.982716899	0.929705633	0.977517661	0.107563465	0.029969684	0.988543202	0.998346589	0.982037054
111	1111	0	47	6042316074	R02C01	2006	0.083272521	0.162030497	0.063515859	0.033981078	0.052105465	0.610916452	9.927483312	277.0718947	476.5934914	1.779392915	1	26.6	MZ	0.849563046	0.996077394	0.924247061	0.953735295	0.01650192	0.838622104	0.995035162	0.960693782	0.953478969	0.921006944	0.894098137	1.33E-05	0.955318517	0.180066928	0.981178235	0.02766361	0.983870107	0.680331444	0.942220634	0.956781528	0.175292154	0.969605184	0.940631356	0.880767237	0.962536222	0.088154762	0.02516806	0.972775201	0.989618459	0.947437444
111	1112	1	47	6042316074	R01C01	2006	0.034596274	0.136799226	0.048330194	0.032829388	0.061677167	0.681058796	8.931417538	285.50238	431.1862935	1.921206516	1	27.63	MZ	0.810893357	0.99396731	0.945850494	0.934576794	0.015318075	0.829286339	0.998700214	0.96236923	0.938198694	0.939288812	0.860860035	3.61E-06	0.933440796	0.120472157	0.952507456	0.023720241	0.953483563	0.626428683	0.934934211	0.969555615	0.158187599	0.964141168	0.930059189	0.840902444	0.966098348	0.091862877	0.034873022	0.971407305	0.988677451	0.951175125
112	1121	1	43	6055432155	R06C02	2006	0.057389604	0.226771892	0.051797324	0.063341475	0.077066847	0.563846441	8.214443495	208.182383	358.4290751	1.775085426	1	22.99	MZ	0.931886983	0.999731694	0.886974879	0.969329295	0.012242108	0.907090465	0.993572722	0.989040367	0.962470222	0.999968686	0.958314911	4.08E-06	0.932665185	0.193759951	0.981697912	0.048707407	0.986227245	0.715207225	0.973613639	0.988947113	0.093268451	0.991215041	0.973873838	0.938588908	0.985955293	0.093130642	0.019500721	0.986580878	0.998134174	0.99184018
112	1122	0	43	6055432168	R01C01	2006	0.047273109	0.196734995	0.045132508	0.050161742	0.079166355	0.60787499	10.05827678	249.8501907	389.8399515	1.806835622	1	20.99	MZ	0.885442369	0.999521637	0.900611155	0.963981733	0.018178125	0.89769655	0.983932543	0.982224307	0.947230551	0.935079727	0.921279781	0.000316445	0.931935462	0.199470364	0.967613326	0.044632439	0.989300545	0.689720512	0.975258493	0.980149164	0.026315789	0.993491749	0.945568329	0.911371782	0.982056095	0.133684008	0.02670406	0.983467374	0.993548654	0.980970185
113	1131	0	71	6042308068	R06C01	2006	0.09962955	0.115804785	0.105238255	0.026645626	0.06691524	0.580395188	20.65628826	171.9313513	285.4856219	2.025693961	0	29.88	MZ	0.780851064	0.95799491	0.918526566	0.916558783	0.024250704	0.846274598	0.979864926	0.992229168	0.850488985	0.719120135	0.915734786	0.000238772	0.90173254	0.155945417	0.882111506	0.014778712	0.970233141	0.488141026	0.902260951	0.957774234	0.270899471	0.991982953	0.955212498	0.915936953	0.980416384	0.212222186	0.029132734	0.995555572	0.986138246	0.983587448
114	1141	1	73	6055432099	R05C01	2006	0	0.09597262	0.101676212	0.044530154	0.107422484	0.672598771	8.670013554	261.1843371	513.2212438	2.028147521	0	26.17	MZ	0.857459128	0.998425424	0.924388737	0.960839539	0.027970052	0.908866995	0.985756569	0.975862429	0.955460866	0.994437763	0.879670744	9.60E-06	0.963203641	0.187321262	0.981869421	0.055513043	0.979298765	0.734213456	0.952899106	0.980208622	0.112860892	0.991113728	0.95533849	0.927088305	0.9789388	0.065256257	0.03242349	0.958730084	0.991837673	0.957044595
114	1142	0	73	6055432099	R06C01	2006	0.036720711	0.129326672	0.076000394	0.044614181	0.109442713	0.630833458	10.21902164	298.6417209	444.2147756	2.01210639	0	20.53	MZ	0.864906832	0.996380242	0.786626963	0.964891156	0.007555556	0.890839596	0.987139256	0.985889588	0.96070923	0.956719434	0.884676587	0.000135445	0.948336448	0.186389801	0.992128942	0.052493602	0.983043022	0.60115894	0.958367017	0.977995143	0.107365335	0.989275842	0.957851923	0.911150201	0.963465824	0.156174334	0.025694606	0.97623899	0.995928935	0.966820479
115	1152	1	38	6042316021	R02C02	2006	0.018951648	0.07536951	0.044860766	0.004775258	0.066593803	0.773995548	12.82578538	287.9102917	446.6715557	2.037121512	0	21.49	SG	0.921689397	0.990217907	0.938874609	0.926360162	0.01312407	0.834428795	0.996846648	0.964128349	0.950451943	0.929986181	0.898792688	0.000584843	0.912326937	0.130948966	0.960756295	0.019246299	0.975284731	0.556835637	0.943108808	0.975643455	0.17896679	0.965186627	0.912699629	0.873673272	0.965037594	0.087200085	0.023391813	0.973051188	0.993045971	0.957575758
116	1162	1	62	6042316021	R05C02	2006	0.013484856	0.269314032	0.042306609	0.07395076	0.081055325	0.5080837	13.78162017	250.3407223	597.2656216	1.760343751	0	26.29	DZ	0.775049505	0.997602603	0.899653899	0.939215082	0.024917414	0.838531264	0.990197293	0.957098498	0.953683698	0.969213227	0.944751034	5.39E-06	0.890818885	0.227778607	0.967849014	0.033778148	0.974119079	0.582021686	0.941957005	0.983475435	0.127993394	0.967858713	0.916138719	0.843437448	0.979737468	0.151865757	0.025806452	0.978757294	0.989791584	0.979326132
117	1171	1	53	6057825027	R06C01	2006	0.057321202	0.241946475	0.084654446	0.107838321	0.035397809	0.492345163	2.800374683	309.1115282	576.0440947	1.653293927	1	24.13	MZ	0.888888889	0.999333025	0.954706817	0.947159512	0.0094706	0.846804563	0.99862972	0.964342479	0.957073851	0.999966042	0.973401161	3.38E-18	0.946580264	0.163249541	0.967445649	0.033801281	0.991142016	0.652244677	0.978669246	0.984250962	2.87E-05	0.990277785	0.946832767	0.879778918	0.976139057	0.042818476	0.015106468	0.991772205	0.990532386	0.988188658
117	1172	1	53	6057825027	R01C02	2006	0.090214149	0.188249575	0.117030613	0.086674473	0.02627872	0.48241016	10.0429983	252.5596621	494.0621434	1.536905207	1	24.21	MZ	0.952540748	0.998856298	0.915379612	0.945034048	0.018008859	0.833270981	0.996554901	0.974195624	0.907188791	0.977407208	0.872521681	0.000780721	0.921449399	0.209370765	0.94783014	0.04415944	0.972431048	0.608515057	0.932955046	0.981247183	0.250546249	0.988571607	0.956139141	0.85335384	0.979208698	0.052231476	0.01457976	0.980551665	0.994812367	0.977007589
118	1181	0	61	6057825027	R04C02	2006	0	0.105398627	0.011173671	0.032359211	0.149318324	0.694121223	10.4278764	199.8338276	457.1130001	2.123460659	1	29.76	DZ	0.891490765	0.997897426	0.86328575	0.8932879	0.019852941	0.828428955	0.997511369	0.965742545	0.915526902	0.96377749	0.967481291	7.02E-08	0.837613396	0.058639941	0.922560894	0.027847766	0.973669133	0.640275135	0.934584338	0.982269535	0.016650343	0.982262083	0.896121434	0.844011814	0.983481393	0.10945963	0.014771481	0.991407791	0.996233952	0.973700663
118	1182	0	67	6057825027	R02C02	2006	0.061439057	0.13961345	0.026095159	0.052126326	0.007601532	0.698036269	7.212916774	207.2041208	465.6273892	1.915180517	0	23.44	DZ	0.905779335	0.986917555	0.887849843	0.925760972	0.019053009	0.831792137	0.972130192	0.961443118	0.904048216	0.894483128	0.956341264	0.000525752	0.908352292	0.188961233	0.91952114	0.031142103	0.98120834	0.593099884	0.939594335	0.969088634	0.125714286	0.985247466	0.896490737	0.868677074	0.948476773	0.086170259	0.029647742	0.979823735	0.986003535	0.981376883
119	1191	0	52	6055432089	R04C01	2006	0.070390822	0.247058687	0.017119982	0.144454047	0.066783551	0.504126879	11.2783025	293.3883454	516.6238805	1.719605709	2	29.13	MZ	0.881116347	0.997055441	0.874375052	0.965253023	0.022967033	0.89118846	0.99869657	0.989868047	0.95095065	0.979690745	0.881369277	0.000329317	0.942071672	0.224784672	0.984024361	0.038377724	0.972169635	0.726713062	0.968370491	0.965224342	0.218070652	0.965000176	0.946267671	0.924978639	0.989282055	0.08164708	0.049273859	0.979864789	0.996866959	0.95850171
119	1192	0	52	6055432144	R02C02	2006	0.081455533	0.256582853	0.026538782	0.126562923	0.045463344	0.502286876	9.839634571	312.7910312	588.0274439	1.767971419	2	31.01	MZ	0.827042013	0.998133664	0.745892093	0.954808545	0.021119403	0.88518797	0.981928489	0.974758652	0.938651131	0.985752792	0.879661123	9.21E-05	0.935249629	0.21813234	0.977142706	0.043922672	0.967708411	0.657202438	0.9571587	0.97464095	0.289932408	0.984114186	0.925897792	0.904216968	0.979717708	0.096253968	0.045153084	0.961951537	0.986055306	0.930079991
120	1201	0	65	6929806023	R01C02	2005	0.07398297	0.144853324	0.1212854	0.059907241	0.09958476	0.5630155	7.858917122	213.9150127	260.0441509	1.90574481	1	26.26	MZ	0.912423625	0.999671024	0.887640442	0.971986092	0.008946689	0.888625348	0.999742818	0.996152108	0.952171691	0.973970557	0.967460875	1.80E-05	0.924948096	0.238438368	0.993468218	0.04633538	0.988330496	0.611655583	0.982904723	0.986975178	0.35147929	0.992789535	0.974121919	0.937177237	0.980787021	0.138772077	0.017579159	0.983995937	0.995609904	0.978868439
120	1202	0	65	6929806023	R02C02	2005	0.054430334	0.153112695	0.072157373	0.071801626	0.084141531	0.638304594	7.849006884	232.1249556	297.8490375	1.809056077	0	33.12	MZ	0.912200684	0.998412964	0.843337125	0.976812631	0.016179775	0.908269754	0.99717929	0.993553127	0.962833953	0.995855148	0.955589204	9.31E-06	0.951929596	0.209565815	0.994830098	0.028959354	0.98910517	0.675697211	0.982944109	0.990002476	0.331912627	0.993894106	0.98172427	0.952556818	0.976440478	0.120802718	0.033886584	0.979600479	0.996118123	0.988132617
121	1211	0	61	6055432089	R04C02	2006	8.36E-19	0.025993511	0.000694571	0	0.049000818	0.9204669	13.94317745	267.6825749	439.954998	2.034783345	1	22.73	SG	0.885273028	0.996428075	0.903691788	0.95493252	0.015056923	0.898481406	0.923924139	0.968018923	0.879304331	0.999948117	0.899060565	9.87E-10	0.859943366	0.023250011	0.90358082	0.02307853	0.973284461	0.602977162	0.96758665	0.978264339	0.367857143	0.989602372	0.930450736	0.864857892	0.983577841	0.071450995	0.020472657	0.96293114	0.987353352	0.942746726
122	1221	0	47	6057825027	R05C01	2006	0.111118957	0.199716645	0.034048879	0.027266072	0.060112802	0.559677761	5.030594266	278.7396918	611.1076333	1.694356586	0	29.72	DZ	0.909293444	0.996600657	0.850981776	0.909124177	0.015637808	0.83516536	0.987269949	0.977275631	0.942775764	0.965642894	0.949409331	2.01E-08	0.874758271	0.151731452	0.960265079	0.02490953	0.975171844	0.624419145	0.941633698	0.98011379	0.120611552	0.987558171	0.940504548	0.869481883	0.972527202	0.122407267	0.024136197	0.985386817	0.995701469	0.97032562
123	1232	0	48	6042316021	R01C02	2006	0.012721752	0.130956054	0.052709841	0.0279094	0.041048644	0.720954628	9.614728173	271.9959793	500.2537581	1.942948954	0	27.8	DZ	0.844720497	0.978251001	0.893707342	0.92407967	0.019281719	0.829382746	0.95564059	0.947237067	0.922497056	0.935290193	0.90668929	0.000779497	0.926878357	0.145323428	0.946864127	0.034612491	0.956525171	0.526704042	0.932245922	0.967157733	0.219538968	0.960508385	0.887782959	0.869285819	0.96927237	0.138072386	0.027482129	0.969228791	0.991491268	0.962627178
124	1241	0	59	6057825019	R02C01	2006	0.063232048	0.18584262	0.118627101	0.070285226	0.066853855	0.527120559	9.634188476	215.0912633	372.1113413	1.772773368	0	20.12	DZ	0.903216288	0.999996506	0.849995823	0.949978429	0.017497252	0.898765216	0.99694961	0.991657257	0.953540609	0.999955817	0.948739281	3.33E-05	0.95369168	0.260321113	0.978071276	0.049858357	0.995399725	0.601324777	0.963026463	0.991975865	0.074030087	0.994514508	0.955983808	0.928915856	0.991317478	0.149094601	0.019143752	0.981856781	0.999358864	0.977115244
124	1242	1	59	6042308108	R05C01	2006	0.005252935	0.09326339	0.031321669	0.016072489	0.075450564	0.767724628	3.549000232	286.9764424	435.0364679	2.152604554	0	20.95	DZ	0.93253012	0.998414851	0.929802306	0.920764504	0.017020848	0.844951819	0.986510176	0.958531076	0.960722269	0.910814607	0.976453039	9.32E-05	0.8726282	0.092567154	0.934698983	0.008650898	0.95595376	0.565936337	0.941288981	0.96188751	0.1352657	0.978765316	0.936336034	0.875329586	0.974972705	0.128063414	0.02418061	0.981853934	0.992210655	0.9657019
125	1251	0	46	6929742055	R01C02	2000	0.088125598	0.119686873	0.058681652	0.049052423	0.067620017	0.66258664	13.38076369	268.7330612	363.6458655	2.138528656	0	29.9	MZ	0.892713292	0.998058419	0.86756777	0.966039007	0.015717092	0.891537911	0.995936728	0.976425681	0.924156236	0.999939759	0.942688091	0.001633135	0.896319005	0.146486871	0.985887107	0.048363997	0.971400513	0.638849214	0.967739314	0.983841062	0.414376321	0.986352615	0.959024485	0.920296619	0.985369985	0.103080843	0.035460993	0.988440214	0.994702224	0.972509237
125	1252	0	46	6929742055	R02C02	2000	0.051561965	0.107687674	0.036591301	0.053563815	0.072433833	0.727347849	11.62243703	292.467857	398.3251565	2.302246298	0	28.56	MZ	0.891348089	0.998578182	0.860694809	0.953723411	0.01947124	0.890274971	0.993624261	0.9771517	0.949534984	0.960888216	0.934584697	0.001262614	0.894117395	0.116446346	0.978977306	0.027913534	0.979899209	0.602811621	0.964830932	0.97312016	0.349527665	0.989799944	0.945424324	0.914971657	0.978548048	0.073318931	0.029981829	0.979696294	0.996742289	0.968923764
126	1261	0	42	6929742080	R01C02	2005	0.042197658	0.196465067	0.066936885	0.041229291	0.110457192	0.57835139	6.456999674	310.1405771	488.5620746	2.046855255	1	25.51	MZ	0.81745648	0.999014963	0.822078083	0.951902451	0.010785703	0.855350678	0.99689422	0.982343253	0.921831944	0.955109585	0.883739839	1.56E-05	0.936682435	0.174620084	0.976368899	0.041362343	0.964162813	0.619539044	0.962544257	0.97269199	0.246082414	0.991895348	0.958065835	0.914225857	0.978494624	0.078655881	0.033645312	0.987018022	0.993982075	0.96345752
127	1271	0	61	6055432155	R03C02	2006	0.025751772	0.179412741	0.060289922	0.045795086	0.065851864	0.676341851	8.682842545	265.9941149	475.4460603	1.965431977	0	29.22	MZ	0.902868852	0.998585863	0.832501477	0.972999545	0.020598108	0.897169746	0.988971417	0.980229327	0.954320056	0.965116279	0.926844252	0.001937771	0.955785976	0.205176944	0.981392636	0.04664442	0.988183548	0.662703856	0.973923795	0.983437311	0.158773117	0.986906917	0.966965498	0.931313537	0.967679953	0.104321283	0.034634229	0.975577429	0.993154791	0.980151853
128	1282	0	62	6057825036	R05C02	2006	0.019181757	0.240834066	0.0257433	0.027740934	0.116358882	0.553818054	15.08364153	249.3974471	621.0394872	1.856998411	0	19.81	DZ	0.864005913	0.999153334	0.920318053	0.947721245	0.016768784	0.83926959	1	0.956146919	0.959510958	0.983523447	0.973112961	1.54E-07	0.903835642	0.150181732	0.965936839	0.016565164	0.974636819	0.590715182	0.950814984	0.986702389	0.077854671	0.983369285	0.93974074	0.859179349	0.965824358	0.132906325	0.019813798	0.989513648	0.996764993	0.984391902
129	1292	0	49	6042316021	R02C01	2006	0.042431201	0.15688031	0.079984019	0.044878374	0.042695943	0.619637336	13.35101668	253.7680003	450.6659107	1.858091299	0	27.85	DZ	0.857068876	0.987297934	0.911323347	0.924104954	0.021874646	0.822361922	0.978583239	0.970894931	0.923606397	0.948267448	0.876985748	0.003756593	0.920924711	0.168471695	0.953638253	0.039934902	0.952089558	0.615165461	0.944145554	0.947420378	0.226489028	0.972268807	0.912021828	0.865173645	0.965147189	0.12436947	0.031027535	0.96288445	0.973319701	0.960799039
130	1301	0	51	6929742002	R02C02	2003	0.051354077	0.110327774	0.020877835	0.040708512	0.122445253	0.702735235	6.89518018	239.7478228	266.4303433	1.9761706	0	22.41	MZ	0.866071429	0.998202049	0.877686746	0.944817076	0.016757842	0.879135135	0.988027245	0.97451513	0.946577127	0.947426309	0.862637577	0.001345659	0.924451335	0.162210151	0.963638209	0.031593815	0.970812601	0.645735076	0.96154449	0.962763822	0.347031963	0.982949813	0.95122292	0.90688748	0.973026973	0.088229713	0.036579719	0.978115699	0.991606845	0.957898846
131	1312	0	50	6057825025	R02C01	2006	0.115704348	0.185308839	0.022373674	0.04799462	0.129795998	0.494016116	7.916963559	222.3275309	544.5713595	1.737655432	1	18.26	SG	0.903753994	0.997880723	0.935152827	0.921746876	0.010186976	0.837218189	0.998983666	0.972347944	0.94023878	0.93809939	0.934989871	1.78E-07	0.898218097	0.113653668	0.943393203	0.023746352	0.956386581	0.546615581	0.936630943	0.987131282	0.139344262	0.985122316	0.949791103	0.892625722	0.972010039	0.131525584	0.024020137	0.990263065	0.997287414	0.978646322
132	1321	0	46	6042308005	R04C01	2006	0.043783531	0.21671161	0.04303237	0.030733366	0.057865034	0.606902664	8.365846382	255.09523	588.9644679	1.810311941	1	25.23	MZ	0.850224663	0.997060933	0.926125466	0.904028885	0.025037787	0.823167381	0.99441581	0.945955371	0.954034254	0.88050886	0.967658813	5.51E-05	0.919468544	0.187750006	0.915332284	0.012107789	0.98910802	0.586328297	0.966155235	0.973844783	0.098873592	0.980429709	0.94321341	0.848847276	0.96899147	0.105014233	0.023806014	0.986304358	0.991043116	0.98047175
133	1331	1	57	6055432118	R06C02	2006	0.027677153	0.210585634	0.072627423	0.042855354	0.076705403	0.602529136	12.02180965	215.2392911	390.5630725	2.102397685	2	23.61	DZ	0.955632884	0.999869032	0.723252721	0.982001441	0.01733381	0.914902364	0.999999587	0.997122655	0.969248881	0.999968479	0.987605482	2.25E-14	0.962431145	0.202764027	0.992947882	0.037964095	0.996737291	0.636129032	0.984450045	0.993883761	3.26E-05	0.996864733	0.985897056	0.926441627	0.992468349	0.054819061	0.019743337	0.993882544	0.998829964	0.999357404
134	1342	1	60	6042316098	R03C02	2006	0.009704163	0.185534805	0.122060216	0.039608119	0.07601967	0.59437421	17.26771677	183.9675861	363.518905	1.942331669	2	29.82	SG	0.864306022	0.998981914	0.877451764	0.97345815	0.016685111	0.838321506	0.999926871	0.982619141	0.975486873	0.999938008	0.97272108	4.03E-08	0.96003675	0.268669417	0.971411601	0.107898391	0.990789609	0.632169379	0.94958247	0.99373227	5.87E-05	0.991749588	0.947691372	0.889513788	0.970624006	0.036315404	0.027832645	0.983089139	0.997746962	0.974606742
135	1352	1	66	6057825025	R04C02	2006	0.182960864	0.35804076	0.063659266	0.085918289	0.048746534	0.256861073	7.961808358	290.1689739	661.0255055	1.266683401	2	24.12	DZ	0.855322647	0.996709052	0.908658351	0.936441627	0.023757011	0.834890496	0.98892312	0.96778651	0.929904308	0.937541528	0.928187624	9.21E-05	0.913965963	0.265605176	0.949530133	0.064407414	0.975045267	0.699672561	0.970644281	0.987264887	0.087227414	0.987611568	0.965270089	0.867135314	0.978218242	0.142695219	0.0210021	0.977178223	0.993388368	0.976123472
136	1361	0	66	6057825006	R05C01	2006	0.050663164	0.073335862	0.126895174	0.062145985	0.115680341	0.623595553	12.43044639	195.9733257	220.5259927	1.868058054	0	22.58	SG	0.911274911	0.998916463	0.876598469	0.97648167	0.018567639	0.899405772	0.994847619	0.994947517	0.972954019	0.989179954	0.882642107	5.30E-12	0.957735714	0.146489279	0.986442958	0.075210017	0.965304509	0.691017518	0.975667879	0.982179388	0.081126761	0.977874571	0.967562727	0.932356925	0.979089118	0.141119059	0.027694543	0.985866455	0.998275779	0.979898764
137	1371	0	59	6042316073	R02C02	2006	0.082866359	0.079997859	0.047160407	0.03191914	0.086859361	0.671586966	11.35381687	295.3456769	416.4800346	2.053809333	0	29.68	SG	0.838543012	0.995240103	0.82765133	0.908564236	0.018959574	0.829073667	0.995091009	0.964819883	0.925495036	0.934163701	0.850646904	0.000524273	0.926806088	0.136424416	0.94687824	0.042060418	0.960397571	0.625712734	0.941672482	0.951744054	0.291403785	0.964910806	0.934841618	0.86294473	0.959024562	0.152213719	0.039512962	0.964176482	0.986217946	0.94997501
138	1381	0	59	6055432168	R01C02	2006	0.054529125	0.178271975	0.144804688	0.042468948	0.062849702	0.548080059	16.8482502	169.435654	388.8468741	1.653385124	1	40.57	MZ	0.919976972	0.997514847	0.77488957	0.963294469	0.01377068	0.9018175	0.980495314	0.984027127	0.962050837	0.967379958	0.955407726	0.000619356	0.936226866	0.22549387	0.977900185	0.060026764	0.747150477	0.626011201	0.977425386	0.984492085	0.159231722	0.981511439	0.966856632	0.937031484	0.966350904	0.102345416	0.021311668	0.975475863	0.993858263	0.975190055
138	1382	0	59	6055432168	R03C02	2006	0.151101124	0.218631329	0.167199102	0.0678592	0.066604562	0.374304237	10.51013884	183.9996846	289.7677709	1.647893976	0	30.08	MZ	0.887802367	0.999521634	0.843047479	0.973348646	0.018267739	0.906631763	0.99343684	0.987295112	0.932982833	0.989942167	0.960421162	1.65E-11	0.935667397	0.343303704	0.985228743	0.100870931	0.984895291	0.721164102	0.975838442	0.993791268	3.46E-05	0.995716437	0.962259212	0.947271434	0.981728742	0.106125388	0.026900193	0.984408714	0.997102249	0.988484305
139	1391	0	76	6929806056	R05C02	2003	0.067213342	0.280600037	0.068361708	0.074556048	0.092636527	0.430485973	14.1604312	186.3572943	598.6342064	1.621974892	1	21.6	MZ	0.846841098	0.999997901	0.908313108	0.948420523	0.016617954	0.82612432	0.993890165	0.973928387	0.955258307	0.999957541	0.951476159	4.51E-05	0.939634187	0.297453934	0.969543904	0.043443709	0.983918098	0.502906977	0.942292225	0.980480204	0.443916914	0.989377093	0.949473789	0.865353799	0.975369792	0.053911205	0.019871205	0.978221517	0.987468559	0.978027317
139	1392	0	76	6929793167	R03C02	2003	0.075964182	0.217703058	0.073972706	0.009675282	0.096382371	0.519723527	14.43012182	213.6420147	547.7203457	1.802756796	1	23.11	MZ	0.831401475	0.997073429	0.896189798	0.961667638	0.023759609	0.850397382	0.993083576	0.977089007	0.983161573	0.999931596	0.960454253	2.97E-15	0.955324862	0.28868674	0.972240794	0.055147337	0.983401193	0.597856292	0.96375	0.982736591	0.272527473	0.98968737	0.956555725	0.864450776	0.955660824	0.092535472	0.015201638	0.992989258	0.99320112	0.959205338
140	1401	1	58	6929806023	R01C01	2004	0.005798744	0.166074822	0.029723844	0.062843995	0.12523308	0.668152878	10.98814524	194.0039886	398.3298724	2.135078068	2	24.21	MZ	0.921777778	0.999756873	0.9238338	0.96932071	0.007759959	0.894902269	0.995902693	0.991117633	0.950030686	0.99756691	0.961010176	8.50E-05	0.960166959	0.193114172	0.993575098	0.041480039	0.974922487	0.620591039	0.98312637	0.990268249	0.248140276	0.9855117	0.976787538	0.936933575	0.982250155	0.109197219	0.024399881	0.988233159	0.99370486	0.987740912
140	1402	0	58	6929806023	R02C01	2004	0.023755099	0.202682701	0.056243664	0.093751366	0.093647478	0.599518458	6.608751871	250.7288152	436.5901402	1.966430164	0	31.29	MZ	0.86757316	0.999921034	0.941455165	0.977460157	0.026198612	0.90393834	0.999441331	0.986148682	0.962383905	0.999964986	0.934866716	2.19E-05	0.953842831	0.20215026	0.992687854	0.025268976	0.96503429	0.609275478	0.981924802	0.987065393	0.198486871	0.995507748	0.974095068	0.947584843	0.973019478	0.115293541	0.028653846	0.992436815	0.993522967	0.992327682
141	1411	0	55	6042316028	R03C01	2006	0.126789316	0.090332753	0.066699523	0.038960212	0.107508192	0.55471399	13.6409996	163.8920494	408.0246931	1.82138814	0	46.05	DZ	0.811304596	0.992166487	0.851756151	0.918964819	0.013567684	0.814648821	0.998032134	0.967689566	0.921043973	0.951539339	0.906507487	0.000156383	0.90754153	0.243570276	0.962449761	0.06656139	0.958325908	0.572485851	0.945856284	0.965401745	0.208154506	0.975172864	0.920261817	0.867361172	0.965656714	0.158465951	0.029039973	0.9762621	0.987110056	0.958603272
141	1412	1	55	6055432122	R01C01	2006	0.043805741	0.209265315	0.12130192	0.133620393	0.034422326	0.499572411	16.12193256	116.8323242	295.9393607	1.770276485	0	35.18	DZ	0.934245661	0.999931857	0.865480303	0.974408184	0.018020022	0.912305923	0.998936709	0.994283876	0.967991556	0.999962538	0.96031592	6.72E-13	0.914621368	0.234146395	0.99217811	0.050053351	0.990752764	0.672687225	0.972972973	0.996500908	0.019706923	0.997370517	0.977505419	0.929168398	0.99666881	0.059366954	0.012465867	0.99545833	0.998898165	0.990801204
142	1421	1	63	6057825033	R04C01	2006	1.73E-18	0.130726115	0.036727675	0.027856936	0.034964459	0.739808525	11.67853209	187.3274108	433.9412642	2.047790714	2	28.44	MZ	0.972632731	0.998665894	0.871511156	0.927909399	0.015371477	0.8482933	0.983085073	0.969106206	0.937925734	0.999943104	0.936798226	0.000122738	0.913350364	0.062484341	0.95765666	0.042423606	0.977169836	0.556046512	0.948040752	0.975776608	0.167427702	0.99243104	0.916186957	0.869029771	0.974262869	0.106696364	0.021027747	0.975031806	0.997676324	0.966751156
142	1422	1	63	6057825033	R05C01	2006	0.013782237	0.150630599	0.059855391	0.048287444	0.022868547	0.676478594	8.046630364	165.0235175	533.714155	1.815623554	2	26.73	MZ	0.898754737	0.999742216	0.897890055	0.930365739	0.008810573	0.833587052	0.997618048	0.96992474	0.905138264	0.999945876	0.947009951	2.51E-05	0.883683391	0.138220495	0.959340602	0.029285357	0.97402429	0.566600398	0.931504738	0.967708834	0.112299465	0.984089369	0.922546952	0.865081709	0.966637324	0.122700207	0.019041064	0.984423918	0.993839233	0.967960711
143	1431	0	65	6055432144	R05C02	2006	0	0.161340738	0.071763417	0.033447892	0.067917091	0.688227705	9.765226198	219.472912	354.1918586	1.946416139	0	24.21	MZ	0.855619048	0.998086953	0.839590524	0.974581946	0.030289228	0.872338836	0.992005756	0.981218087	0.956007424	0.999955038	0.875555861	0.000137882	0.942688038	0.140472031	0.990266803	0.057672653	0.973151951	0.595446039	0.9578147	0.983187094	0.067109402	0.974017027	0.93747004	0.911053236	0.973913549	0.075556364	0.054084237	0.972521118	0.990740948	0.966600226
144	1441	0	50	6929742023	R05C01	2004	0.059086524	0.254897594	0.076858353	0.090295655	0.079372277	0.482103345	4.94789155	268.3609231	495.3455649	1.902715215	2	26.81	MZ	0.81237785	0.999290254	0.874135905	0.95624202	0.019106429	0.866923233	0.988593971	0.971393583	0.928452996	0.955775578	0.900308479	0.000215944	0.907826554	0.224769685	0.972484767	0.051539491	0.981290584	0.676092938	0.961960302	0.969704852	0.198892843	0.989437074	0.968321439	0.911416095	0.981683636	0.159952548	0.038065277	0.982863492	0.994470083	0.955706905
144	1442	0	50	6929742023	R06C01	2004	0.067774178	0.165342023	0.032095017	0.06099576	0.075254266	0.637456075	7.109908767	227.5100526	391.7527266	2.124537345	1	23.88	MZ	0.876154393	0.997227451	0.863749181	0.96005282	0.023526077	0.885780021	0.992473461	0.989728809	0.939564506	0.943984307	0.906561957	1.86E-05	0.94606992	0.207438542	0.979613542	0.034551348	0.974051379	0.648098233	0.966748836	0.964677481	0.280407866	0.983326252	0.970764536	0.934835904	0.982606916	0.140279631	0.036339501	0.981502573	0.990377697	0.975867889
145	1451	1	63	6055432122	R05C01	2006	0.001027015	0.137825597	0.028096829	0.066929006	0.076824566	0.738103858	11.1953177	183.6349985	159.4735266	2.089106177	1	23.16	MZ	0.920136519	0.99996062	0.904600353	0.979263414	0.019370824	0.921537887	0.999877429	0.997715136	0.974158274	0.999964768	0.956211272	2.90E-06	0.943670901	0.149327236	0.990800921	0.025707705	0.995315778	0.710118168	0.980334707	0.994755054	0.07416719	0.995891837	0.975397404	0.943598326	0.996108318	0.05809208	0.026691134	0.993276371	0.999334217	0.998082789
146	1462	1	65	6042316073	R05C02	2006	0.046471374	0.127544886	0.061319686	0.063817829	0.065906773	0.635511709	9.917935367	189.5859001	338.3239182	1.724195025	1	30.98	SG	0.878342519	0.996792784	0.90302569	0.936666814	0.021253235	0.833911601	0.996889057	0.941248172	0.957131388	0.92036036	0.89686592	0.00045893	0.932971026	0.238338031	0.975526659	0.053772017	0.976960723	0.606341934	0.945573218	0.974592398	0.199924271	0.981557867	0.935649083	0.848764087	0.965196028	0.096304996	0.038328472	0.965359347	0.993094072	0.956714586
147	1471	0	68	6929806056	R04C02	2003	0.060069329	0.037705322	0.103551771	0.060028748	0.084651089	0.662842533	18.39557905	180.298132	393.4807478	1.99265285	1	32.87	MZ	0.881239243	0.998278626	0.883055609	0.927677249	0.020187385	0.845380779	0.992523489	0.953648595	0.953380581	0.945695364	0.92731579	3.35E-05	0.88787669	0.206582348	0.96717776	0.083260528	0.9645792	0.588900672	0.954946485	0.976607876	0.365329513	0.982331371	0.936323211	0.881276212	0.953306485	0.140231565	0.028971128	0.989628079	0.983924469	0.970745078
147	1472	0	68	6929742002	R05C01	2003	0.117527402	0.119382304	0.122484472	0.078299205	0.072098014	0.523794254	18.42800645	173.6920917	212.4919424	1.862781736	1	35.34	MZ	0.899240304	0.998666049	0.829427892	0.967155583	0.017481532	0.873800572	0.991480338	0.986034366	0.922096008	0.983124019	0.942557008	3.16E-08	0.911923387	0.270931992	0.976929585	0.075429628	0.974383384	0.652418706	0.96241947	0.970692948	0.381818182	0.981748696	0.964632558	0.905113058	0.976460284	0.099178738	0.031909994	0.977627804	0.989799218	0.967380876
148	1481	0	76	6057825006	R02C02	2006	0.049432677	0.124251228	0.065183087	0.032942769	0.087807471	0.650164214	13.19421966	267.1388587	453.9026638	2.112916364	1	20.74	MZ	0.889830508	0.998113546	0.858920807	0.966352229	0.014514819	0.889650739	0.976358365	0.982827738	0.948635229	0.971625344	0.896770099	0.000896616	0.934282764	0.146184204	0.978425938	0.071052893	0.977999359	0.643874644	0.963943746	0.98662135	0.024053224	0.928006562	0.940476175	0.901893122	0.978251973	0.152047926	0.033242789	0.976205198	0.994030443	0.976316699
149	1491	0	68	6042316073	R03C02	2006	0	0.138373326	0.047992742	0.045076539	0.081557341	0.68808585	7.462665012	181.147931	407.9119749	2.013475002	1	22.32	SG	0.843640292	0.987119066	0.832283544	0.907598725	0.02414041	0.812786514	0.968974566	0.959804003	0.931902029	0.921563035	0.884037408	2.30E-11	0.895300189	0.163075845	0.963824973	0.036513158	0.911119393	0.562666667	0.94490818	0.950942312	0.202207727	0.987480107	0.936348024	0.83221993	0.964405844	0.198228983	0.02955595	0.968474476	0.980872927	0.948043076
150	1502	1	68	6057825046	R04C01	2006	0.090334129	0.128728602	0.074823738	0.032111861	0.101923522	0.541998906	9.334126994	232.7009833	485.3562292	1.701411817	0	21.8	SG	0.846255361	0.99817326	0.804913984	0.927254597	3.39E-05	0.814179474	0.985900612	0.970641369	0.938778079	0.908375089	0.948025455	3.19E-05	0.895963518	0.17335785	0.955732368	0.074697463	0.963627742	0.56224501	0.960575495	0.990233936	0.134596211	0.987152997	0.952805887	0.820607067	0.96873165	0.175451889	0.036609406	0.989522289	0.992562199	0.962750831
151	1512	1	79	6042316146	R03C01	2006	0.145250275	0.052063863	0.071413183	0.055308876	0.076130118	0.585562206	12.11977325	210.3062621	338.583305	1.8829693	0	26.63	SG	0.856433889	0.993836865	0.847101429	0.917203743	0.020491803	0.822973599	0.989294348	0.958254124	0.900897127	0.926819127	0.911152988	0.000301688	0.89784648	0.267152077	0.957641428	0.094137274	0.948452745	0.63549051	0.935654106	0.967441206	0.219920319	0.96461771	0.922357665	0.859982656	0.951949054	0.12349067	0.031158844	0.964767094	0.98839512	0.945656789
152	1521	0	58	6042316028	R04C01	2006	0.044086641	0.218034981	0.042612122	0.017812153	0.054302469	0.628850671	7.350360885	274.2618975	508.3389376	1.781156642	0	24.65	DZ	0.868916797	0.998257041	0.837614322	0.927583437	0.020849367	0.825781483	0.98614381	0.961448399	0.970836567	0.973498233	0.896677073	0.000326006	0.929528796	0.232985454	0.963476688	0.03291348	0.88942877	0.588781105	0.940923673	0.96613021	0.327198364	0.973907257	0.927643148	0.887424022	0.95844716	0.157162177	0.035729089	0.960994105	0.98919997	0.964503662
152	1522	0	58	6042316028	R05C01	2006	0.032823516	0.228607526	0.036008383	0.01355027	0.089910486	0.600273767	12.27547882	207.1740841	482.6223419	1.708121829	0	29.04	DZ	0.841458245	0.996748089	0.927836585	0.928048456	0.017847558	0.82732641	0.997635301	0.951579345	0.94270441	0.984768762	0.918524151	4.50E-05	0.947071266	0.238227529	0.955787309	0.062028738	0.983739023	0.690212433	0.948031915	0.967256981	0.118803769	0.96894956	0.929496765	0.888267713	0.965733866	0.09119858	0.027437707	0.9579746	0.987549808	0.971945881
153	1531	0	61	6042316131	R01C01	2006	0.113805636	0.142244405	0.079686968	0.019570447	0.016654956	0.604148079	10.85090603	201.4436003	286.3527852	1.576663841	0	22.4	DZ	0.788796186	0.990065762	0.863112021	0.920333411	0.024090768	0.825891312	0.965975453	0.948549772	0.91445957	0.934024713	0.899121833	0.002336023	0.895617338	0.212525367	0.955154566	0.049750856	0.950459554	0.630165577	0.925035868	0.944882267	0.349581487	0.971519632	0.885494727	0.840143547	0.939515207	0.140988727	0.035816736	0.955503549	0.988545478	0.937516386
153	1532	1	61	6042316131	R02C01	2006	0.283273145	0.149470937	0.013329143	0.002254914	0.04290238	0.463317293	10.40953871	179.8189058	360.1758988	1.376000609	2	29.19	DZ	0.842588235	0.990874754	0.838336476	0.915298655	0.024355031	0.816610339	0.985161008	0.955684562	0.940520351	0.956022187	0.842218147	0.002196782	0.920034335	0.29443046	0.946194686	0.058656441	0.917469219	0.627968008	0.93922558	0.975148512	0.344207445	0.954608085	0.927460613	0.847316193	0.94705517	0.102913043	0.032270487	0.970588977	0.974779828	0.93785243
154	1542	0	57	6057825006	R01C02	2006	-1.73E-18	0.151781579	0.045993485	0.014728441	0.075345658	0.716002614	13.01543669	310.4462999	397.0131564	1.984224333	1	24.87	MZ	0.913950934	0.999474159	0.732846029	0.937709537	0.013289474	0.89407606	0.985496084	0.975561744	0.937330726	0.999950593	0.896555693	1.02E-05	0.92889236	0.157811043	0.974482033	0.041103072	0.954872867	0.553449583	0.956024931	0.975526917	0.20724234	0.966304986	0.933384766	0.883392928	0.968631579	0.130569106	0.030030427	0.964936148	0.993238811	0.968286576
155	1551	0	64	6929806014	R01C01	2011	0.138714224	0.130694975	0.107671869	0.069610673	0.086254851	0.52572779	11.98407674	173.4123942	183.9727702	1.831835499	0	27.43	MZ	0.922017004	0.999308071	0.830752758	0.974338155	0.020097214	0.8993361	0.993541018	0.992125937	0.933603227	0.99310987	0.962345791	2.10E-10	0.913151103	0.3128498	0.992663116	0.052531207	0.98458542	0.758997429	0.970738891	0.99169412	0.23977433	0.987150567	0.972839214	0.941344906	0.989880517	0.144197336	0.017776497	0.981891752	0.993530068	0.986499092
155	1552	0	64	6929806014	R02C01	2011	0.108475298	0.118578433	0.09685321	0.061152775	0.090262216	0.587251997	11.69542614	204.7583766	191.1349131	1.813505258	0	30.34	MZ	0.935108583	0.999967161	0.816068367	0.972951574	0.023034794	0.905278217	0.990885321	0.990825287	0.95700089	0.99995362	0.964100452	0.000400875	0.929294096	0.297073582	0.987480392	0.068796266	0.966905557	0.718057022	0.980049566	0.988839726	0.225472547	0.984987598	0.975794372	0.938149946	0.982353672	0.156422525	0.022996306	0.975408691	0.99309031	0.974311201
156	1561	0	55	6929793057	R06C01	2007	0.055176634	0.190651311	0.106702689	0.058820671	0.048163629	0.542925595	13.15604033	172.9784328	388.7423593	1.857642518	0	21.86	MZ	0.840457837	0.991324774	0.880819063	0.931204216	0.020306775	0.822358419	0.999568458	0.976036066	0.948610086	0.924175824	0.963130933	1.16E-05	0.921410203	0.23976464	0.962355418	0.043962735	0.951314961	0.588255613	0.930062682	0.962000994	0.23231441	0.992111278	0.943783477	0.882715358	0.961717496	0.101028534	0.040869452	0.983204066	0.983855384	0.958624667
156	1562	0	55	6929793057	R01C02	2007	0	0.237652357	0.06664796	0.074149771	0.061005732	0.555189025	10.87123885	198.8498282	440.7941527	1.954158984	1	24.06	MZ	0.864678899	0.999261292	0.822580975	0.933083626	0.021880854	0.832725902	0.991506276	0.961268836	0.956940272	0.995863971	0.918758771	0.000178017	0.935079323	0.220943597	0.94561278	0.040895572	0.966831179	0.601415736	0.925379719	0.966485324	0.281661601	0.966942957	0.934246664	0.853839099	0.951969943	0.105716878	0.034052213	0.984183343	0.972008036	0.950498206
157	1571	0	68	6057825046	R06C01	2006	0.100352011	0.054663823	0.125544126	0.021234534	0.035526761	0.642783745	14.58892303	234.6152132	328.0569383	2.062214001	1	21.95	MZ	0.897294589	0.990984836	0.846791118	0.923270041	0.018983325	0.835852388	0.994954055	0.965523031	0.954303434	0.996256434	0.943726474	0.000103571	0.871406353	0.206354884	0.961465719	0.043391067	0.977045603	0.587522207	0.950235128	0.979058785	0.090207429	0.988060143	0.931168642	0.849435056	0.962982633	0.167140216	0.033825898	0.989107209	0.991423038	0.969737374
157	1572	0	68	6057825042	R02C02	2006	0.119201275	0.081973297	0.164391989	0.036180332	0.025800412	0.581188686	11.27829967	234.8033326	314.0836513	1.879060048	1	25.07	MZ	0.933546553	0.998992222	0.876023676	0.932172428	0.008008861	0.822943885	0.993899299	0.973440788	0.947160307	0.948989114	0.970261161	3.78E-05	0.905553966	0.234252616	0.952205907	0.058297803	0.961376402	0.622684872	0.942296954	0.989594729	0.10782789	0.986458321	0.921505286	0.897326602	0.961642157	0.150258029	0.03273636	0.990036756	0.994100741	0.970520205
158	1582	1	57	6042316021	R03C02	2006	0.046233642	0.14138004	0.064459601	0.018757429	0.070468953	0.634048914	10.4534609	147.3486132	325.7288057	2.039497087	0	21.97	SG	0.891570881	0.988927631	0.847653995	0.931184696	0.020059847	0.828621908	0.986396944	0.951443092	0.939516935	0.943963741	0.912731628	0.00027389	0.897608361	0.229185997	0.942383887	0.049643836	0.96223133	0.68558952	0.936422049	0.984805582	0.156947444	0.964510045	0.943515379	0.864384225	0.972743847	0.135260388	0.028754753	0.953871381	0.988606163	0.98012786
159	1591	0	59	6929806013	R05C01	2011	0	0.209254606	0.062814962	0.044775875	0.085553852	0.659573968	8.580368302	260.0227161	418.6916912	1.856658089	0	28.21	DZ	0.910417095	0.999923451	0.89141373	0.970719732	0.028012983	0.905355249	0.999979199	0.990694256	0.947897088	0.99704482	0.956059036	2.82E-05	0.905093339	0.180576953	0.993230443	0.05128709	0.965780738	0.664763264	0.972740316	0.990426715	0.203235172	0.987085962	0.971463841	0.90909527	0.984000536	0.113636364	0.027388154	0.984539309	0.993191871	0.983558559
159	1592	0	59	6929806013	R06C01	2011	0.025905843	0.245685041	0.101014136	0.073515063	0.154515641	0.469281882	3.986859933	306.6776481	478.8778211	1.787557379	0	28.2	DZ	0.873885627	0.997013555	0.897762439	0.975349225	0.011269322	0.914760399	0.998523243	0.986347822	0.958727444	0.999964044	0.964066945	1.71E-06	0.949168373	0.184839538	0.993217385	0.038731479	0.981834011	0.596504854	0.979991216	0.982921719	0.321990858	0.987502746	0.982110086	0.928018648	0.992243986	0.127710843	0.026414154	0.973643239	0.997606038	0.979791619
160	1601	0	60	6929806013	R01C02	2011	0.019529185	0.177755454	0.109228233	0.072562117	0.086919456	0.602300298	11.12416834	268.233308	432.7881653	1.915918463	0	24.12	DZ	0.89490147	0.999553431	0.883215222	0.970784534	0.009333333	0.898683956	0.999839205	0.994160358	0.955184087	0.995286529	0.959642312	3.50E-05	0.93157794	0.164790261	0.992136639	0.065039003	0.994538468	0.645729077	0.978843646	0.99007205	0.284802043	0.991478407	0.976876661	0.93222151	0.985496522	0.181254775	0.022348064	0.984345101	0.997880342	0.988122948
160	1602	1	60	6929806013	R02C02	2011	0.085463811	0.098357597	0.061712196	0.047557218	0.157479235	0.618333875	13.79840795	224.035604	292.5362146	2.023108679	0	32.17	DZ	0.934846462	0.999541978	0.876507643	0.973490198	0.021475163	0.911088353	0.99988675	0.992175395	0.944519986	0.999958442	0.953010558	0.001430067	0.912968845	0.168792208	0.991656914	0.049626418	0.981919124	0.698229657	0.971045867	0.991607317	0.278950736	0.988097519	0.974392837	0.923731436	0.985593346	0.123985643	0.016469098	0.982329649	0.996388975	0.982082942
161	1611	0	46	6042308121	R06C02	2006	0.100794504	0.108143132	0	0.043620498	0.082318198	0.659043725	4.8497764	297.0303707	440.0630559	1.916439014	1	20.82	DZ	0.902234637	0.99060717	0.931918628	0.907012799	0.020772115	0.820619993	0.98857472	0.965255729	0.94175786	0.994152047	0.964919056	2.24E-06	0.87248535	0.077690459	0.957629881	0.018038669	0.973258962	0.595213101	0.921323708	0.965071066	0.33	0.986232159	0.950554378	0.825630027	0.972984163	0.115387341	0.027165556	0.95877592	0.984837227	0.975202156
161	1612	0	46	6057825027	R02C01	2006	0.018887019	0.077035098	0.000948649	0.050320375	0.064213246	0.775432622	13.58723156	256.478673	407.0599186	2.280301105	2	20.2	DZ	0.920092075	0.999915055	0.944903983	0.900271706	0.01787436	0.84329873	0.991761107	0.952161842	0.959501558	0.974683544	0.956116075	3.38E-05	0.934480487	0.092519407	0.933771494	0.03615786	0.978745932	0.581183612	0.947879497	0.974272726	0.087182824	0.983749663	0.907398887	0.855312216	0.975850428	0.08680281	0.026837176	0.993359	0.995415475	0.977047072
162	1621	0	53	6055432155	R01C02	2006	0.020795735	0.285178708	0.054432335	0.106340051	0.046021428	0.54414871	9.637387568	162.0643672	415.123716	1.837175239	2	25.71	MZ	0.874723655	0.998759881	0.88991019	0.962491669	0.020156676	0.902870323	0.967754324	0.982302893	0.945103263	0.963614312	0.948816387	0.006785228	0.951708305	0.254387731	0.97746799	0.044866264	0.981687767	0.663163717	0.963447683	0.985904414	0.1815	0.978494799	0.952184589	0.922876196	0.977048333	0.066175115	0.031843965	0.978701912	0.987762523	0.986943994
162	1622	1	53	6055432155	R04C02	2006	0.022077798	0.214302195	0.08151387	0.058036423	0.069407702	0.608934885	9.646138429	215.0352814	374.3701054	1.900195255	0	25.39	MZ	0.892254435	0.999066447	0.930210174	0.977117889	0.003991131	0.922765383	0.986937662	0.993279322	0.966846218	0.981245311	0.95884104	1.85E-10	0.963274055	0.229614784	0.982092369	0.029439558	0.986012527	0.669964783	0.974903261	0.9907108	0.122820318	0.992761692	0.968289079	0.936756942	0.989944875	0.071706291	0.018960614	0.986537186	0.997467426	0.984657818
163	1631	0	55	6042308075	R05C01	2006	0	0.161838319	0.232289452	0.032520017	0.042574012	0.522336168	6.80880466	247.3794926	435.567031	1.718819693	0	21.05	MZ	0.85809949	0.998862785	0.888886746	0.945807913	0.015807643	0.826826778	0.998591733	0.96090039	0.945423317	0.943250689	0.969373743	2.95E-07	0.863292424	0.161794481	0.965728702	0.088266954	0.946120539	0.620624184	0.965147323	0.980653501	0.134831461	0.991211309	0.947337355	0.853788149	0.967134364	0.115198564	0.026824113	0.994688827	0.996746302	0.980605758
163	1632	1	55	6042308075	R02C02	2006	0	0.155561888	0.046113381	0.028903017	0.052882742	0.702059355	10.52393423	250.6140439	544.6697997	1.932888217	2	17.95	MZ	0.888803681	0.99436573	0.929211538	0.895791681	0.018555154	0.823393954	0.9939871	0.974664819	0.931699423	0.999945788	0.943370497	1.96E-06	0.89477709	0.063795742	0.935528994	0.030416823	0.964505799	0.552071235	0.952164527	0.980069931	0.227120908	0.98905889	0.960948811	0.843646126	0.96185259	0.083664487	0.025515864	0.991412896	0.98983858	0.974040408
164	1641	0	74	6929806010	R01C02	2010	0.028110055	0.237259944	0.008354532	0.046532243	0.016794985	0.670881028	7.008495487	342.9760722	513.2322296	1.816176242	1	29.52	MZ	0.834057341	0.998301674	0.841044934	0.937832881	0.026760313	0.829183267	0.993465197	0.960688001	0.960228464	0.942986054	0.907980103	8.53E-05	0.940286549	0.190830665	0.957875062	0.02381533	0.988710162	0.578591549	0.934322665	0.985200751	0.239210851	0.964304621	0.920555717	0.869834114	0.967620886	0.183896104	0.035391705	0.990964563	0.99314677	0.963148816
164	1642	1	74	6929806010	R02C02	2010	0.049380211	0.283610254	2.28E-05	0.032741518	0.016769926	0.622049164	5.14704529	347.1678245	574.3631893	1.643217006	0	28.12	MZ	0.826771654	0.997105188	0.895792247	0.932427698	0.010156132	0.840845386	0.996851646	0.952230955	0.966640929	0.964920071	0.954232494	0.001049129	0.904174952	0.250083389	0.958284498	0.056491301	0.975944085	0.644009656	0.936119335	0.971207768	0.328467153	0.96872344	0.922042696	0.874737881	0.977213672	0.201417549	0.023765851	0.978870728	0.990603941	0.967417383
165	1651	0	58	6929742058	R06C01	1999	0.03915546	0.078121895	0.085842136	0.07051353	0.104275462	0.677579391	19.79924925	194.0746298	234.412137	2.214120261	1	25.71	MZ	0.89254902	0.996683714	0.881232305	0.96292632	0.029854389	0.875065933	0.99576564	0.988138165	0.970811645	0.991681521	0.899524237	5.54E-05	0.908224554	0.146685062	0.979151944	0.032258065	0.983693713	0.58189415	0.978864699	0.978510252	0.348871443	0.98959708	0.960837314	0.901061364	0.982370571	0.074595355	0.062433516	0.977374612	0.99308168	0.980198516
166	1662	0	69	6042308121	R02C02	2006	-3.47E-18	0.196857211	0.068516279	0.019204352	0.053946047	0.632157262	9.786036278	239.443721	424.1338453	1.917610887	1	35.22	MZ	0.932881356	0.99739367	0.837558982	0.937481644	0.022248804	0.821476769	0.961813478	0.938821591	0.958931953	0.840549102	0.866747007	0.000393543	0.889570583	0.194703453	0.936298105	0.029921993	0.964337501	0.552696908	0.953074723	0.954918312	0.185383244	0.975525827	0.899272361	0.851378103	0.971635939	0.130819969	0.01841025	0.982046775	0.997241061	0.98094517
167	1671	1	76	6929742080	R06C02	2006	0.193059468	0.110335945	0.103588083	0.025957035	0.072476601	0.540105124	9.793086619	232.8703424	333.971576	1.688772816	0	26.18	MZ	0.860961123	0.99982122	0.893497429	0.961001754	0.016702257	0.88602743	0.988926186	0.986790278	0.953934614	0.981840491	0.925724306	7.69E-06	0.938229415	0.304192138	0.989687165	0.103875	0.975183313	0.6657015	0.963687821	0.989501927	0.305506217	0.985594808	0.963880315	0.920648649	0.980583087	0.151598677	0.026048469	0.986757065	0.987328216	0.960332622
167	1672	0	76	6929742027	R01C01	2006	0.039393981	0.271307905	0.053082935	0.040040236	0.074429922	0.56661308	5.206405901	255.250592	498.3874275	1.833212645	0	28.01	MZ	0.80954184	0.999010358	0.88584591	0.954543973	0.017601043	0.873407722	0.985468727	0.976628921	0.925281237	0.954106849	0.848146893	0.000116538	0.933939887	0.250795685	0.977145789	0.047610069	0.954342438	0.658657829	0.96123566	0.966757974	0.28718638	0.986501699	0.930899436	0.884817419	0.968200606	0.142891451	0.027834352	0.980964578	0.990417896	0.962901531
168	1681	1	63	6929793024	R04C01	2008	0	0.179407189	0.096058966	0.040870419	0.06670872	0.601013449	10.54886661	168.0712988	515.5726671	1.890000163	0	26.98	MZ	0.898073836	0.9995273	0.906685591	0.895630172	0.012468654	0.833448685	0.997903724	0.962620536	0.950792206	0.951142355	0.918614748	1.91E-06	0.933829087	0.202286444	0.954594814	0.03797218	0.948161891	0.512172394	0.946240446	0.977561977	0.26563598	0.986217378	0.925213259	0.856066905	0.959868716	0.080296797	0.029108106	0.975211297	0.993781536	0.971390552
168	1682	1	71	6929793024	R05C01	2008	0.012582401	0.234322812	0.041446726	0.045507746	0.06787088	0.578260575	12.99668785	129.5913095	530.5421435	1.375176591	1	31.39	MZ	0.818851252	0.997420934	0.923323335	0.928696749	0.017887902	0.827237781	0.99786807	0.964376947	0.94885618	0.952573158	0.916994408	3.64E-06	0.928111802	0.21765145	0.962936142	0.012566005	0.965931718	0.498018156	0.933922164	0.959743393	0.258503401	0.973232255	0.933086696	0.86787117	0.96144961	0.090221011	0.021001189	0.976207023	0.99165144	0.963687824
169	1691	0	69	6929806056	R02C02	2001	0.091614607	0.106560481	0.066994087	0.031749685	0.072265199	0.622826335	20.14576011	164.9319145	349.1572874	1.893122618	0	25.91	MZ	0.820812183	0.986717496	0.886493609	0.935604793	0.019002375	0.816853838	0.994404302	0.957312178	0.944418915	0.968793343	0.910147607	0.000104339	0.896074608	0.174308398	0.953476277	0.036806636	0.965220316	0.592078399	0.934289128	0.962787359	0.323412698	0.982180807	0.927480767	0.845593774	0.965424458	0.142892429	0.013595874	0.972883244	0.98564627	0.968842225
169	1692	0	69	6929742055	R05C02	2001	0.026948052	0.140666651	0.053853629	0.054165873	0.088150986	0.688606058	11.3440782	232.4767902	296.2427135	2.050252031	1	25.87	MZ	0.907991588	0.999332782	0.861469765	0.953592639	0.017166433	0.881712782	0.993852544	0.97075471	0.901984301	0.989548588	0.917808128	0.00015154	0.908858566	0.160781266	0.967928156	0.036950632	0.978664011	0.608664873	0.972950379	0.975560273	0.392835083	0.991501177	0.958791796	0.899145447	0.971417092	0.095160277	0.025664301	0.986772464	0.986961495	0.982830198
170	1701	1	50	6929742080	R02C01	2005	0.104150049	0.162931413	0.060780119	0.052807718	0.075024957	0.570236859	10.6690502	259.6626058	319.0438694	1.818476674	0	25.64	MZ	0.852579853	0.999285572	0.856418205	0.955734084	0.016105769	0.874334488	0.996766285	0.97756738	0.920958768	0.977421704	0.902614315	4.16E-09	0.882184102	0.19124183	0.972858826	0.076715471	0.963357476	0.672604718	0.957268874	0.977638588	0.279473931	0.979871356	0.953130612	0.901965758	0.982251772	0.134976964	0.032839963	0.969967236	0.99132333	0.957122492
171	1712	1	58	6929742002	R01C02	2003	0.010046672	0.188485425	0.038348977	0.071546975	0.105796394	0.634052799	8.876615403	225.8975728	298.3002645	2.030062156	0	26.31	MZ	0.825098585	0.996399089	0.904036271	0.949099665	0.013669662	0.871833439	0.988092087	0.975955546	0.939637128	0.960191083	0.880249663	0.000260688	0.927209618	0.174015898	0.969180707	0.046732705	0.966625903	0.667921251	0.959437801	0.977867124	0.401339286	0.982040789	0.946528942	0.926583191	0.981929888	0.09760543	0.02743876	0.986959561	0.988253984	0.963580667
172	1721	0	78	6929742023	R03C02	2005	0	0.227393729	0.074937443	0.075279321	0.052752439	0.622044601	4.067729543	307.5086552	438.4592512	1.952367681	1	26.47	MZ	0.826658872	0.996805188	0.871513393	0.944087549	0.024233621	0.874319229	0.995528116	0.976922892	0.931909975	0.923154447	0.874781646	6.20E-05	0.909683895	0.168033974	0.972833069	0.055773386	0.944105219	0.669915121	0.968960539	0.96649404	0.295634096	0.964453607	0.956643593	0.918968501	0.975108282	0.167334767	0.034389456	0.969432928	0.983150573	0.958822061
173	1732	0	68	6929742027	R01C02	2006	0.047994322	0.229829466	0.100326418	0.042875569	0.066651149	0.548437619	11.21251592	244.2281912	464.7683967	1.951124724	0	33.13	MZ	0.867005076	0.996738373	0.81876832	0.952636764	0.015405904	0.879433317	0.990149253	0.978961723	0.944499633	0.953645975	0.905492723	2.85E-09	0.9113731	0.18711533	0.987087586	0.049118619	0.977953761	0.602261836	0.959772088	0.95975396	0.31792183	0.993235999	0.951777473	0.909436763	0.971122803	0.096670541	0.022345735	0.977250374	0.990889026	0.964245479
174	1741	0	57	6929793111	R02C01	2005	0.012401322	0.231419737	0.086848021	0.068706163	0.06013989	0.557073766	9.676126689	257.3654655	420.8184637	1.808866069	0	24.16	MZ	0.878818737	0.9978396	0.929268344	0.930119757	0.017780304	0.835714286	0.972461454	0.974091157	0.968623979	0.95934466	0.955328498	0.000130793	0.949270024	0.216626868	0.977519072	0.035969919	0.989273768	0.591474245	0.964032633	0.978706433	0.455573506	0.979061073	0.922895207	0.869810857	0.969257975	0.093663531	0.029614569	0.987611076	0.991046775	0.981701445
174	1742	0	57	6929793111	R03C01	2005	0.059974322	0.189496588	0.095178824	0.096947911	0.07716698	0.502695921	11.98792623	233.153074	422.5981801	1.806041675	0	22.9	MZ	0.899597149	0.994140359	0.882483946	0.942605937	0.016089789	0.840386183	0.988809155	0.963184694	0.953130503	0.964685315	0.937888266	9.92E-05	0.917039654	0.207207209	0.967401684	0.027613572	0.981113121	0.622454595	0.951580405	0.97896996	0.430769231	0.983131904	0.941570826	0.864271549	0.97288559	0.090331739	0.035683724	0.986442966	0.983548094	0.975096353
175	1752	0	57	6042308108	R05C02	2006	0.166610576	0.125078771	0.066038444	0.046185335	0.064961521	0.517740206	16.52859223	112.6207911	342.3517459	1.786176211	0	27.99	DZ	0.879413724	0.990194273	0.879459666	0.916491964	0.019027279	0.819793205	0.971028191	0.961507639	0.920802587	0.904713115	0.913039518	5.82E-05	0.948407814	0.190377752	0.955381451	0.054370682	0.919409343	0.626805438	0.9399591	0.9940356	0.171192444	0.990522215	0.892663715	0.870871947	0.967005529	0.181914496	0.023535241	0.997577394	0.988196727	0.971890693
176	1762	1	34	6057825036	R04C02	2006	0.018233567	0.139069613	0.038515809	0.017760913	0.058411635	0.733121043	8.261392955	317.9442964	549.8007574	2.08195801	0	20.97	SG	0.884050367	0.999778705	0.955993256	0.92843897	0.026842635	0.83326621	0.996572731	0.971467621	0.950622305	0.996291718	0.983403654	6.39E-14	0.941871093	0.098422867	0.940708339	0.023548671	0.986469009	0.585560123	0.949995327	0.971574894	0.017080745	0.980549656	0.934453003	0.884744646	0.969544259	0.068090663	0.015577191	0.987033078	0.998264284	0.982287032
177	1771	1	48	6042308108	R03C01	2006	0.017337092	0.215887864	0.029907509	0.062715769	0.046126167	0.625227336	7.415446751	230.2053951	540.9358758	1.857088985	2	23.9	MZ	0.936399217	0.998217907	0.918021245	0.933872365	0.011804158	0.837607604	0.997895185	0.953251278	0.944166136	0.913150147	0.930959676	0.000178184	0.939404836	0.170905442	0.958134575	0.029664226	0.972184521	0.667230546	0.948179018	0.980541041	0.166946309	0.979803197	0.929444102	0.886613361	0.968050293	0.090347883	0.022880571	0.976830647	0.990266852	0.989333014
177	1772	0	48	6042308108	R04C01	2006	0.013616665	0.293347691	0.016018833	0.098117352	0.058811445	0.509686817	6.078854327	233.6869892	589.2517481	1.710318589	2	22.28	MZ	0.835380835	0.994008761	0.898013471	0.903077549	0.014363354	0.821627745	0.991925403	0.956167852	0.954069806	0.915270936	0.913473253	3.38E-05	0.8671523	0.139605362	0.929426021	0.030076029	0.96220248	0.602938046	0.929937952	0.978506748	0.20027248	0.982042266	0.915805862	0.853107065	0.97815231	0.114532534	0.019310655	0.971471172	0.992634142	0.979003906
178	1781	0	49	6057825036	R06C01	2006	0.018327244	0.316482617	0.044868542	0.05452893	0.017049245	0.53423267	4.737418156	265.5439421	553.0709122	1.670736249	1	20.35	DZ	0.800869565	0.998476429	0.941190864	0.942739972	0.013392857	0.840915567	1	0.960690039	0.950078425	0.999949744	0.973191443	1.87E-05	0.933091729	0.134527377	0.958953413	0.029467011	0.974612256	0.534924623	0.950982175	0.985665644	0.121495327	0.990861524	0.905829664	0.867940507	0.984343637	0.069431644	0.021349954	0.976691739	0.990194949	0.979168123
178	1782	0	49	6057825036	R01C02	2006	0.040462898	0.265458813	0.03327398	0.0365704	0.030691852	0.590954379	5.418533329	250.4054344	602.4005553	1.60927315	1	23.44	DZ	0.787850467	0.998327537	0.943550864	0.937407093	0.021175852	0.824436234	0.999167571	0.958795608	0.893637713	0.835443038	0.834968682	4.83E-07	0.88681219	0.170106155	0.952117859	0.021835268	0.948939547	0.57846952	0.944923271	0.966321	0.346097202	0.997617073	0.952573225	0.874370945	0.975508318	0.147760934	0.02076412	0.949048	0.988464042	0.97809532
179	1791	0	73	6042316074	R03C01	2006	0.012662117	0.320070002	0.005313687	0.066877905	0.025422516	0.581619196	4.535410516	239.4426271	597.3988414	1.740385882	2	22.47	MZ	0.842459397	0.995180194	0.939342689	0.95520511	0.022506083	0.831367788	0.99996974	0.971217199	0.975869887	0.974953618	0.939485118	1.13E-05	0.952984228	0.239568053	0.975899549	0.036460717	0.978379578	0.662813391	0.938770795	0.986522941	0.082526745	0.976248168	0.956957596	0.874195584	0.979250251	0.110119226	0.029984051	0.976214617	0.998244428	0.965145546
179	1792	0	73	6055432139	R05C02	2006	8.67E-19	0.27694042	0.021653768	0.071299791	0.049038607	0.636926054	7.257078756	219.3773998	498.6090545	1.911475005	2	28.36	MZ	0.862677337	0.999545893	0.864984128	0.962493971	0.019044345	0.888128176	0.99788165	0.994254	0.970768444	0.982389136	0.948110988	3.79E-05	0.939862969	0.276904309	0.991612605	0.05110329	0.972673083	0.704156136	0.957615349	0.978028787	0.017975402	0.98881399	0.978858785	0.932706273	0.990187333	0.167521368	0.027389277	0.987263393	0.997308876	0.984281282
180	1801	0	63	6057825005	R02C02	2006	0.057521917	0.228515187	0.07766496	0.084305904	0.081302339	0.529924823	12.85048606	181.8603664	480.2792289	1.986712609	1	22.8	MZ	0.871489136	0.99678904	0.905368424	0.962411409	0.019903722	0.901578823	0.99661953	0.991611214	0.963056321	0.999964942	0.93467526	5.14E-06	0.944831974	0.221329352	0.981289532	0.051732513	0.987507012	0.509060023	0.97116938	0.974662416	0.119699042	0.98337819	0.967944835	0.931444373	0.978746453	0.096597022	0.029501727	0.971587803	0.994665525	0.985046646
180	1802	1	63	6057825005	R04C02	2006	0.039160518	0.216562023	0.047576522	0.039431349	0.079571306	0.635001231	10.39920919	235.0844271	504.2360678	1.993948624	2	21.52	MZ	0.900421743	0.999926711	0.904134701	0.975584313	0.016922952	0.913949346	0.996628075	0.995544379	0.978941317	0.999968752	0.982616572	7.91E-15	0.953248367	0.218880327	0.995308405	0.035567715	0.993606199	0.637015537	0.961983945	0.990960106	0.047992165	0.987624789	0.960973171	0.936418904	0.994038452	0.060548272	0.017047694	0.98376728	0.997974169	0.989447794
181	1811	0	42	6929742080	R04C02	2005	0.053910175	0.090348488	0.082747823	0.070354499	0.098147659	0.655781725	3.676329328	208.5087522	289.2998702	1.85399469	0	19.67	DZ	0.760624458	0.994215745	0.733536102	0.882838468	0.053745722	0.857768737	0.989496133	0.983167217	0.925464308	0.877236274	0.848514483	3.24E-06	0.875255894	0.066626015	0.963167148	0.01649057	0.942147885	0.592642744	0.969165988	0.965336577	0.524154589	0.995584644	0.928893793	0.921396386	0.972883109	0.188088243	0.037541164	0.934519964	0.990540138	0.947178802
181	1812	0	42	6929742080	R05C02	2005	0.050250894	0.051013945	0.064902012	0.036894	0.123322975	0.705197741	10.58765988	233.6468689	267.7178996	2.04784967	0	23.17	DZ	0.866191904	0.992397376	0.878046112	0.954499521	0.016945459	0.880631409	0.990265015	0.967664732	0.920617493	0.987944026	0.888912124	0.001040374	0.911167626	0.169270244	0.98272187	0.040379092	0.97244525	0.658374793	0.954872239	0.972570773	0.289059346	0.990947791	0.933771582	0.905103955	0.975039002	0.134813058	0.030739673	0.967066647	0.99315376	0.95911414
182	1822	0	53	6042308108	R03C02	2006	0.007205564	0.20413459	0.060096545	0.023013283	0.055918326	0.628759927	12.01767181	206.2153465	580.3078201	1.858677105	0	25.05	SG	0.897790055	0.984998989	0.916843125	0.933147473	0.014612913	0.832769244	0.977824422	0.974197131	0.952198232	0.898373984	0.972892814	2.22E-05	0.931507971	0.184169038	0.960305984	0.036967024	0.972047945	0.578650418	0.939951962	0.98379343	0.19144385	0.980134664	0.900957389	0.865160075	0.974230802	0.141946423	0.019185499	0.986835079	0.991023892	0.976076264
183	1831	0	56	6055432118	R06C01	2006	0.022661324	0.23559985	0.033547684	0.055261919	0.049922712	0.63050671	8.124006511	251.0756176	559.5843067	1.887064737	0	37.85	DZ	0.95058913	0.999958473	0.898753084	0.975738639	0.007287348	0.904442214	0.997479595	0.996667112	0.966867649	0.99996594	0.982666716	9.15E-14	0.935376637	0.116907999	0.981525304	0.022268459	0.984844467	0.616827232	0.974093751	0.99727545	0.024504692	0.994353261	0.97498618	0.935517372	0.978586993	0.053262732	0.014636584	0.996573415	0.999506126	0.999755412
184	1841	0	69	6055432102	R04C01	2006	0.082754129	0.100434306	0.101823512	0.032742599	0.095371889	0.627474536	13.60095088	236.6216241	260.8180098	1.959732696	0	24.42	MZ	0.950086059	0.996429501	0.828073854	0.97207258	0.018089918	0.886786463	0.995332557	0.991238541	0.963984947	0.999964526	0.912025658	3.62E-05	0.933929172	0.234054502	0.988469513	0.088324339	0.987231056	0.711980878	0.957150396	0.9758082	0.176706827	0.993748803	0.938615301	0.91580206	0.984302293	0.178211198	0.028807575	0.972232238	0.997004952	0.969365716
185	1851	0	55	6929793111	R06C01	2005	0.052194235	0.292712029	0.074055846	0.035199997	0.143802391	0.42149931	6.892595238	300.8897826	588.7315629	1.758499943	0	25.84	MZ	0.882880506	0.998378587	0.902065276	0.943457733	0.029655046	0.83463508	0.994012073	0.98253458	0.976494007	0.986286636	0.977006193	0.000187432	0.940952774	0.26243777	0.984874609	0.029249409	0.970209261	0.608558559	0.978157247	0.983584917	0.334899329	0.990188013	0.933377199	0.878060532	0.971079348	0.121022536	0.022651007	0.984036874	0.988852003	0.974920287
185	1852	0	55	6929793111	R01C02	2005	0.085820508	0.257458195	0.095107583	0.020582056	0.137119475	0.415895533	5.320123001	290.6990629	549.4854912	1.767003848	0	22.68	MZ	0.86098081	0.997675445	0.892124756	0.947299755	0.021240602	0.828177966	0.99512538	0.982416598	0.906461884	0.978000647	0.968564874	7.65E-05	0.908957632	0.268479943	0.974482605	0.032162548	0.975547691	0.575839567	0.952654929	0.966213599	0.400679117	0.983442758	0.933642533	0.877549133	0.965925292	0.132125952	0.032996754	0.987573544	0.993724409	0.975575105
186	1861	1	59	6057825040	R01C01	2006	0.073954949	0.240297958	0.104537501	0.061976917	0.060385753	0.464110093	10.75076417	162.2280364	470.1558044	1.818745666	1	25.16	MZ	0.837048424	0.999218572	0.899690541	0.926011494	0.012937188	0.821285524	0.996160207	0.975052573	0.940880504	0.947314752	0.948801693	3.04E-07	0.912003721	0.258883268	0.971511283	0.045450338	0.977740836	0.661925757	0.95200429	0.983529008	0.105741899	0.9934339	0.954718755	0.863117871	0.97156123	0.157207066	0.023123412	0.986859384	0.997199752	0.969366786
187	1871	1	61	6057825005	R06C02	2006	0	0.075216876	0.112326292	0.039007416	0.111809645	0.720303373	10.41080236	226.0663274	259.9966757	1.951773625	1	25.16	MZ	0.952065385	0.999913769	0.921828145	0.972595785	0.017686758	0.908548312	0.99097634	0.990418231	0.960192897	0.990426908	0.958822426	9.63E-13	0.956299862	0.146698543	0.984937063	0.038311388	0.987790582	0.669476698	0.967904562	0.992258481	0.114487633	0.992821213	0.971520494	0.930410802	0.985080565	0.097756692	0.027239474	0.97661858	0.999440607	0.99046898
187	1872	1	61	6057825006	R03C01	2006	0.031061937	0.158327312	0.076559388	0.024432934	0.089734324	0.642257213	10.3612414	242.2237885	385.4681284	1.762187625	1	25.19	MZ	0.931795132	0.997083158	0.849230205	0.973117692	0.013922792	0.89301993	0.991515427	0.98967508	0.951320707	0.995072614	0.916735215	0.000599942	0.931667983	0.194102751	0.982791614	0.080688953	0.982934442	0.667182064	0.971349631	0.993044084	0.075511274	0.97237111	0.948245261	0.916767568	0.977573509	0.175708654	0.016074537	0.964396594	0.995841695	0.977106769
188	1882	0	71	6057825036	R06C02	2006	0.025417125	0.166722984	0.135785343	0.058669923	0.070854131	0.517167938	5.316442639	285.810894	502.7634586	1.935844937	0	19.58	MZ	0.90991673	0.997169377	0.942529516	0.897318181	0.023762606	0.849990831	0.997534718	0.967890252	0.938434115	0.918952618	0.950622164	1.69E-05	0.914443674	0.174262424	0.954892048	0.036758094	0.979036108	0.595449791	0.967073818	0.980317007	0.047457627	0.99190096	0.899195806	0.852031063	0.961760605	0.07595143	0.01378579	0.991018334	0.998168132	0.974746711
189	1891	0	61	6929742027	R03C02	2005	0.134244259	0.122963975	0.120259354	0.056899492	0.074984027	0.527873719	9.090299583	219.2579898	273.431158	1.799902424	0	26.73	MZ	0.862728311	0.99948161	0.908441001	0.951942539	0.014555256	0.899057998	0.991827039	0.983453067	0.942492443	0.936994093	0.907867214	0.000680562	0.888625034	0.28348784	0.97470135	0.06333896	0.980204501	0.730138308	0.957516738	0.966343773	0.202909362	0.979937399	0.956086711	0.910824429	0.978380359	0.168015751	0.037722162	0.98173671	0.992754094	0.958578342
190	1902	0	64	6057825025	R03C01	2006	0	0.33593964	0.074297348	0.028755563	0.087056089	0.424880622	-6.542906394	264.383689	608.5869918	1.381433453	0	35.84	SG	0.731457801	0.991773209	0.957151423	0.898948376	0.015092772	0.772158526	0.966808055	0.979906822	0.918773544	0.740213523	0.89053443	1.83E-06	0.79212032	0.091553726	0.942121273	0.018345212	0.983310905	0.467074663	0.898993225	0.989121582	0.14033366	0.993691089	0.946832587	0.776138647	0.953811102	0.057672037	0.0259657	0.939019356	0.994271346	0.96788454
191	1911	1	65	6055432084	R04C02	2006	0.170637846	0.25724853	0.126876527	0.099587667	0.136494243	0.243342942	7.010228343	243.0153658	358.1318025	1.397349791	1	23.2	MZ	0.869685374	0.997625362	0.860244225	0.975669106	0.019577763	0.867733628	0.999988212	0.984909357	0.948168236	0.975852461	0.92129233	6.37E-11	0.94217983	0.339170845	0.995335294	0.105918406	0.978412891	0.740381834	0.965299685	0.992343546	0.160928144	0.983101926	0.955448707	0.916477099	0.973773765	0.159870903	0.035916359	0.969451018	0.99843349	0.94533571
192	1922	1	67	6929742080	R03C02	2005	-8.67E-19	0.193187899	0.089547511	0.151096254	0.086829297	0.51297039	21.64270402	116.1274953	368.9930903	1.814119745	2	29.47	MZ	0.830601093	0.999674559	0.914907926	0.955928958	0.021354405	0.879768867	0.985832785	0.971526049	0.918070834	0.985470802	0.911927616	0.000994398	0.944316528	0.177182994	0.973490584	0.066907101	0.979635144	0.655172414	0.955024067	0.977230116	0.170316302	0.984912977	0.944190543	0.909058942	0.983910527	0.138835391	0.031907722	0.97885964	0.984674319	0.967347146
193	1931	0	58	6929742055	R03C02	2001	0.025731056	0.210699016	0.056244284	0.077944014	0.075763913	0.583141868	6.831152679	224.7194406	288.1209906	2.036884878	0	20.85	MZ	0.85257732	0.995628304	0.903113621	0.942859086	0.023202801	0.875	0.981821722	0.975932348	0.925632142	0.968212237	0.918645458	0.001056648	0.923829874	0.208430389	0.971829441	0.037955593	0.979239943	0.470597712	0.963567511	0.97762139	0.27038835	0.96995188	0.933502335	0.897194785	0.968488746	0.086657985	0.032671045	0.960432951	0.99113523	0.972517828
193	1932	0	58	6929742055	R04C02	2001	-1.73E-18	0.146801125	0.038492861	0.059174118	0.103820233	0.688626493	6.961774329	239.0068397	311.0937978	2.11260201	1	22.78	MZ	0.905685441	0.996918797	0.896090872	0.955670289	0.019495504	0.877869749	0.987504559	0.969391938	0.931714262	0.969584875	0.953941171	0.00109708	0.920711269	0.109248722	0.974134902	0.021193093	0.982132987	0.506452538	0.954520681	0.9820061	0.290424571	0.982629634	0.962798339	0.914749873	0.967164179	0.068785826	0.031901098	0.978496404	0.9970464	0.978112534
194	1942	0	72	6057825027	R01C01	2006	0.009554015	0.202391868	0.050986189	0.059335394	0.063757145	0.565379651	10.98823978	252.5824602	553.8552625	1.70454444	0	28.03	SG	0.72166998	0.997462679	0.901036891	0.914015071	0.029996658	0.785174242	0.999408914	0.96645304	0.927093789	0.763688761	0.926724863	0.00018367	0.878788356	0.156220246	0.933396952	0.031729689	0.968393333	0.569173245	0.951215917	0.988319493	0.133097762	0.986278136	0.91430419	0.898387739	0.962289487	0.074947171	0.019386676	0.967710509	0.984552645	0.969002629
195	1951	0	76	6929806013	R05C02	2011	0.021355354	0.262318478	0.064208516	0.062770033	0.086404036	0.566386247	4.63288341	225.0247373	461.4324124	1.836657118	0	25.36	MZ	0.837301587	0.998887247	0.876800782	0.968156965	0.030459966	0.883822992	0.999788543	0.986391792	0.959039424	0.968400497	0.944175241	4.93E-07	0.935498936	0.239296871	0.988458862	0.042412884	0.984139067	0.723514822	0.975184048	0.983433665	0.245268139	0.99091852	0.95946101	0.916699845	0.986129728	0.096339114	0.037471928	0.979615205	0.995449485	0.99041903
195	1952	0	76	6929806013	R06C02	2011	0.006160534	0.252370386	0.116094599	0.073803576	0.113116054	0.503180445	6.02197405	223.7550981	521.2539018	1.774771691	0	23.11	MZ	0.895386766	0.999571517	0.907118185	0.942313818	0.021198209	0.883037428	0.99840311	0.98583022	0.955404491	0.989707047	0.948725891	0.000266693	0.93015437	0.207972153	0.988290206	0.044179523	0.990702274	0.734788667	0.983364393	0.984157114	0.202222222	0.991970661	0.972975244	0.914784605	0.979480958	0.079470626	0.027890404	0.987401672	0.995081816	0.98692679
196	1961	0	63	6055432168	R05C02	2006	0.011115475	0.169571258	0.035955085	0.035865492	0.071687622	0.722000094	10.43538683	271.3653513	339.695704	1.970476092	0	31.77	MZ	0.91108191	0.999158097	0.937313833	0.966855102	0.012254353	0.899406934	0.989483937	0.982566685	0.966591397	0.957612621	0.944130585	0.000271414	0.957585222	0.155063675	0.984480611	0.047572063	0.979745254	0.616341903	0.966750245	0.995142632	0.158823529	0.984241662	0.970131591	0.924184989	0.984164979	0.12535549	0.009867272	0.986299706	0.995500124	0.985818209
196	1962	0	63	6055432168	R06C02	2006	0	0.182221292	0.035679453	0.051535539	0.064725413	0.71742397	11.95285626	235.185121	316.2882418	2.033720674	0	27.24	MZ	0.911214953	0.999174482	0.921652934	0.966624711	0.016219839	0.892058504	0.992281662	0.988598833	0.941523117	0.999106944	0.969692466	0.000200217	0.925407749	0.145907045	0.986217102	0.030336459	0.988971322	0.652631579	0.963476954	0.966132049	0.120672098	0.993788207	0.97623021	0.919637874	0.974716861	0.122773709	0.018426372	0.978793776	0.996119971	0.984670531
197	1971	0	64	6057825036	R04C01	2006	0.017230984	0.140918567	0.058066679	0.048369636	0.037207343	0.685003879	4.426744493	300.5633375	496.4155395	1.659700648	0	16.96	MZ	0.901246405	0.999899526	0.931457443	0.912275352	0.026435217	0.858008568	0.994647001	0.952642432	0.934378378	0.887205387	0.888488713	3.55E-05	0.846816471	0.082763549	0.923459455	0.0270805	0.964738292	0.5332747	0.951208047	0.977264266	0.090116279	0.984261417	0.938961534	0.846975516	0.965685355	0.148768864	0.019016491	0.980473718	0.991230659	0.979338843
197	1972	0	65	6057825036	R05C01	2006	-1.73E-18	0.134244484	0.084845145	0.048243232	0.019765515	0.690066774	9.129157953	226.2308253	466.0905515	2.008414182	1	19.64	MZ	0.878947368	0.999504103	0.88272468	0.912009079	0.025231481	0.820761693	0.951836446	0.954826064	0.921972697	0.896782842	0.870841257	2.80E-05	0.913869455	0.085911388	0.910258337	0.019593254	0.980413977	0.554102564	0.94139359	0.965423653	0.120915033	0.986983352	0.897822737	0.84022609	0.976238421	0.198338304	0.026577601	0.949837555	0.995700394	0.972471191
198	1981	0	68	6057825042	R04C02	2006	0.026905016	0.426417242	0.029266623	0.035732633	0.030085348	0.480348861	9.063810733	298.6975755	936.7357651	1.652728707	0	29.45	MZ	0.74625	0.999854596	0.926683736	0.927370705	0.019504617	0.835402397	0.996874821	0.977959632	0.946975995	0.968964391	0.920505392	9.28E-05	0.937912328	0.299744259	0.956123503	0.03048416	0.977763128	0.593049327	0.941467082	0.981896138	0.161197467	0.988297082	0.93494358	0.855992714	0.976710335	0.166658475	0.026424443	0.988756322	0.995264529	0.980032355
198	1982	0	68	6057825042	R05C02	2006	0.023910833	0.382954472	0.043980658	0.032760528	0.038217724	0.49728262	10.7261239	268.3255523	806.5133714	1.613177885	0	28.56	MZ	0.776607854	0.999694184	0.917780586	0.925687278	0.020285314	0.823427426	0.998108044	0.955843085	0.947403596	0.999953473	0.956610696	2.10E-08	0.921523153	0.30698686	0.954651298	0.038947974	0.976568784	0.48269774	0.946643353	0.980950176	0.151704941	0.995465296	0.938101579	0.852723932	0.961243536	0.214793614	0.032800117	0.979218594	0.997606241	0.973105244
199	1992	0	64	6042308005	R05C02	2006	0.021943086	0.205750488	0.078578365	0.032180141	0.067531843	0.585507903	8.063475274	202.1786303	460.3509304	1.86935884	0	25.48	SG	0.860880942	0.999596999	0.873371652	0.933217696	0.016578801	0.835552713	0.991955269	0.955997158	0.952396833	0.9326742	0.978384968	0.000133745	0.892261078	0.178812671	0.946134707	0.034882918	0.973216163	0.567703249	0.969810714	0.980722352	0.209583992	0.986103499	0.911841889	0.885486732	0.982987571	0.119535519	0.021005032	0.985565977	0.990656915	0.987087239
200	2001	0	80	6057825046	R01C01	2006	0.001466874	0.221556759	0	-8.58E-20	0.086159255	0.646468459	18.38410849	126.2632265	568.9178708	1.984324016	0	31.35	MZ	0.852831941	0.992331662	0.641463926	0.909053786	0.033014837	0.834794446	0.981570348	0.929895113	0.927754195	0.957134352	0.86594093	0.001745963	0.901695953	0.214927635	0.914192825	0.048109143	0.966051578	0.549920969	0.939479119	0.976809004	0.223252318	0.955945858	0.897518661	0.834986692	0.940800246	0.181265579	0.036334534	0.965888038	0.987710982	0.93799547
200	2002	0	80	6057825046	R03C01	2006	0.012064133	0.283107597	0.057542383	0.094889745	0.156709341	0.461054136	14.5252531	166.1961873	701.4188442	1.863638066	2	32.42	MZ	0.820183032	0.991220498	0.605340808	0.887833867	0.027143065	0.835875567	0.993968591	0.927047084	0.944243349	0.94184938	0.89014084	0.000994516	0.890802655	0.219476183	0.953232224	0.038332571	0.973349583	0.442971836	0.941547814	0.96503005	0.143721634	0.972372358	0.899384735	0.884211499	0.942024343	0.158790798	0.038637244	0.953742145	0.971017289	0.972743745
201	2011	0	60	6929793057	R06C02	2007	0	0.161149818	0.101347243	0.089800894	0.087219702	0.554308542	11.69802565	188.446235	326.5792456	1.86147224	0	22.96	MZ	0.865839243	0.996203878	0.749347872	0.946298656	0.024767467	0.850392583	0.993160807	0.974786738	0.948666504	0.952953661	0.946664932	0.000252004	0.91684705	0.2349695	0.955802698	0.04474487	0.9292508	0.584819867	0.930699931	0.96797241	0.3384734	0.969350318	0.944948151	0.855553287	0.980619879	0.096335744	0.03087611	0.977473043	0.987675417	0.953328714
201	2012	0	60	6929793137	R01C01	2007	0.005344834	0.203414015	0.110284679	0.106027537	0.065224449	0.500498462	15.929443	212.5317983	428.3161119	1.644535657	1	24.9	MZ	0.873365042	0.997496223	0.908781667	0.932783469	0.026225974	0.825920612	0.989551011	0.961730458	0.915488887	0.964577657	0.908975436	0.000379495	0.920543382	0.196497143	0.955043812	0.068471052	0.943134694	0.56545961	0.935382779	0.941173439	0.368881119	0.978269035	0.926475867	0.877795963	0.970723307	0.117829895	0.025146531	0.972678775	0.989244679	0.931386185
202	2021	0	66	6055432144	R04C02	2006	0	0.201666692	0.139371301	0.084525144	0.081093061	0.516559424	11.20131389	268.5862705	403.9021447	1.868559902	0	25	SG	0.87334871	0.997971254	0.88406314	0.95144538	0.016157723	0.896177686	0.97901006	0.981436505	0.932017104	0.962093863	0.869928047	0.000149537	0.90359896	0.216699935	0.980578253	0.044690298	0.971968825	0.606355715	0.943763518	0.965830966	0.080376229	0.987241606	0.921428072	0.876931088	0.980585972	0.166167939	0.038996455	0.966856001	0.983469591	0.960110345
203	2031	0	40	6929793167	R04C01	2009	0	0.193022334	0.040145994	0.022160169	0.071430836	0.664255564	6.462699185	297.1439573	565.8968602	1.919600312	1	25.33	MZ	0.878447122	0.999414915	0.802683016	0.929624451	0.019577789	0.844623426	0.998671321	0.968581938	0.958908245	0.999935321	0.951295542	6.35E-07	0.928756637	0.090078529	0.985631652	0.016131387	0.96822214	0.599849095	0.955480226	0.974804943	0.406329114	0.985706675	0.96358764	0.897386992	0.977170945	0.069230106	0.028550829	0.981784593	0.987518524	0.975279748
203	2032	0	40	6929806011	R02C01	2009	0.060909733	0.290087111	0.075274123	0.06013435	0.06967397	0.445461917	5.404743414	302.4696598	562.675089	1.429871245	0	23.8	MZ	0.837549185	0.998602938	0.845124905	0.953106951	0.016603305	0.831633577	0.998761287	0.967358845	0.935755514	0.95423477	0.952704065	6.30E-06	0.900949201	0.253727107	0.966933963	0.038335786	0.978006524	0.600168824	0.946245011	0.975465893	0.402930403	0.987140056	0.946667258	0.898526727	0.971364486	0.101306977	0.02626098	0.975542719	0.988887354	0.973211488
204	2041	1	59	6929793026	R06C01	2009	0.040574191	0.263514218	0.0643719	0.081053131	0.038645573	0.53688287	8.783193685	212.5158612	361.1832035	1.641491327	1	27.52	MZ	0.836486969	0.995713274	0.868759452	0.934345219	0.022081779	0.835910878	0.998928754	0.958832791	0.96295875	0.934175532	0.889319422	1.51E-05	0.912153359	0.249688477	0.964918836	0.043638937	0.978231097	0.675300929	0.969467039	0.976263038	0.242675159	0.975477186	0.948292555	0.884684448	0.961351387	0.109646079	0.027946537	0.99023532	0.987833898	0.964329709
204	2042	1	59	6929793026	R01C02	2009	0.050792677	0.280988845	0.089667561	0.0808518	0.029188123	0.49737585	10.08179966	209.3087698	410.0487515	1.605611587	1	25.64	MZ	0.747507123	0.999790416	0.81743266	0.935341372	0.009735471	0.824882665	0.968858421	0.960135282	0.92436269	0.928150766	0.904581908	8.98E-06	0.877832597	0.254779043	0.969348444	0.042002417	0.973973401	0.641176471	0.950545972	0.966050572	0.343383585	0.983179592	0.956200702	0.879492041	0.962485034	0.103672742	0.029961464	0.984435481	0.991643121	0.973085897
205	2051	0	55	6929793126	R02C01	2008	0.106245912	0.271725183	0.095056884	0.075708346	0.041930444	0.404994481	4.515714846	210.5814751	506.7976569	1.433885957	0	26.57	MZ	0.800644567	0.997614337	0.883471204	0.941875194	0.019642486	0.840395617	0.998982901	0.970125079	0.958316042	0.968568665	0.934231667	1.33E-05	0.905874944	0.244305491	0.963880509	0.036769463	0.975088576	0.590581343	0.92513957	0.969446772	0.348929421	0.980500459	0.939788966	0.878558507	0.961419404	0.096300689	0.015558861	0.980679598	0.987505098	0.977317971
206	2062	0	62	6055432102	R01C02	2006	0.033549656	0.215238728	0.048522994	0.040758734	0.093522636	0.599183081	13.32506326	253.4835645	487.2070153	1.850457573	1	25.35	MZ	0.828847131	0.995637189	0.891582278	0.939479334	0.01842689	0.867767355	0.991153895	0.974871033	0.954658425	0.97911003	0.867767034	1.41E-07	0.931365088	0.227098177	0.98956098	0.042242366	0.984206344	0.692879564	0.960285132	0.983550827	0.220453449	0.972681105	0.935965329	0.92695262	0.97497131	0.150928872	0.030597421	0.963960228	0.990803123	0.963494306
207	2071	0	54	6929793103	R04C01	2009	0.003082667	0.18476355	0.131846902	0.067117927	0.031217017	0.575848759	7.275617089	215.8502645	441.1023892	1.96341001	0	25.57	MZ	0.883623469	0.995750446	0.862392315	0.928948644	0.024841397	0.814661219	0.974589126	0.963598261	0.923309923	0.945051864	0.913048273	0.000119215	0.870225267	0.188308599	0.938139799	0.042236309	0.950275369	0.582254545	0.937830126	0.970359572	0.240992045	0.96430981	0.891327859	0.844000683	0.968377681	0.12695246	0.01432247	0.979586158	0.988178157	0.935174016
207	2072	0	54	6929793103	R05C01	2009	0.106999492	0.149589266	0.121031276	0.090170353	0.048497075	0.481494231	11.7751713	178.7192007	353.6702959	1.821665894	0	24.17	MZ	0.873941675	0.99008125	0.913437295	0.915435389	0.017690497	0.814499637	0.991387001	0.952855884	0.949396055	0.954873081	0.884558433	6.48E-05	0.893450891	0.240283645	0.960385609	0.039206534	0.963177887	0.61463339	0.940968048	0.971454163	0.322250639	0.984892967	0.94667251	0.851497242	0.959833972	0.115625337	0.019719251	0.980307143	0.989961481	0.954187119
208	2081	1	58	6929793124	R01C02	2004	0	0.186994482	0.233516146	0.030445817	0.085363116	0.474256007	10.24395673	145.6178119	180.7827216	1.653346029	0	23.18	MZ	0.890508354	0.99616326	0.876561913	0.950305396	0.019173413	0.834327642	0.997226193	0.971079845	0.966202053	0.99993213	0.980181897	4.42E-06	0.931553751	0.278379908	0.971784577	0.039718129	0.97824002	0.631529559	0.965114013	0.982552592	0.319809069	0.989798838	0.948141321	0.898440448	0.978068953	0.159459209	0.025131064	0.989924111	0.995663068	0.971617922
208	2082	1	58	6929793124	R02C02	2004	0	0.159455485	0.119306105	0.01808328	0.083384172	0.617253855	11.92676244	166.0325753	281.7008465	1.930404264	0	21.52	MZ	0.912204951	0.998200253	0.868939749	0.943336125	0.01699158	0.830789489	0.996164688	0.975341941	0.972535218	0.957272335	0.972226183	2.45E-06	0.918719232	0.167381244	0.965818685	0.027308089	0.975463519	0.554022674	0.958020354	0.976048455	0.237672584	0.990502981	0.948190311	0.862762817	0.978418588	0.100897899	0.034789846	0.983969363	0.991158791	0.975847152
209	2091	0	58	6055432084	R06C01	2006	0.138070802	0.162750174	0.092063734	0.078689069	0.049280126	0.507350812	9.288683643	214.8808698	315.4629387	1.875049652	0	25.99	MZ	0.867946038	0.999721712	0.812556919	0.968183544	0.014849045	0.860987297	0.999767179	0.991607717	0.94313814	0.999969605	0.964677222	2.45E-07	0.954763322	0.295845586	0.987841903	0.092804346	0.989133421	0.736477485	0.969632495	0.98472311	0.101317123	0.993983005	0.970070428	0.91712133	0.982248266	0.155674417	0.032833308	0.97964691	0.995678559	0.953672588
209	2092	0	58	6055432084	R05C01	2006	0.233538844	0.075882685	0.180305436	0.069562027	0.039767212	0.428057343	16.01617147	183.51647	198.957034	1.875967981	0	27.49	MZ	0.897350303	0.999060049	0.803677806	0.963071361	0.010204776	0.872445742	0.999749864	0.992140114	0.937582784	0.999970993	0.972055445	0.000132297	0.946523369	0.289006788	0.996559231	0.114406486	0.987894456	0.742651215	0.970607446	0.992726053	0.133724723	0.994436233	0.973355999	0.923710227	0.968462195	0.21562123	0.037459523	0.98012669	0.997563936	0.966837539
210	2101	0	59	6929793141	R03C01	2008	0.125317179	0.122965354	0.097851591	0.109073844	0.071763947	0.47296273	13.38160826	164.2810884	427.2826238	1.86497356	0	26.63	MZ	0.880153188	0.995010908	0.903225208	0.937244602	0.024163783	0.836140234	0.995282942	0.963086083	0.942256397	0.950014364	0.927887592	0.000658466	0.917847638	0.237561419	0.952209565	0.037727825	0.965298874	0.560563982	0.949555196	0.970908959	0.422882782	0.986282355	0.939508223	0.857421444	0.967970453	0.095334475	0.020265199	0.983459013	0.985582825	0.964481875
210	2102	0	59	6929793137	R06C02	2008	0.175569902	0.126523397	0.111676701	0.074333262	0.082096207	0.451709408	16.42471579	179.800341	282.3467865	1.812299456	0	25	MZ	0.894271686	0.999244807	0.888897967	0.932981278	0.014189585	0.837430954	0.990632218	0.965917373	0.953739519	0.958559447	0.926592905	1.43E-05	0.927821551	0.243213868	0.972361224	0.049052312	0.966785259	0.672802162	0.944841049	0.97896976	0.30075188	0.976701234	0.94465349	0.876591693	0.970032804	0.128988111	0.031068474	0.972815952	0.994275043	0.950749791
211	2111	0	47	6929806054	R02C01	2009	0.031586648	0.233739758	0.070327617	0.064340975	0.060929314	0.543524093	3.988163061	330.158902	535.2525966	1.888520844	0	20.5	MZ	0.871582734	0.995691091	0.883179334	0.925459689	0.012021769	0.831260078	0.994508452	0.968028157	0.944859007	0.948861865	0.940649843	0.000212243	0.911836674	0.209001067	0.959739929	0.019961365	0.977535151	0.638363566	0.964205963	0.961398913	0.316543975	0.990025486	0.893741423	0.884124427	0.972972973	0.103687609	0.022256644	0.987840608	0.989647175	0.975361856
211	2112	0	47	6929806054	R03C01	2009	0.036437019	0.278799872	0.069069405	0.07067141	0.046988298	0.499976822	2.28614771	344.5501224	559.3890785	1.665339699	0	20.31	MZ	0.898790204	0.998385758	0.88496567	0.943542483	0.012570146	0.841599164	0.99851494	0.946452685	0.964817467	0.946159937	0.926825946	1.43E-05	0.942306358	0.225997992	0.977877775	0.03524942	0.974886762	0.645460483	0.941088117	0.97282906	0.28084667	0.987112951	0.931353737	0.871864776	0.962575226	0.106580167	0.024164635	0.978122678	0.98795526	0.964593826
212	2121	0	62	6929742002	R05C02	2004	0.214897207	0.230718001	0.132759963	0.133167664	0.079444671	0.243683909	10.1931292	266.6979358	518.7230446	1.505116139	0	24.8	MZ	0.809139785	0.998990915	0.835741406	0.955457561	0.020986359	0.887978831	0.991484156	0.97852263	0.946027047	0.992622519	0.911668798	0.000594519	0.92935993	0.300105282	0.982663923	0.046044864	0.974264486	0.646822204	0.958471133	0.98062007	0.317292645	0.996041449	0.956797051	0.916354255	0.977628871	0.104858365	0.023361322	0.980352559	0.99405457	0.960909916
213	2132	0	41	6929793124	R06C02	2004	0.048255525	0.156996059	0.025783236	0.046171557	0.041483883	0.683816345	12.88618983	191.0741053	345.8810942	2.103927146	2	30.37	MZ	0.880310755	0.995746438	0.915699107	0.957473414	0.017636097	0.866931432	0.999543165	0.968717986	0.967780136	0.926021229	0.948351696	6.16E-05	0.926665745	0.221084375	0.969994529	0.01225999	0.984929479	0.645253165	0.956156809	0.987301492	0.378957169	0.978163228	0.940454679	0.865518896	0.983712513	0.11012004	0.025080906	0.986222354	0.986268895	0.970135178
214	2141	1	50	6042308005	R02C02	2006	0.036531111	0.129205049	0.041389868	0.057864736	0.043928677	0.663790606	8.091699207	274.0787874	376.610846	2.066006522	0	21.28	MZ	0.924731183	0.99953436	0.951287641	0.932427525	0.011202689	0.836960349	0.993720843	0.988145432	0.925222376	0.953110911	0.922082862	5.29E-05	0.936825002	0.16278947	0.938905642	0.025760719	0.981928597	0.49707492	0.966078609	0.973697136	0.086419753	0.993090642	0.956848293	0.87202304	0.975533481	0.08818225	0.022582513	0.987107986	0.990250669	0.983169094
215	2151	0	54	6055432092	R06C01	2006	0.003089521	0.229625096	0.033205379	0.054504351	0.060548184	0.657241192	13.10603492	258.4430603	421.4439218	2.043587832	0	22.83	MZ	0.836082627	0.994766292	0.836056956	0.949952185	0.015169267	0.893695015	0.994886802	0.979256953	0.936616718	0.957507082	0.88995018	0.001314116	0.932127971	0.230351291	0.977493668	0.054092483	0.968735548	0.704156801	0.952994054	0.978371255	0.182602175	0.964936725	0.932949129	0.900922476	0.973422207	0.114462361	0.032443709	0.96378228	0.984537856	0.96432919
215	2152	0	54	6055432092	R01C02	2006	0	0.142893654	0.019297748	0.041440874	0.049047792	0.78826707	11.18761573	280.0098364	346.2577579	2.266845938	0	23.48	MZ	0.870297715	0.985671761	0.845278598	0.956682886	0.028870475	0.868364264	0.987787702	0.968101273	0.923701374	0.943505553	0.87825407	0.002228519	0.952702596	0.148848376	0.974424377	0.038335159	0.944767074	0.677168417	0.947459777	0.974905818	0.176933159	0.977750126	0.928368918	0.902299863	0.978732788	0.124006614	0.022107663	0.955911888	0.991097522	0.966969483
216	2162	0	60	6929793057	R01C01	2006	0	0.073484478	0.053272144	0.022408323	0.07684074	0.773791732	10.6119099	225.4779648	479.758269	2.186152053	0	38.18	MZ	0.889263	0.993985612	0.87298032	0.924240245	0.020759334	0.829234373	0.99743759	0.960853863	0.963849632	0.939333862	0.918069692	0.00251162	0.908011867	0.148356341	0.946425715	0.035509541	0.950337884	0.569927368	0.933603906	0.974052559	0.339906103	0.97422875	0.947899568	0.883629744	0.969359331	0.152423836	0.018113927	0.976699878	0.977474292	0.962895856
217	2171	0	45	6929806011	R05C01	2009	0.064163193	0.19738062	0.087887082	0.050196519	0.072077601	0.525695138	5.734116855	256.0991295	516.0422503	1.733118779	0	25.56	MZ	0.851650112	0.99975074	0.944814227	0.940850705	0.008785845	0.83468517	0.991743481	0.964195898	0.961181083	0.978758621	0.936362871	7.14E-06	0.936662805	0.260322958	0.959013909	0.034495577	0.980337724	0.689948454	0.948938992	0.973686899	0.295741694	0.984481836	0.937836806	0.897579222	0.968038354	0.08269365	0.030679328	0.991801388	0.992135437	0.970231848
217	2172	0	45	6929806011	R06C01	2009	0.013664081	0.148408695	0.099647132	0.025592946	0.100986701	0.617187878	7.117668885	257.5931757	421.9050803	1.842446766	1	24.02	MZ	0.833024119	0.998709322	0.935288362	0.947693431	0.027083079	0.829987421	0.999113765	0.966935038	0.970453718	0.983763133	0.969036277	1.01E-05	0.910231495	0.1576651	0.956954892	0.025255352	0.97329457	0.5660702	0.958269875	0.967257878	0.361524978	0.970665454	0.950360177	0.880490877	0.963013192	0.076551118	0.02655505	0.988189883	0.990606513	0.986847939
218	2181	1	62	6929793125	R04C01	2008	0.144764938	0.183997659	0.119015205	0.061269556	0.062800396	0.429014606	9.971349341	169.7086009	325.2810518	1.504874985	0	24.69	MZ	0.864610756	0.996762866	0.835069446	0.938030092	0.014006242	0.824604222	0.993708342	0.962940239	0.931484092	0.902267157	0.968977061	2.93E-06	0.926479998	0.365365383	0.972105165	0.083027888	0.979991542	0.669840798	0.951132524	0.980534219	0.319653179	0.984053587	0.954343728	0.879974197	0.977095791	0.15806519	0.017513708	0.990274638	0.990491431	0.955567147
218	2182	0	71	6929793125	R05C01	2008	0.120392724	0.12105899	0.082442388	0.04162785	0.070836909	0.563956936	9.635079162	196.1746031	372.1383913	1.723315091	0	21.17	MZ	0.87703222	0.9956818	0.842836302	0.939729507	0.019209398	0.831786686	0.971295757	0.96764433	0.916068688	0.939988938	0.961739589	0.001737574	0.921995612	0.291741644	0.961270787	0.039528729	0.985996747	0.650406504	0.943801846	0.976748239	0.243589744	0.988013887	0.944260754	0.858449287	0.965793403	0.11513307	0.032008301	0.993973996	0.988702691	0.969643806
219	2191	0	51	6929793055	R05C01	2005	0.083798537	0.23139675	0.02430816	0.078467625	0.081610017	0.511829513	6.438659969	308.279208	591.5878464	1.599035364	2	22.52	MZ	0.841393537	0.995705643	0.896634559	0.945461091	0.019675506	0.842351308	0.996507476	0.965345059	0.9763028	0.96804162	0.941912591	0.000588684	0.913921834	0.239540153	0.97022494	0.03720485	0.969676156	0.588081274	0.941334445	0.97556981	0.405781585	0.961699602	0.941177718	0.88984216	0.962762483	0.161149179	0.028048117	0.976061892	0.990019381	0.966087503
219	2192	0	51	6929793055	R06C01	2005	0.069355217	0.251348935	0.014978669	0.121909817	0.072884764	0.471497386	4.284045636	243.4411136	543.5961078	1.491176768	2	24.88	MZ	0.863843813	0.993189053	0.884004492	0.933570835	0.01326624	0.842558771	0.979084999	0.97972623	0.97162498	0.988898757	0.894024581	0.000125703	0.911161364	0.179240648	0.981800383	0.040729086	0.983042294	0.618611658	0.960406906	0.975847677	0.318221447	0.980310272	0.951383662	0.894156928	0.967765302	0.156552331	0.025388128	0.988443687	0.995714412	0.970868425
220	2202	0	43	6055432140	R05C02	2006	0.027576269	0.209098779	0.081008987	0.067009665	0.117898361	0.537377913	10.27670397	218.3624683	358.2513568	1.889260476	0	22.38	MZ	0.8492569	0.999639319	0.906241555	0.973413244	0.019292812	0.903336537	0.996908504	0.993430591	0.950592701	0.987791343	0.881584412	0.000426082	0.946105889	0.276803425	0.986665833	0.059784173	0.980732941	0.671505792	0.961823268	0.981599293	0.100804744	0.977026832	0.950569616	0.936350388	0.980302102	0.074866624	0.032979617	0.968365213	0.991965014	0.966556801
221	2212	0	58	6055432140	R04C01	2006	0.131839564	0.314026797	0.10544348	0.08089826	0.120580333	0.282712472	6.482542375	241.9918163	448.6568135	1.529487466	0	19.57	MZ	0.85220339	0.998386738	0.859016317	0.972197814	0.025524337	0.86764519	0.99704377	0.988853229	0.947584509	0.968485419	0.927791733	3.68E-06	0.894477654	0.319444143	0.981107567	0.061738424	0.985563469	0.713316242	0.969341849	0.974376134	0.120818575	0.994068609	0.957923771	0.895141716	0.984790152	0.146457875	0.014789534	0.970448055	0.995200485	0.963692475
222	2221	0	56	6042316074	R05C02	2006	0.053112064	0.157740008	0.047134274	0.042908931	0.051361718	0.659830569	9.051156847	226.8012004	385.9805015	1.836599765	1	28.98	MZ	0.865668449	0.99833835	0.918653299	0.944913765	0.018998273	0.835617205	0.999799471	0.956987833	0.962783461	0.966294982	0.91504625	1.31E-14	0.939644916	0.200601802	0.979653329	0.049531981	0.987150184	0.606152156	0.946722001	0.981836262	0.165077036	0.976603073	0.938332475	0.874979671	0.956558496	0.093068262	0.023535894	0.978878636	0.996035668	0.964227408
222	2222	0	56	6042316098	R01C01	2006	0.036236512	0.204819751	0.070786821	0.060266553	0.05287854	0.617264718	12.21644999	209.4314401	378.4547169	1.91349149	1	27.82	MZ	0.822672578	0.999785468	0.893551402	0.949219043	0.016903453	0.8108442	0.999664785	0.975382742	0.970017842	0.972513743	0.935115992	1.09E-05	0.930664046	0.270291259	0.973449572	0.04043328	0.97118972	0.602515929	0.943632125	0.982509866	0.056730769	0.995168562	0.934190689	0.889278034	0.979086406	0.075990676	0.041509434	0.985116557	0.994636469	0.971284172
223	2231	0	57	6929793103	R06C01	2009	0.059678674	0.166363527	0.032106091	0.088580475	0.05639937	0.587986453	10.08449192	199.9998401	438.7559821	1.805263769	0	32.16	MZ	0.904303147	0.998232679	0.814995665	0.913231114	0.016600266	0.834202753	0.990678785	0.956056212	0.906173787	0.998186215	0.914883295	0.00010482	0.926536599	0.218665384	0.971278972	0.049097364	0.932349809	0.596954039	0.950615771	0.954722293	0.247435897	0.97555933	0.930522604	0.878593055	0.944355418	0.121889475	0.028872848	0.978321621	0.99276989	0.953639202
223	2232	1	63	6929793103	R01C02	2009	0.08832827	0.162207984	0.082656974	0.076700326	0.03528928	0.527293905	11.65274509	189.1513987	383.3822998	1.762322241	1	26.26	MZ	0.833206398	0.998777281	0.861117038	0.917289288	0.02301515	0.826163689	0.990993988	0.968623006	0.935890274	0.950886263	0.9307987	2.23E-05	0.899038657	0.277004831	0.948032331	0.045381151	0.983296701	0.616953687	0.941663101	0.974538103	0.291974397	0.976503111	0.944368676	0.852128426	0.966151323	0.116815801	0.027587484	0.986181996	0.993634239	0.961712744
224	2241	0	41	6929793055	R03C02	2006	0.003944805	0.189303638	0.066252643	0.064135179	0.057126022	0.647529178	6.781874921	286.1682225	551.5849543	1.697026526	0	23.7	MZ	0.886702277	0.992760136	0.913531134	0.930722434	0.018538401	0.84165403	0.987918905	0.966957504	0.969682917	0.976479514	0.95047832	0.000380486	0.91772022	0.160805631	0.969434541	0.037323225	0.984159191	0.559179513	0.948922056	0.969360002	0.37195122	0.980838806	0.957551383	0.872479707	0.969462128	0.074152953	0.025929397	0.984152035	0.990333041	0.969488645
224	2242	0	41	6929793055	R04C02	2006	0.014944426	0.212809241	0.072129447	0.075016908	0.057951898	0.584816606	5.555504628	267.5518793	505.4308093	1.57053667	0	28.47	MZ	0.872695994	0.995748133	0.887486861	0.915346097	0.026752768	0.824349626	0.994650966	0.975178323	0.950872033	0.989261745	0.95005676	1.40E-05	0.930583686	0.189177481	0.951065998	0.036853722	0.970171646	0.571682399	0.952515111	0.969540144	0.375656743	0.97838499	0.932739869	0.878709519	0.963823002	0.083060705	0.026862786	0.979498584	0.983102379	0.969134897
225	2252	0	45	6929806039	R06C01	2010	0.076522348	0.219738594	0.034099498	0.043657375	0.068351217	0.548743738	6.205737119	245.4016196	477.5487172	1.820412606	0	27.29	MZ	0.850369872	0.99907632	0.877244704	0.938793771	0.019087137	0.845902309	0.999166721	0.980938049	0.977997905	0.999953001	0.969246169	2.98E-08	0.948120196	0.233736558	0.970274899	0.011361019	0.977742142	0.589454355	0.943609023	0.974129387	0.378309137	0.990052168	0.960455268	0.865153093	0.978253574	0.111293177	0.024304244	0.987494715	0.991838434	0.984485341
226	2261	0	59	6929793125	R02C01	2008	0.09736021	0.21165757	0.041712241	0.075693995	0.069118688	0.491877766	7.564695876	253.4544516	598.4174022	1.631178406	0	20.29	MZ	0.797116375	0.995517749	0.891551956	0.916088494	0.01502696	0.83625	0.989714886	0.957081469	0.960293249	0.965268381	0.908929413	2.75E-05	0.917330678	0.197157866	0.944266581	0.030259996	0.974792544	0.721237113	0.931122252	0.965597499	0.291831879	0.980147225	0.945545146	0.855158812	0.94617957	0.139812762	0.02002818	0.980639838	0.983033054	0.974199383
226	2262	0	67	6929793125	R03C01	2008	0.034883593	0.184803428	0.043878242	0.06370583	0.045489185	0.631338166	7.76474267	261.0857516	492.7561621	1.717880513	1	24.89	MZ	0.84914408	0.99162847	0.861657378	0.925904893	0.020095368	0.821808703	0.99035146	0.971378368	0.935707162	0.933825999	0.924938435	0.001393529	0.895806982	0.195272587	0.956299822	0.053975991	0.96966513	0.612192623	0.930418042	0.971128775	0.300739056	0.985020251	0.940967627	0.864116254	0.968034634	0.124443924	0.027903122	0.977601662	0.985964554	0.967147811
227	2271	1	58	6055432144	R02C01	2006	0.082055677	0.218612354	0.086522091	0.097065501	0.084160119	0.465996722	10.17801015	272.052791	417.3883035	1.808190072	1	27.09	SG	0.821970507	0.996881082	0.861531291	0.971137419	0.018736826	0.880383895	0.990029354	0.986278164	0.939530974	0.993113523	0.861429297	2.16E-05	0.949518017	0.281731048	0.981340425	0.072427779	0.989322524	0.687315089	0.970647464	0.981492931	0.100247525	0.989227016	0.940588901	0.899964454	0.968081088	0.108300908	0.027997192	0.969967823	0.989795025	0.972314258
228	2281	1	56	6055432140	R06C02	2006	0.045430761	0.334910875	0.03325451	0.062645072	0.051525673	0.505885413	8.262268638	293.7368882	616.6883649	1.649103148	1	19.57	MZ	0.826049103	0.999490159	0.883414784	0.952749543	0.027045384	0.87880823	0.992712408	0.989045386	0.957156369	0.984523119	0.9037297	0.000346863	0.951297782	0.249728728	0.973403716	0.055745464	0.962623376	0.658024334	0.971532065	0.970152613	0.201469952	0.990499338	0.950927189	0.911432345	0.981251487	0.109954292	0.030359069	0.977314854	0.992952451	0.970384633
228	2282	1	56	6055432144	R01C01	2006	0.049223613	0.301105445	0.051648769	0.087225414	0.059488477	0.51491061	8.987851444	322.6269922	564.6740164	1.748702745	1	20.72	MZ	0.812119794	0.998795959	0.906398974	0.958403943	0.020720177	0.877506668	0.994919514	0.986538027	0.953113518	0.951720094	0.864798901	0.0005212	0.949269375	0.288266196	0.980961602	0.046975297	0.985854398	0.714428657	0.972410674	0.985869989	0.151424926	0.986757848	0.944156695	0.908261262	0.982827241	0.107971746	0.034754165	0.982393763	0.987555341	0.962412306
229	2291	0	60	6929806023	R03C02	2006	0.022316738	0.314602785	0.061899376	0.06555746	0.091799025	0.498063199	5.118606518	293.2628111	626.5003501	1.652721302	2	32.4	MZ	0.879182156	0.998419006	0.841386273	0.976902152	0.025412359	0.89371898	0.996357217	0.992987194	0.947667748	0.999960443	0.944131842	0.000506528	0.938187911	0.268956211	0.986267032	0.023117857	0.989294586	0.688577937	0.972344861	0.984082175	0.16302589	0.997159044	0.97565187	0.936924537	0.981641597	0.083292939	0.027477102	0.985523512	0.994770208	0.990696199
229	2292	0	60	6929806023	R04C02	2006	0	0.215626972	0.03179036	0.033113677	0.103566782	0.680261392	5.417018702	266.8878713	468.0963276	1.849337648	2	29.91	MZ	0.907933399	0.998096625	0.92810254	0.968785287	0.020021899	0.918726619	0.997438588	0.98546704	0.963810245	0.985059353	0.974657204	6.04E-05	0.91481803	0.200749534	0.990636048	0.023062949	0.99126445	0.642084282	0.980078772	0.991214882	0.347778982	0.944805725	0.969421338	0.930840318	0.985610578	0.049985211	0.028282179	0.977716954	0.993502865	0.982572437
230	2301	1	66	6929793126	R06C01	2008	0.077870371	0.338388753	0	0.052015256	0.04755626	0.492358304	2.193930385	338.3542806	739.7727431	1.430779781	0	20.18	MZ	0.817362571	0.998331671	0.89345114	0.918391255	0.010169222	0.841688654	0.997006973	0.962295671	0.950120955	0.999950858	0.935158834	0.000185412	0.924269006	0.255765467	0.963097253	0.032260531	0.978692913	0.619352027	0.959648916	0.973012178	0.381267218	0.990531659	0.93427665	0.879798201	0.971835384	0.098471361	0.017610734	0.992255572	0.992030515	0.982339623
230	2302	0	57	6929793126	R01C02	2008	0.055744572	0.213090567	0	0.035549227	0.044730462	0.649288284	8.411673952	332.9082802	667.9871007	1.644319908	0	20.83	MZ	0.84040404	0.994629661	0.904280179	0.919460035	0.023552082	0.837581937	0.996022062	0.973673568	0.936672173	0.920620009	0.936681239	0.001410288	0.933695184	0.152552051	0.945380269	0.025417661	0.96549403	0.570969814	0.950203252	0.959926604	0.328498294	0.983972845	0.918165765	0.843297101	0.970238095	0.134172964	0.027569816	0.971892451	0.98818584	0.963025551
231	2311	0	18	6929793055	R01C01	2005	0.088302031	0.252901848	0.02237784	0.084815223	0.027250031	0.552524917	3.229007768	351.2088152	625.8376267	1.659427922	0	19.79	MZ	0.830645161	0.99765902	0.908572985	0.951323029	0.018290785	0.840394545	0.998610493	0.959035311	0.948119896	0.971520114	0.903890289	7.85E-05	0.918713023	0.242241478	0.958550073	0.024853458	0.982629645	0.595249185	0.947990844	0.952088171	0.381184104	0.986220636	0.951125305	0.872954103	0.976274696	0.060580913	0.027488679	0.974090004	0.989377317	0.966741867
231	2312	1	18	6929793055	R02C01	2005	0.068867664	0.25431031	0	0.146721352	0.022842953	0.536023811	2.500588205	355.665228	634.8689776	1.713855063	0	24.05	MZ	0.893728223	0.994108172	0.929952844	0.92202576	0.011891166	0.841529757	0.997306063	0.96617499	0.934744661	0.984324902	0.937694197	2.19E-05	0.926877949	0.200152299	0.962685873	0.039636893	0.968974407	0.598189415	0.953199149	0.97066049	0.241549876	0.97452942	0.943538258	0.883031708	0.977104377	0.062001228	0.029764454	0.981095955	0.996689507	0.959798648
232	2321	1	35	6055432118	R03C01	2006	0.084723653	0.141146847	0.025633948	0.074858488	0.081189513	0.627687084	7.677595429	306.1058032	431.2364791	1.950980702	2	26.61	DZ	0.930535799	0.999923008	0.828091086	0.957178431	0.011366073	0.89806382	0.992510963	0.9794413	0.935118036	0.999969131	0.948025486	7.31E-11	0.937913464	0.162850109	0.989331769	0.021164021	0.956773588	0.67097445	0.9686622	0.984415573	0.049577672	0.994412161	0.970610458	0.920987738	0.980145656	0.084740559	0.027012384	0.978158615	0.994913211	0.98850838
232	2322	0	35	6042316021	R03C01	2006	0.112010858	0.193565431	0.035997088	0.077600679	0.062727757	0.51079897	6.160288846	364.7213152	612.5073913	1.783033632	1	28.33	DZ	0.832884097	0.994973485	0.880790636	0.907242332	0.030085224	0.808502605	0.987918486	0.953538762	0.932321733	0.954933955	0.907004155	9.24E-05	0.905958856	0.143646955	0.94752538	0.02881636	0.974416138	0.620790096	0.942942004	0.970456284	0.152410575	0.978251279	0.932761501	0.847858537	0.96762812	0.113762928	0.029467882	0.972192135	0.986721606	0.961589404
233	2331	0	48	6055432155	R02C02	2006	0.104222811	0.125978932	0.102125969	0.038256616	0.10336675	0.587285492	16.90241132	147.2853206	155.9764957	1.805859986	1	20.55	MZ	0.910058657	0.995763184	0.855510567	0.967191239	0.021866133	0.904350509	0.973015189	0.978675653	0.959794881	0.957275804	0.925788871	5.97E-06	0.932408908	0.242607997	0.982429542	0.047947377	0.966933434	0.728562519	0.970809249	0.987834861	0.093046523	0.981650621	0.971271582	0.94146642	0.970437305	0.098557844	0.025975271	0.968303391	0.991727953	0.979086758
233	2332	0	48	6055432155	R05C02	2006	0.05775797	0.091708507	0.079002614	0.027609425	0.14115531	0.667328173	17.53271237	190.4910783	199.1694559	2.075514553	1	23.24	MZ	0.945771465	0.999863123	0.915717388	0.968573842	0.017017572	0.910470728	0.994894145	0.990969619	0.97517999	0.975550122	0.933273965	1.62E-05	0.951537281	0.18601744	0.986782313	0.027168625	0.925813522	0.70074813	0.979192099	0.997042767	0.065447546	0.990431076	0.973182774	0.936279586	0.984634005	0.057507583	0.029074813	0.989216871	0.996267218	0.989717913
234	2341	0	57	6057825006	R01C01	2006	0.061247032	0.128185953	0.13815712	0.0403731	0.099314956	0.549938718	11.35928927	241.0295949	343.8311374	1.790635613	0	28.05	MZ	0.916718848	0.997660725	0.837781618	0.946950224	0.025958702	0.890147225	0.98812587	0.983814438	0.934253869	0.967168791	0.929947163	0.00032747	0.89951328	0.289190062	0.971346046	0.06753426	0.951066841	0.65958419	0.964097395	0.981647767	0.13049579	0.984396335	0.92363316	0.910310142	0.9818005	0.129267357	0.029810645	0.983467709	0.992351371	0.974428341
234	2342	1	57	6057825006	R04C01	2006	0.014199722	0.196662809	0.083776847	0.055287592	0.105383985	0.58596788	10.89092786	252.4840291	406.2206544	1.88372123	0	31.43	MZ	0.92371562	0.999771897	0.851980238	0.962190602	0.02327721	0.892910219	0.994570978	0.990635171	0.966220965	0.974168913	0.958460909	7.12E-07	0.934304225	0.220383416	0.988943594	0.041280897	0.982507867	0.67085529	0.967027818	0.988343995	0.079390797	0.99160498	0.9661957	0.92608292	0.983978434	0.09211016	0.023948708	0.989519216	0.992089598	0.975986597
235	2351	0	42	6929793004	R02C01	2009	0.064866458	0.158078314	0.069036218	0.0291827	0.062150818	0.594635764	10.76410623	276.4584204	492.8277208	1.811060055	0	30.44	MZ	0.821616212	0.998213669	0.869600517	0.923127265	0.020765027	0.811785831	0.994794093	0.958662306	0.942636661	0.99703923	0.874947128	0.000620072	0.875435638	0.208245636	0.961436579	0.024443316	0.965874836	0.536968804	0.93300997	0.954901699	0.421419518	0.975781063	0.917488994	0.854527236	0.957071472	0.121432454	0.025497125	0.98331337	0.986632978	0.947931139
235	2352	0	42	6929793004	R03C01	2009	0.04089882	0.167526556	0.083977634	0.034447335	0.07047858	0.58044098	7.738646456	264.5701626	532.9386073	1.885011775	0	27.95	MZ	0.835458263	0.997993724	0.854271554	0.930862226	0.00885635	0.829698031	0.999621108	0.933995853	0.927745936	0.9590766	0.876700106	0.000193822	0.850971827	0.155590892	0.962873068	0.026211874	0.953879852	0.514998387	0.93302839	0.970643659	0.398391421	0.965695513	0.928559001	0.84945485	0.969104952	0.091397849	0.025817324	0.97464929	0.985238533	0.952657997
236	2361	0	70	6929806054	R06C01	2009	0.026617143	0.087587145	0.061080955	0.036945912	0.068125576	0.729221283	11.73485163	214.5967614	395.9381932	2.23277536	0	29.34	MZ	0.911680167	0.993135556	0.935384927	0.947646569	0.007896868	0.860215581	0.99573963	0.984648965	0.955414286	0.981542928	0.97661083	0.0002163	0.940518112	0.129368482	0.936105817	0.04031707	0.990615942	0.604496344	0.962608568	0.97149669	0.344927536	0.978377405	0.939597137	0.874763511	0.962133811	0.143443808	0.025095541	0.981664179	0.993503667	0.975614514
236	2362	0	70	6929806054	R01C02	2009	0.047512914	0.116081234	0.070640442	0.035230238	0.067280317	0.651213258	11.25488662	251.5485842	507.6459799	1.77116161	0	26.43	MZ	0.876847291	0.996218385	0.892301865	0.918002838	0.021731511	0.819814916	0.994575498	0.948450919	0.943544318	0.928948294	0.945593502	8.57E-05	0.894536486	0.214021023	0.949070676	0.043278005	0.976456327	0.622989593	0.941419034	0.970825488	0.295342466	0.985497983	0.9317571	0.864411931	0.964715745	0.109155879	0.027888785	0.983610334	0.991787251	0.972023607
237	2371	0	42	6042308041	R03C01	2006	0	0.178751924	0.076241045	0.041071727	0.086646318	0.629634259	9.856214316	326.0682712	455.5300455	1.929030371	1	23.52	SG	0.854961832	0.993870198	0.899226828	0.920877125	0.01968108	0.842638995	0.968806503	0.968503773	0.934621175	0.902589396	0.929509148	8.46E-05	0.867011211	0.090655905	0.929267818	0.020868759	0.975982056	0.540791542	0.954033248	0.977497066	0.089613035	0.975469849	0.906140291	0.88381863	0.967065126	0.112673588	0.024242926	0.97813356	0.978015436	0.987082442
238	2381	0	66	6929793024	R02C01	2008	0.049050241	0.217894052	0.080832459	0.069299771	0.030736847	0.549796099	10.90358215	240.1122225	438.3944143	1.564382925	0	40.71	MZ	0.827769986	0.995877437	0.819750286	0.931201677	0.019354839	0.809904521	0.991339942	0.953022972	0.946991932	0.949628127	0.933427515	4.35E-05	0.889734255	0.230104747	0.957648069	0.033475728	0.947928925	0.608243595	0.951012953	0.9754518	0.383592018	0.95685762	0.952376502	0.869171571	0.966100362	0.168180858	0.03562441	0.975252193	0.985063592	0.969397952
238	2382	0	66	6929793024	R03C01	2008	0.046934345	0.212239308	0.075338781	0.064084763	0.037406986	0.558784517	9.652341078	266.5430515	524.2100899	1.66766492	0	37.86	MZ	0.861416878	0.994908222	0.811484072	0.917389283	0.02113127	0.813996601	0.993656084	0.959404295	0.946312669	0.996465182	0.903399441	5.38E-05	0.892520518	0.209109132	0.943621773	0.032675096	0.964765133	0.6230685	0.934074922	0.959378774	0.354879594	0.96153098	0.916802088	0.884816754	0.971704129	0.170353525	0.033392845	0.980773492	0.992236668	0.962353364
239	2391	0	51	6057825042	R04C01	2006	0.144338953	0.094328219	0.078176398	0.05095753	0.050078982	0.58422715	10.48449518	277.1559312	340.2120695	1.731498917	0	26.49	SG	0.867367039	0.998555097	0.924738821	0.936024617	0.016749144	0.828997664	0.997856677	0.955918484	0.936305454	0.996325031	0.969884714	2.82E-06	0.921274728	0.214500072	0.936841334	0.046891067	0.963443119	0.618059868	0.940320888	0.991607902	0.093099671	0.986862773	0.888725348	0.874921789	0.97337907	0.112465307	0.037942256	0.993869552	0.992462253	0.971354858
240	2401	1	45	6929793026	R06C02	2009	0.041963351	0.174104072	0.029663152	0.041247657	0.062884841	0.662155294	10.68713434	267.8911484	466.9426637	1.750820836	0	22.44	MZ	0.873620863	0.996262411	0.877855445	0.93664632	0.026573659	0.832040986	0.993718352	0.970803148	0.967512073	0.90776226	0.902106181	1.32E-06	0.952217214	0.202065215	0.956825202	0.022939134	0.985261832	0.570432762	0.951928745	0.971207825	0.323633783	0.988780675	0.941002984	0.875052489	0.972972973	0.147258377	0.022887022	0.976051508	0.991995044	0.945275898
240	2402	1	45	6929793004	R01C01	2009	0.003422725	0.129334867	0.050439709	0.022666971	0.071298645	0.727859938	9.851894726	256.4414064	461.751629	1.876428777	0	24.94	MZ	0.848165138	0.993319976	0.853718103	0.920677187	0.010897031	0.798237312	0.99495678	0.957725644	0.952615768	0.954454787	0.911024253	5.99E-05	0.909913418	0.134072332	0.943751472	0.028979722	0.956343764	0.608278581	0.946011333	0.966264158	0.40776699	0.975607427	0.934721467	0.86171944	0.968427744	0.151765358	0.033687266	0.980454032	0.993982801	0.948743888
241	2411	0	43	6042308068	R01C01	2006	0	0.139201499	0.086746157	0.037306755	0.054846197	0.654486516	-0.599802144	249.0019652	345.8998289	1.385814335	1	27.81	MZ	0.823221757	0.977941194	0.892511329	0.934222197	0.02780736	0.811063036	0.950253519	0.868257263	0.814513252	0.8125	0.754739729	0.00048489	0.843613511	0.030825671	0.940817011	0.018002753	0.857383025	0.460876804	0.963185518	0.963561071	0.276635514	0.971359274	0.823424079	0.877194519	0.944103859	0.210073036	0.044695422	0.954813203	0.981814042	0.9653915
241	2412	1	43	6055432140	R06C01	2006	0.028932487	0.143540726	0.023423317	0.047288305	0.109238648	0.66874005	7.780031012	268.8152462	359.2988369	1.942381471	1	29.97	MZ	0.890453548	0.99723594	0.866864977	0.949080889	0.017931636	0.908360028	0.992645612	0.984243259	0.951830962	0.998860182	0.895269378	0.000223189	0.946368205	0.128243952	0.980734547	0.034443817	0.992446124	0.64725103	0.968738473	0.97197722	0.199238095	0.978871287	0.966622174	0.900635529	0.981939428	0.087069949	0.013030715	0.944142834	0.99272043	0.965964928
242	2421	0	46	6929793024	R06C02	2009	0.020881449	0.191980563	0.005742912	0.015857894	0.027677483	0.746834023	11.28124035	257.8730462	498.2438194	2.00382785	0	29.72	DZ	0.931863727	0.999224956	0.924256459	0.929998691	0.017273005	0.843759398	0.999821264	0.975934716	0.963934892	0.930966469	0.951537387	3.52E-05	0.950178112	0.193027659	0.96750488	0.031265723	0.975456183	0.593615715	0.954443837	0.982670579	0.254587156	0.983332197	0.96072269	0.864825778	0.966507177	0.07189675	0.024743468	0.977932372	0.982499826	0.97814591
242	2422	0	46	6929793026	R01C01	2009	0.094033245	0.249515399	0.100235683	0.028915172	0.023299514	0.49048889	11.6050449	203.5395663	403.2475508	1.583055845	1	26.07	DZ	0.815057915	0.998356876	0.856624499	0.932960173	0.016826004	0.804826597	0.988724661	0.961753454	0.95594638	0.927948867	0.922452093	0.000226786	0.914790417	0.266049522	0.966100217	0.048652695	0.945640578	0.612956811	0.955802033	0.958938479	0.415693904	0.973608695	0.963271203	0.863442097	0.964446875	0.092414033	0.020455504	0.978299368	0.986001454	0.959996107
243	2431	0	63	6929793026	R04C02	2009	0.038363795	0.132756157	0.079123157	0.023192522	0.104693969	0.622389017	6.848023356	197.3864924	384.0967803	1.875630684	1	25.21	MZ	0.84524237	0.992638666	0.880461379	0.921683398	0.016552901	0.823804198	0.997619762	0.963629886	0.940821217	0.955728388	0.940895256	4.41E-05	0.909762651	0.154148077	0.953323187	0.024733399	0.964061407	0.572695035	0.939809297	0.976347332	0.438517687	0.985464385	0.935216809	0.86181686	0.964702669	0.115531889	0.03616025	0.982415008	0.990000336	0.967097532
244	2441	0	70	6929793126	R02C02	2008	0	0.099057207	0.073034151	0.03467307	0.095265483	0.683900939	17.15749713	183.7868408	365.6700401	2.23930836	1	28.08	MZ	0.859111792	0.993809074	0.814966306	0.902595504	0.021658316	0.815946844	0.989344331	0.955078274	0.930485826	0.987408611	0.880774642	9.25E-06	0.893674916	0.117918281	0.933289647	0.030646556	0.977352135	0.517504774	0.941698267	0.963695948	0.35012285	0.977648781	0.906318952	0.854897116	0.959668007	0.117898833	0.021406465	0.985061095	0.987177045	0.962794517
245	2451	1	55	6929806059	R01C01	2009	0.021079246	0.192609816	0.023850863	0.048523908	0.05770035	0.658941405	11.3224811	170.6993027	380.5726173	1.815429278	0	29.98	MZ	0.882229232	0.996036825	0.902595135	0.936978566	0.011806167	0.825560351	0.999987055	0.961714823	0.955648363	0.971754808	0.946787246	5.14E-05	0.925371831	0.236841764	0.967842449	0.039543142	0.980209587	0.637967652	0.947662452	0.965805608	0.302557704	0.980154277	0.940272916	0.883590909	0.973998758	0.072034805	0.023637983	0.983667578	0.994414067	0.978028504
245	2452	1	55	6929806059	R02C01	2009	0.06150825	0.163864438	0.01096681	0.041172119	0.057297659	0.662544773	11.88566391	196.3018279	421.9439964	1.663803767	0	29.42	MZ	0.869480519	0.997731007	0.894001504	0.925194176	0.010189229	0.811629549	0.999795326	0.96744164	0.95934149	0.947654833	0.946915155	4.85E-14	0.91013254	0.269599137	0.962153591	0.038563127	0.979380803	0.646513896	0.945010588	0.974794851	0.396039604	0.984340926	0.934174723	0.875851188	0.974092516	0.089249207	0.02501889	0.9910487	0.986166394	0.970705284
246	2461	0	37	6929793109	R04C01	2006	0.060053645	0.214931918	0.054291028	0.027843246	0.046506524	0.612013805	5.273080879	287.1766374	571.7523994	1.755296441	2	26.89	MZ	0.867843403	0.996556073	0.847794326	0.922172872	0.020490304	0.818212031	0.993291722	0.972823063	0.945967365	0.932879678	0.918573703	0.000587209	0.917520853	0.237928392	0.940967748	0.03749443	0.959691255	0.656450542	0.941274927	0.969447378	0.343071161	0.967546029	0.952192908	0.864500307	0.961216105	0.130358505	0.037389489	0.983147728	0.99308818	0.964908736
246	2462	1	37	6929793109	R05C01	2006	0.1021855	0.206724369	0.065203594	0.020247665	0.050377566	0.571438005	9.331610632	313.3861714	526.8863408	1.722363997	0	34.49	MZ	0.877640661	0.994453408	0.8824712	0.921059208	0.014704304	0.841587218	0.998259712	0.965214225	0.961329864	0.991019885	0.945443681	0.00035374	0.93042268	0.24079776	0.961649527	0.065563032	0.979091669	0.645212397	0.942286396	0.969466737	0.297454545	0.979258757	0.959349077	0.886683209	0.965273967	0.143576637	0.036833584	0.973346037	0.998483988	0.971902937
247	2472	0	46	6929806070	R04C01	2009	0.027391788	0.233865764	0.094735313	0.068539294	0.036419571	0.544171646	5.480655683	266.0237845	552.9457293	2.199216592	0	38.38	MZ	0.862947658	0.997469634	0.902234309	0.934413117	0.022415081	0.840083026	0.975931654	0.971395096	0.944353802	0.930437622	0.930655408	0.000427177	0.928826389	0.208892593	0.959721237	0.046278442	0.981237091	0.594517419	0.94791955	0.964090166	0.38583411	0.965645901	0.950962031	0.883448175	0.96642721	0.10183536	0.024255918	0.973863681	0.993910439	0.951709021
248	2481	0	57	6929793033	R02C01	2009	0.072118824	0.196111844	0	0.02185939	0.055262044	0.636739491	15.33897818	251.3189241	719.5582724	1.960501199	0	20.9	MZ	0.772434916	0.998852766	0.881378758	0.893080448	0.014525854	0.819462946	0.99360736	0.962904914	0.925201507	0.944220971	0.885906009	0.000127368	0.900098174	0.187793728	0.939093867	0.02801783	0.962798174	0.604834648	0.92885011	0.958231042	0.404646137	0.980075772	0.931050899	0.846819629	0.963952947	0.096333661	0.026848106	0.975800209	0.988441552	0.950979877
248	2482	0	63	6929793033	R03C01	2009	0.078989913	0.234542867	0	0.027589687	0.055802834	0.595129309	13.70903135	266.0898555	685.7223852	1.827804967	1	19.22	MZ	0.840060355	0.992932995	0.8657451	0.920820133	0.016028113	0.82663613	0.982337485	0.951096886	0.939370029	0.889828197	0.91699165	0.000362664	0.909824825	0.192592283	0.951455165	0.039672544	0.956169349	0.63937775	0.915793715	0.965131663	0.412787724	0.984584706	0.916866313	0.877564445	0.966927908	0.113143193	0.033647252	0.982961271	0.984669186	0.960072141
249	2492	0	51	6057825042	R03C02	2006	0.013409185	0.298756326	0.08711256	0.058110542	0.045222848	0.523330478	5.132561007	263.9775728	597.1197647	1.630708175	1	37.83	MZ	0.85668891	0.998176146	0.931339963	0.922655944	0.012193286	0.832559156	0.990106126	0.970087185	0.953224095	0.958436945	0.945345299	1.64E-05	0.890988553	0.225954429	0.952140234	0.030451128	0.981232621	0.57636607	0.953498016	0.980993917	0.122750643	0.987500438	0.94148526	0.879161215	0.957647925	0.132908854	0.030312216	0.982132292	0.994595856	0.973086504
250	2501	0	78	6929793004	R04C01	2009	-3.47E-18	0.125253442	0.084744122	0.009358195	0.121069218	0.640627898	8.775214874	248.3713343	435.8523552	2.056640875	0	25.38	MZ	0.856348677	0.997426824	0.90780863	0.919667424	0.022539722	0.808890427	0.992235982	0.958370542	0.936312242	0.940250562	0.93617914	6.88E-05	0.914774709	0.10544381	0.959926951	0.030823681	0.97640798	0.554680468	0.93907437	0.970455308	0.264141152	0.977689873	0.910575353	0.850086131	0.961591127	0.094813237	0.032752566	0.971393893	0.989309185	0.962482303
250	2502	1	78	6929793004	R05C01	2009	0	0.149389325	0.068110939	0.012345227	0.104952712	0.653348126	10.82853461	280.5994858	461.5260826	1.984912336	0	29.95	MZ	0.871725826	0.995651544	0.865326659	0.951251961	0.01314316	0.838889775	0.994793647	0.948735908	0.952681056	0.984268126	0.92050762	1.51E-05	0.943418907	0.125390233	0.957706354	0.048646168	0.943073865	0.580516672	0.955288344	0.961944076	0.287961696	0.981299557	0.915671269	0.873946582	0.954513841	0.068658744	0.018983096	0.988500536	0.986471338	0.968290236
251	2511	0	47	6929793033	R04C01	2009	0.079131204	0.153364504	0.068600768	0.036517198	0.111912318	0.548344029	10.27018363	230.1013983	332.662881	1.910907655	1	24.87	MZ	0.860156884	0.998393239	0.866274184	0.937979712	0.009041309	0.827583975	0.998437652	0.958954674	0.950438405	0.939061703	0.920170984	0.000153501	0.89366425	0.225705428	0.951637267	0.039260221	0.974407377	0.638933505	0.926767677	0.962758707	0.173629951	0.96450034	0.92557208	0.827038591	0.963437246	0.094848133	0.024101444	0.980327683	0.989124742	0.966745477
251	2512	0	47	6929793033	R05C01	2009	0.09152478	0.193433963	0.036592241	0.067254012	0.099819333	0.501841103	6.741516209	209.5091339	386.6218441	1.775150259	2	30.41	MZ	0.825700805	0.99694806	0.896608725	0.924113373	0.024580702	0.82322963	0.997104846	0.963558707	0.929970151	0.980026195	0.933547511	0.001791896	0.924596459	0.251539858	0.940646525	0.074299032	0.947022829	0.589446056	0.926489599	0.965355824	0.261120739	0.977093013	0.943033638	0.852172286	0.979381443	0.068288412	0.02732445	0.980267837	0.979175102	0.950648312
252	2521	0	49	6929793137	R02C01	2007	0.063554349	0.14348871	0.087339829	0.07160629	0.072388848	0.544590186	10.82152439	264.4266087	478.7811051	1.839172621	0	37.48	MZ	0.864091066	0.994578914	0.855763324	0.924756897	0.00936836	0.813644061	0.986956125	0.968829522	0.956905492	0.94397463	0.909183638	0.000538674	0.892203352	0.20801806	0.938509526	0.044116199	0.917181363	0.617315886	0.92583695	0.950535764	0.341322314	0.973664372	0.918282641	0.834510025	0.971235419	0.176826132	0.01568481	0.982599695	0.98114526	0.938444444
252	2522	1	49	6929793167	R02C01	2007	0.029473607	0.22443655	0.051723782	0.053605287	0.085822917	0.567224378	9.277556744	316.3717896	535.8264136	1.855913119	0	36.76	MZ	0.89673913	0.997415064	0.913424325	0.933767432	0.01190122	0.823898176	0.992437519	0.977257655	0.972928348	0.999949177	0.954850859	8.06E-07	0.936825829	0.190377323	0.970291565	0.022978917	0.959639395	0.576212328	0.977538128	0.980159017	0.304995618	0.988688042	0.956035989	0.878581775	0.969972343	0.105151794	0.03592647	0.98258414	0.993200761	0.989615634
253	2531	1	41	6057825057	R02C02	2006	0.080534739	0.19656486	0.04083038	0.034907518	0.025943225	0.601243233	6.6880379	281.7635074	622.1271034	1.81228078	0	31.65	MZ	0.799432356	0.993113467	0.932626111	0.930957029	0.019727261	0.826164969	0.979090281	0.966327877	0.927749704	0.895029431	0.790127702	0.000414936	0.895352509	0.228990608	0.939417252	0.037050081	0.94944606	0.640802977	0.950227866	0.971834699	0.110757479	0.986104319	0.912188908	0.855379048	0.96495094	0.108593723	0.030274634	0.967124156	0.990608457	0.9718189
253	2532	1	41	6057825057	R03C02	2006	0.090562209	0.215344974	0.01408606	0.084914503	0.019946245	0.566849504	9.681815444	293.9413091	588.6501782	1.81343325	0	29.31	MZ	0.846176046	0.993751779	0.950861491	0.906284682	0.023481106	0.843350639	0.999289086	0.969053002	0.937845708	0.96019747	0.931184866	0.00074527	0.899736501	0.196457075	0.951385042	0.038152089	0.951498646	0.668613621	0.927522847	0.966748929	0.11226882	0.988350668	0.907021637	0.859349636	0.971747992	0.096833926	0.03307904	0.977448594	0.986714877	0.968015926
254	2542	1	68	6929793033	R03C02	2009	0	0.262792764	0.206098853	0.032405451	0.056217168	0.422133372	6.582082971	210.0684661	505.1069686	1.61067258	1	36.17	MZ	0.80260181	0.989305715	0.912041737	0.935051705	0.017863422	0.825202988	0.997222591	0.96331728	0.935050445	0.960744986	0.907207985	0.001009834	0.87477734	0.310221274	0.957721318	0.076194205	0.970172137	0.648792409	0.928966482	0.967147916	0.23293016	0.970984569	0.916799856	0.844621514	0.952164554	0.169428616	0.033380183	0.981926478	0.983152064	0.950131489
255	2552	0	69	6929793137	R06C01	2007	0.027635408	0.293221626	0.050129153	0.066541246	0.073775066	0.49414298	4.547959371	278.0934456	680.4410561	1.790169725	1	33.89	MZ	0.766496095	0.994942894	0.780509528	0.920867221	0.017762086	0.818209861	0.988430934	0.965480242	0.948458275	0.999945516	0.901016299	6.57E-05	0.903290577	0.258891562	0.937894033	0.062693394	0.967333465	0.593005296	0.940058332	0.963589385	0.285808147	0.983717137	0.932702242	0.854103343	0.969241182	0.104773944	0.025318878	0.966341382	0.991563656	0.949837838
256	2562	1	68	6042308154	R01C01	2006	0	0.110872406	0.018210542	0.055648202	0.089828923	0.706610364	15.67812453	192.6250865	512.6451605	2.123208029	0	30.66	SG	0.866792929	0.996840867	0.902887554	0.905217736	0.016017553	0.830254572	0.959666261	0.97598599	0.922925287	0.999940846	0.926019682	1.38E-05	0.883064634	0.142507482	0.945144492	0.033292506	0.974508775	0.527456027	0.924793747	0.971573449	0.223628692	0.992814002	0.929088033	0.868314563	0.971447791	0.078355983	0.019366903	0.967528087	0.991803429	0.976308638
257	2571	0	62	6929793103	R04C02	2009	0.117949967	0.170529924	0.092671748	0.035351859	0.063065129	0.512923896	9.509382859	300.846542	461.8222922	1.845794069	0	25.68	MZ	0.858321871	0.998801177	0.905255567	0.92169818	0.015171183	0.821148201	0.996327717	0.962217928	0.948467317	0.97567909	0.899950382	0.000261985	0.921451527	0.250710173	0.96385444	0.065292096	0.945005117	0.549565497	0.935207081	0.961288883	0.269662921	0.980254422	0.922249112	0.860348854	0.968867109	0.158198232	0.026392018	0.981526152	0.99837243	0.958738098
257	2572	0	62	6929793103	R05C02	2009	0.024332022	0.133786588	0.076823105	0.037538336	0.072611914	0.653081161	8.388569375	235.5922434	355.3331329	1.988641462	0	27.16	MZ	0.895852535	0.996139505	0.882433462	0.915382958	0.019590015	0.825478209	0.992343483	0.950172865	0.950384026	0.958015267	0.920692039	0.000155348	0.886847719	0.18673799	0.964368423	0.02905357	0.948118245	0.463784712	0.94665575	0.968156802	0.281727225	0.988469661	0.913658953	0.855213925	0.961297575	0.119439561	0.019483643	0.991783527	0.986607877	0.960942219
258	2581	0	63	6057825019	R03C02	2006	0.057139933	0.26798914	0.190130313	0.052003247	0.028978702	0.438091994	12.15598826	277.5564517	586.8741482	1.706572729	1	25.88	DZ	0.836648583	0.999351674	0.900335888	0.967523217	0.017936273	0.882885602	0.995705807	0.989857319	0.954178699	0.976383048	0.944665674	6.83E-07	0.932437364	0.266686784	0.984372632	0.057515045	0.990209367	0.670458523	0.966028485	0.991253927	0.021304348	0.990811355	0.971928377	0.909630582	0.985013224	0.111490001	0.032860077	0.974739422	0.994618475	0.98046537
259	2591	0	62	6929793033	R04C02	2009	0.052815308	0.272510784	0.018908231	0.120847225	0.034957221	0.50548726	11.02049127	272.6863014	550.5367989	1.732645608	0	26.21	MZ	0.777366864	0.996905797	0.896404404	0.933528772	0.013169915	0.822216521	0.997283566	0.962404702	0.937482439	0.918417047	0.911552038	3.08E-05	0.889520083	0.219363789	0.939919093	0.031078754	0.958921698	0.618681319	0.943651123	0.967676306	0.283709273	0.970939814	0.923152435	0.848937057	0.961659698	0.16972069	0.033199275	0.970712348	0.986630414	0.957379395
259	2592	1	62	6929793033	R05C02	2009	0.063111923	0.29602659	0.011301468	0.191446364	0.04414385	0.390284332	7.589602576	187.3516782	531.0442621	1.469335356	0	28.38	MZ	0.722797927	0.994495297	0.888561878	0.937090258	0.029841698	0.837892483	0.998739248	0.968985171	0.944240975	0.973776696	0.930252499	5.28E-11	0.917387582	0.259498731	0.936624742	0.048961541	0.968901269	0.670630372	0.944302139	0.96984508	0.337874659	0.983995852	0.938411288	0.869468834	0.973991373	0.110684138	0.027014329	0.98054308	0.986525456	0.958958907
260	2601	0	53	6929793125	R06C01	2008	0.016715586	0.173763563	0.067692134	0.036868222	0.036080354	0.657194592	7.305669683	237.755397	356.1864912	1.935581811	0	35.75	MZ	0.864235056	0.995173873	0.892236781	0.934860615	0.022347196	0.81398764	0.990368977	0.952421644	0.945134615	0.965827897	0.938837686	0.000505501	0.950622933	0.245725319	0.961602695	0.027597001	0.96788049	0.565267728	0.950934729	0.944580551	0.336498516	0.983437968	0.930017128	0.850360268	0.96356149	0.154243915	0.019219036	0.987100895	0.986548077	0.960657476
261	2611	0	59	6929806059	R03C01	2009	0.021964532	0.348295872	0.015177188	0.049769528	0.060006908	0.508301703	12.38892712	264.4899208	696.2889388	1.625320072	0	29.74	MZ	0.790229008	0.992735584	0.879765176	0.929488588	0.021340028	0.812944102	0.997774677	0.955694496	0.970097953	0.965619124	0.940916976	0.000137338	0.933243691	0.27432356	0.960274514	0.03374712	0.976336407	0.547163244	0.935333528	0.972794661	0.443329398	0.973766485	0.920114453	0.862599227	0.957530241	0.085290098	0.025378011	0.979027362	0.995271975	0.973421759
261	2612	0	59	6929806059	R04C01	2009	0.168236986	0.214928142	0.078741336	0.067324152	0.049044148	0.413871531	17.68798953	217.1239625	490.8169771	1.620592977	1	31.61	MZ	0.805050816	0.99745336	0.864761153	0.939419105	0.014346372	0.813678665	0.998642488	0.965493679	0.930682792	0.987419544	0.944346469	0.00012388	0.944653508	0.310766708	0.963126408	0.039277191	0.975770163	0.561027597	0.943404057	0.95830587	0.259285214	0.978482167	0.942230318	0.87527051	0.956976248	0.084281097	0.029519515	0.986398023	0.994788601	0.955798386
262	2621	0	55	6042308005	R02C01	2006	0	0.133156948	0.08272003	0.025653836	0.052596062	0.691774908	10.66795709	268.1521974	458.0329554	1.962358884	0	19.97	MZ	0.938290339	0.999037323	0.9057695	0.903318596	0.020757021	0.835420637	0.999738779	0.969178911	0.949160744	0.934792734	0.948621801	0.000441802	0.89465083	0.158750301	0.937597027	0.013147652	0.980473765	0.555979457	0.961916623	0.99094434	0.113303269	0.969493521	0.91134787	0.830311633	0.966622934	0.111920412	0.033950063	0.986451607	0.993677033	0.980928438
262	2622	0	55	6042308154	R03C02	2006	0	0.098465967	0.064148454	0.037829009	0.047293797	0.734136082	14.66858057	258.2080886	411.262915	2.028267619	0	24.88	MZ	0.866844208	0.995755154	0.967574993	0.931307372	0.019285644	0.816781731	0.99123317	0.96662471	0.92971885	0.971238938	0.9097832	0.000695611	0.834676738	0.1459393	0.885315479	0.018872065	0.97695417	0.508599509	0.94152987	0.981927215	0.28358209	0.976918234	0.936854751	0.881256384	0.968683105	0.111977643	0.027721519	0.978277467	0.994926447	0.987490426
263	2631	1	54	6055432099	R03C01	2006	0.028349439	0.181511636	0.082198586	0.054971905	0.103292984	0.57565006	14.67157859	237.8737699	375.1184189	1.92073273	0	36.28	MZ	0.866834593	0.996970746	0.883200609	0.950489221	0.019734604	0.871780515	0.985469621	0.982015191	0.93546058	0.967795087	0.838473282	0.000341689	0.919185459	0.250832684	0.985929742	0.058974532	0.983628543	0.655661088	0.949423881	0.97148888	0.177155172	0.975453144	0.926826245	0.894692679	0.970142279	0.13293975	0.032232766	0.963598612	0.983639178	0.946416411
264	2641	0	58	6055432102	R01C01	2006	0.069055128	0.299289096	0.044145587	0.073253538	0.078614786	0.47090417	4.730082549	362.1690822	612.8823587	1.747364853	1	25.06	MZ	0.821938888	0.998018357	0.854880952	0.962487541	0.010151851	0.879517062	0.995550682	0.983447662	0.929514263	0.999958613	0.867180941	0.000423299	0.927715942	0.248994127	0.979916822	0.068569164	0.968842688	0.63397642	0.953553697	0.977858362	0.1846211	0.987034687	0.9367111	0.919090544	0.974821948	0.094909801	0.031963928	0.965499463	0.989474431	0.975386013
264	2642	0	58	6055432102	R03C01	2006	0.037844964	0.25946398	0.05748917	0.060217333	0.084229379	0.542287679	4.780110479	366.0028327	576.051463	1.904005024	1	20.83	MZ	0.874531466	0.999737702	0.875531853	0.956598437	0.017469801	0.884469811	0.997920047	0.990680835	0.972788114	0.999971433	0.923816733	8.38E-13	0.957357997	0.215753911	0.983286056	0.059622367	0.979622346	0.662199814	0.956858746	0.984436158	0.187643021	0.990152218	0.948416561	0.908306528	0.990055966	0.101842668	0.027173062	0.982267627	0.994030988	0.966784231
265	2651	0	51	6057825033	R02C02	2006	0.069671486	0.188631262	0.031135465	0.014249829	0.064616054	0.609593337	10.88551616	283.3220566	673.2241106	1.845616408	1	24.69	MZ	0.772671569	0.991731664	0.88209708	0.899049838	0.009848024	0.831512479	0.993794904	0.945360519	0.934904079	0.875329236	0.881592099	6.82E-05	0.902854324	0.12757654	0.939013008	0.016565901	0.908869806	0.606361381	0.943224474	0.962603939	0.22597137	0.974980623	0.90408816	0.849400104	0.964021604	0.234909674	0.027069834	0.961983131	0.993366476	0.970027248
266	2661	1	60	6057825042	R01C02	2006	0.077013046	0.147058151	0.080097859	0.050031486	0.054972523	0.578610811	10.424103	220.1121177	485.6470443	2.298411415	0	31.25	MZ	0.875102487	0.998107986	0.903220405	0.946269111	0.020279529	0.837166338	0.994333989	0.958618475	0.939927985	0.996312684	0.931913352	3.37E-05	0.932081971	0.248981788	0.953071893	0.04056134	0.987147985	0.547795206	0.945289977	0.982500688	0.092111263	0.988855137	0.904611633	0.892311609	0.958077422	0.13093111	0.022410185	0.983150437	0.994617811	0.986847599
267	2671	0	57	6929793103	R02C01	2009	0	0.221754494	0.090187199	0.024505046	0.043118745	0.619876814	7.908950433	266.1899111	548.8095153	1.845345596	0	22.2	MZ	0.833229814	0.99606795	0.898523046	0.918348125	0.017246937	0.849291029	0.968048038	0.955359349	0.921669668	0.921140431	0.93176981	3.60E-05	0.828958004	0.191894367	0.941278597	0.039980175	0.93623095	0.583812405	0.930038023	0.983312347	0.372811535	0.980689293	0.925578532	0.864916957	0.954871313	0.112720967	0.037579307	0.970322787	0.986245904	0.953523679
267	2672	1	57	6929793103	R03C01	2009	0	0.21893805	0.032895124	0.022036994	0.05049985	0.679975291	9.824420873	242.798602	517.6804447	1.898034091	0	22.78	MZ	0.856553148	0.991028593	0.883869263	0.918848094	0.016627817	0.821507243	0.987320579	0.946908992	0.952292083	0.966245964	0.910392423	0.000344093	0.84749798	0.143961688	0.943310786	0.028872054	0.971023635	0.527245053	0.934139785	0.965592276	0.237107921	0.961650191	0.930772714	0.866213909	0.949454013	0.116961415	0.032464563	0.982801293	0.995347226	0.968802541
268	2681	1	62	6055432089	R06C02	2006	0	0.135125801	0.007244671	0.028289057	0.124138396	0.744470524	12.31716933	217.692258	386.3745799	2.13615409	0	42.86	SG	0.902702703	0.999659751	0.869984591	0.953613099	0.021224851	0.896457766	0.998593329	0.980789402	0.959876279	0.99994754	0.924739645	2.29E-08	0.974074536	0.114725477	0.980660135	0.036293617	0.98784397	0.612100576	0.946264074	0.982793973	0.09430605	0.995870029	0.963757898	0.946599645	0.985455412	0.078024848	0.02019802	0.977670546	0.996922664	0.976420512
269	2691	0	52	6057825057	R03C01	2006	0.077638193	0.136294789	0.104310904	0.029786771	0.039389331	0.602053161	12.08014861	256.2988065	451.8563357	1.870873386	2	22.03	MZ	0.893518519	0.988492681	0.917225618	0.902078828	0.030149074	0.834398605	0.985688472	0.97124603	0.932721106	0.957267021	0.907860467	0.000436905	0.891444711	0.189031694	0.946784769	0.042029828	0.975403489	0.622432859	0.931910522	0.979282431	0.181522916	0.967205015	0.896488935	0.846089946	0.973076588	0.134638748	0.03693543	0.961668087	0.983622684	0.951328949
270	2701	0	61	6929806070	R01C02	2009	0.008617184	0.170800986	0.03723235	0.050776987	0.061550405	0.663009763	5.324989631	336.2994238	563.3151766	2.12486675	0	17.37	MZ	0.837445573	0.991520027	0.897561691	0.926908645	0.015003109	0.818963015	0.997975405	0.976319338	0.94205044	0.897068404	0.926663059	3.98E-05	0.921464077	0.193332992	0.945833641	0.019607843	0.980557909	0.634485666	0.929609071	0.973646793	0.326484018	0.889837134	0.90148099	0.833251913	0.984143952	0.114475008	0.025659559	0.978132766	0.982624657	0.969925808
270	2702	0	61	6929806070	R02C02	2009	0	0.175662926	0.019971415	0.065212839	0.051602317	0.662759373	4.456751959	334.1943705	580.9118498	2.110692944	0	19.97	MZ	0.845511482	0.995496969	0.849406619	0.912295648	0.015677139	0.807785387	0.992594685	0.962830148	0.946386842	0.919360327	0.913354475	0.000421266	0.923280132	0.194687171	0.950485924	0.039191588	0.947474237	0.619390065	0.929883599	0.971758908	0.399317406	0.97262134	0.909138972	0.870065535	0.961685075	0.112982656	0.024235228	0.982870695	0.984223812	0.960539979
271	2712	0	55	6055432099	R01C01	2006	0.059550031	0.181972648	0.031824646	0.050411299	0.062398436	0.649727817	5.558784085	324.113655	500.6434188	1.967692831	0	40.84	MZ	0.831405965	0.990148882	0.821541654	0.974058092	0.01749139	0.890142268	0.992558694	0.976670216	0.938832099	0.91968292	0.844877831	0.004063635	0.950711369	0.1893888	0.98963928	0.045401141	0.954632364	0.682722708	0.959754163	0.965408778	0.199170124	0.970381572	0.93026963	0.908542803	0.970961776	0.117865397	0.033668767	0.968840429	0.989497484	0.950987306
272	2721	0	62	6929806070	R05C02	2009	0.031975525	0.317809695	0.04879207	0.050803788	0.082792601	0.473877071	9.213106906	183.2113688	391.4957844	1.641589741	2	30.1	MZ	0.823500612	0.997909064	0.849380938	0.950261828	0.018573736	0.811650485	0.989065926	0.966200383	0.96555694	0.968665768	0.930216836	0.000102555	0.914567392	0.305928782	0.965665691	0.053614419	0.982221452	0.585008716	0.949397133	0.94421098	0.311495674	0.980728724	0.938369743	0.855450616	0.970959047	0.19898917	0.014868997	0.991487372	0.988411548	0.958489573
272	2722	0	62	6929806070	R06C02	2009	0.079940502	0.233342355	0.082135766	0.056288484	0.084680302	0.477637383	8.925951133	194.329168	418.433684	1.673798207	0	29.18	MZ	0.85920398	0.983952249	0.888814927	0.939719285	0.013658537	0.802246473	0.993130641	0.979564311	0.970941274	0.960518199	0.93378311	0.000111057	0.9258102	0.296997222	0.970155977	0.057238639	0.982890294	0.61721266	0.953386345	0.9727521	0.295051354	0.988444073	0.945733424	0.884977613	0.958264927	0.1809823	0.026076674	0.981634322	0.993230049	0.974366951
273	2731	0	55	6042308075	R04C01	2006	0.054023728	0.210903418	0.070896856	0.050208168	0.046374142	0.559752793	12.38060484	226.8707539	513.039249	1.730184643	0	28.48	MZ	0.84471045	0.997911689	0.940832208	0.888443589	0.017957992	0.825278436	0.991513889	0.977817667	0.919792351	0.966435185	0.958541746	4.09E-06	0.905005631	0.192182911	0.945117515	0.02574454	0.976092209	0.591254753	0.951948876	0.974457639	0.164715719	0.989518345	0.959940039	0.828737176	0.978253046	0.205407421	0.016118679	0.974305676	0.997987211	0.983656174
273	2732	0	55	6042308075	R01C02	2006	0.053084992	0.225493562	0.081999758	0.048741163	0.046841781	0.522651049	7.965182615	277.2437018	626.2573709	1.651730307	0	26.35	MZ	0.758430072	0.999062444	0.925036343	0.908915205	0.018382034	0.836268265	0.995308511	0.979481665	0.908785338	0.950634697	0.958873095	9.04E-06	0.911522274	0.170391788	0.966490634	0.029147982	0.977207155	0.543409432	0.944185737	0.980048125	0.176079734	0.984432401	0.949075614	0.850705235	0.957538995	0.138695616	0.027627136	0.998289856	0.992607622	0.97961794
274	2741	0	57	6055432092	R03C02	2006	0.071748587	0.147010045	0.138062029	0.088257526	0.068946879	0.527490929	8.211714108	269.7611119	312.6876236	1.707777876	0	25.72	MZ	0.850947522	0.994669937	0.852163472	0.953149717	0.029422831	0.870909485	0.988617693	0.970104519	0.932377369	0.97420315	0.851028011	0.002693337	0.90751418	0.273096975	0.975434197	0.079950077	0.970829085	0.644173603	0.952705082	0.971936584	0.234094053	0.965515762	0.943176142	0.907615609	0.975066745	0.113891532	0.053663318	0.959726765	0.986008539	0.930917559
275	2751	0	56	6929793109	R04C02	2006	0.017972274	0.267755573	0.089127605	0.046549072	0.067888279	0.540411656	6.810717644	317.8138994	566.5864546	1.640092605	1	24.09	MZ	0.870321444	0.993917752	0.86524971	0.945050031	0.013420041	0.844097674	0.995105973	0.959267892	0.960906177	0.951976652	0.927134151	1.81E-05	0.893588018	0.259914341	0.957508419	0.059507609	0.980432179	0.701911391	0.924478178	0.966143684	0.436854191	0.977535474	0.948472774	0.882208106	0.964765354	0.142556672	0.035304074	0.984381975	0.98203347	0.966601921
275	2752	0	56	6929793109	R05C02	2006	0.008206915	0.274871318	0.0837672	0.047076217	0.056391759	0.550697177	8.384782969	301.2302871	615.2005908	1.584278128	0	23.81	MZ	0.848464619	0.98838217	0.828706101	0.94258444	0.020548773	0.848035904	0.999471284	0.974651821	0.966466765	0.987706063	0.902115938	3.77E-05	0.91735061	0.242457834	0.9599199	0.043306112	0.968573442	0.638734681	0.93461613	0.952605494	0.24235474	0.974146386	0.932337325	0.90093908	0.962430056	0.110689437	0.030990397	0.976380456	0.986584535	0.967747996
276	2762	0	54	6055432155	R05C01	2006	0.058398168	0.284766062	0.048035328	0.151941665	0.062027676	0.468040671	6.951342162	303.8560472	577.3453284	1.675908345	0	28.24	MZ	0.833423913	0.999974692	0.904442607	0.972011279	0.017072537	0.911531498	0.99687565	0.990284426	0.982189275	0.968274522	0.963512827	1.24E-12	0.929232919	0.197726609	0.990265083	0.058094447	0.983677997	0.684404711	0.971738792	0.995698457	0.177130045	0.986625104	0.955588881	0.931992801	0.973403962	0.181156822	0.026182938	0.974782136	0.993685638	0.987941102
277	2771	0	66	6929793103	R06C02	2009	0.035361971	0.250093183	0.082981902	0.040963128	0.045433182	0.494540775	9.389100548	215.2637219	603.5402449	1.604194694	0	28.07	MZ	0.767553191	0.995512358	0.878447431	0.925720896	0.01141537	0.813404019	0.97643731	0.937085253	0.933008421	0.920344456	0.895307956	0.000352911	0.887941388	0.19884203	0.928943005	0.025201894	0.978624732	0.55143743	0.952356322	0.976335851	0.222821897	0.98334839	0.933547741	0.839484587	0.943635736	0.148305085	0.021588529	0.970608981	0.991123765	0.975374676
277	2772	0	58	6929806054	R01C01	2009	0	0.223908356	0.084541453	0.061013537	0.084411109	0.556143936	15.94597018	157.4145446	533.036704	1.91163733	0	28.99	MZ	0.864100817	0.998090928	0.879520789	0.947700773	0.018933472	0.834269131	0.995124848	0.961620196	0.936408762	0.984483851	0.954492333	2.73E-05	0.861064592	0.247361187	0.95679349	0.048525127	0.98472602	0.592933737	0.944346463	0.958542257	0.371106693	0.975971409	0.933515119	0.8616246	0.960143722	0.138789581	0.024859797	0.983080665	0.989800402	0.976649063
278	2781	0	75	6929793118	R03C01	2004	0.105529268	0.154488532	0.240091116	0.050819935	0.095497381	0.372800301	24.46154591	64.61177961	276.2415788	1.750686255	1	24.18	MZ	0.862098379	0.997535571	0.890057802	0.916072806	0.02357056	0.829541176	0.997212447	0.978838521	0.970165005	0.93608074	0.981001231	0.000136149	0.928786049	0.272829649	0.97937574	0.03468984	0.972360068	0.623289375	0.971568473	0.98999737	0.441073512	0.986753282	0.958605207	0.90359487	0.969693959	0.159438054	0.028528115	0.985854852	0.991257478	0.979222805
278	2782	1	75	6929793118	R04C01	2004	0	0.113599418	0.070333029	0.031738196	0.105427651	0.690214386	16.07949524	181.5734007	342.4714658	2.010740009	1	23.62	MZ	0.916632528	0.998591168	0.928858092	0.955242456	0.013156988	0.840312882	0.998468275	0.969851716	0.966442346	0.954297694	0.945649821	0.000418959	0.940633009	0.180206202	0.971025675	0.041918695	0.968092654	0.46366528	0.960506414	0.976538539	0.282950423	0.982031608	0.956188253	0.897200772	0.982735168	0.087205757	0.031336955	0.974843902	0.980771485	0.982013201
279	2791	0	61	6929806059	R01C02	2009	0.118943511	0.235948269	0.095540241	0.092744354	0.079754344	0.397439066	8.845556577	276.6109631	447.6089829	1.513134774	0	26.32	MZ	0.868501529	0.995273168	0.875615614	0.940697381	0.015781219	0.820045236	0.999581391	0.966107063	0.951248361	0.975477822	0.929270327	0.000381835	0.908904733	0.311899118	0.95377466	0.049785921	0.955076931	0.611664075	0.9445656	0.9670655	0.311206897	0.981517685	0.940117798	0.87803344	0.972679422	0.120678216	0.022261277	0.988242961	0.992405639	0.971588785
280	2802	1	54	6042308005	R05C01	2006	0	0.106703207	0.055817212	0.078909791	0.039929298	0.72681926	10.14516165	193.5222264	370.3364078	1.976504812	0	36	MZ	0.938177439	0.998781141	0.928803465	0.93711405	0.010789642	0.851317309	0.999938057	0.972001616	0.940161512	0.999965313	0.95342558	5.80E-05	0.912652804	0.149907188	0.958559519	0.036192469	0.988350759	0.662678768	0.981195288	0.971525747	0.16008316	0.994694353	0.942625768	0.884056548	0.977895315	0.085680075	0.021070341	0.983289884	0.998972888	0.977993135
281	2811	0	51	6055432099	R01C02	2006	0.057218821	0.281744162	0.053408896	0.116729001	0.080280152	0.454541174	2.776085236	359.7101566	586.8423103	1.644518858	0	25.61	MZ	0.83245299	0.997121304	0.8865636	0.965721738	0.032267063	0.881490722	0.988873808	0.970735278	0.941938271	0.963222749	0.811101213	4.67E-06	0.916922848	0.262104808	0.982003638	0.048008172	0.9859541	0.733633094	0.961623664	0.975275245	0.247901235	0.975543395	0.945869922	0.921594431	0.967205238	0.136514497	0.039248641	0.952565157	0.990477104	0.943041049
281	2812	0	51	6055432099	R03C02	2006	0.057385019	0.192701557	0.041539439	0.069370185	0.099162488	0.572602945	7.757606947	325.0883038	485.9726856	1.857347035	0	27.11	MZ	0.834912043	0.993904373	0.882770259	0.950366378	0.043997136	0.871239217	0.983051244	0.971479615	0.940652196	0.962335501	0.835674609	1.35E-10	0.924291728	0.229095121	0.98427582	0.0532972	0.984425007	0.691405647	0.952397827	0.969347338	0.122149837	0.962405623	0.940655448	0.898645456	0.971770551	0.13337562	0.041531239	0.958810636	0.987103771	0.942022644
282	2821	1	53	6929793103	R02C02	2009	1.73E-18	0.250320333	0.072179798	0.037179779	0.052488751	0.57383422	9.616077361	208.5816955	516.1199693	1.786625452	1	37.93	MZ	0.851764706	0.997894025	0.849636768	0.922231614	0.023251589	0.83499145	0.998982944	0.974534635	0.944954733	0.950377134	0.938804922	2.56E-10	0.884296349	0.224829298	0.950790401	0.040628138	0.959070012	0.595335852	0.937626034	0.984093077	0.261666667	0.969051477	0.940580321	0.863143968	0.967488201	0.106288077	0.02178786	0.984186041	0.995914858	0.95662746
282	2822	0	62	6929793103	R03C02	2009	0.041911037	0.245721216	0.097188084	0.038254607	0.034244587	0.543885544	12.02411067	175.7883182	506.4358111	1.708039877	1	35.65	MZ	0.883495146	0.996756486	0.842254495	0.933978643	0.021858927	0.820986247	0.975613084	0.963284413	0.921252983	0.950317125	0.927633027	1.21E-06	0.904990209	0.27677216	0.960339376	0.04850621	0.964676151	0.647327249	0.940322137	0.974830977	0.242133333	0.974268471	0.942915837	0.853406593	0.970676001	0.103075201	0.026930802	0.971336175	0.983844854	0.960442445
283	2831	0	68	6929793055	R03C01	2005	0.044200398	0.118793121	0.146442441	0.05441238	0.1355409	0.509023738	13.0646442	171.6427469	281.9794655	2.061447876	0	26.12	MZ	0.876996116	0.997515634	0.851240077	0.934392476	0.020214657	0.825984811	0.999714656	0.96286666	0.961643271	0.95087402	0.925428728	0.000802383	0.922834481	0.234250882	0.965512247	0.073647955	0.981988545	0.620241192	0.948273168	0.973132877	0.259259259	0.969534017	0.950719473	0.899299946	0.958031476	0.156289177	0.029367675	0.974422467	0.988041731	0.973402369
283	2832	0	68	6929793055	R04C01	2005	0.036018835	0.131014182	0.105707803	0.045091123	0.134179957	0.562182194	10.79171887	228.1077933	358.34737	2.036937032	0	25.44	MZ	0.906669554	0.997467529	0.886515083	0.947678912	0.019400353	0.813335414	0.998554364	0.96899463	0.955373469	0.97972456	0.937734851	0.000131951	0.920099821	0.259462176	0.964891599	0.040171112	0.968848606	0.602338554	0.944251037	0.952683105	0.305751766	0.96305996	0.957040111	0.878754171	0.97286753	0.139259138	0.028190529	0.987136927	0.988709096	0.963555361
284	2841	0	55	6055432092	R02C02	2006	0.047460789	0.201572171	0.023677149	0.064095797	0.050063515	0.658405165	5.569090225	312.7047943	451.0834236	1.836615965	0	33.79	MZ	0.838383838	0.994163709	0.904249528	0.960275226	0.023636056	0.888572309	0.976893061	0.978371427	0.936052879	0.978455336	0.860054177	0.002639383	0.941020835	0.230993945	0.979870439	0.054517401	0.977064983	0.660144181	0.94562235	0.979019751	0.251156642	0.970285874	0.949724981	0.904276158	0.973630083	0.101368987	0.035497049	0.946581485	0.985180784	0.951963952
284	2842	0	49	6042316074	R04C02	2006	0.055072798	0.260888157	0	0.073309316	0.021858134	0.598441843	5.615106659	303.9750878	543.8918203	1.761053713	0	35.99	MZ	0.833071573	0.99644253	0.869382934	0.917828907	0.013903444	0.828317336	0.998229535	0.963960485	0.949221831	0.973131822	0.899929425	2.35E-06	0.945422349	0.194958389	0.977468663	0.034333239	0.987891312	0.656616862	0.945505936	0.974370383	0.174647887	0.987304938	0.946235339	0.867612099	0.975492808	0.075243418	0.023673158	0.98660189	0.99185893	0.959355547
285	2851	1	59	6057825036	R01C01	2006	1.68E-20	0.101594647	0.030236484	0	0.107254102	0.734772974	7.706228192	286.1808881	523.1454461	2.045953291	0	26.23	DZ	0.873250389	0.997745085	0.928623401	0.938032766	0.015799969	0.827963755	0.995748835	0.961281049	0.957937513	0.920704846	0.922474638	1.24E-05	0.897507483	0.06385175	0.949974534	0.023184153	0.982459094	0.600432633	0.931146077	0.973120472	0.079572447	0.98891166	0.933535882	0.873593941	0.956744279	0.100310846	0.025820423	0.977414732	0.988380966	0.97170437
286	2861	0	74	6929806070	R01C01	2009	0.060480261	0.126903496	0.153278665	0.071373874	0.099035786	0.495124193	13.14316053	174.5557504	251.2456327	1.793924441	0	28.37	MZ	0.860365854	0.995696108	0.796664835	0.934789097	0.019217976	0.843351034	0.991227424	0.977040787	0.953630347	0.999943808	0.968957056	0.000683741	0.931856545	0.289126602	0.960463162	0.057790725	0.975517307	0.686538706	0.939610998	0.972729887	0.288445553	0.974931807	0.915975047	0.874387979	0.962130071	0.09733299	0.027823983	0.991088401	0.990902363	0.971658176
286	2862	0	74	6929806070	R02C01	2009	0.085170108	0.22506233	0.147462733	0.10210888	0.086337736	0.35523883	13.97196827	179.1828691	338.256949	1.496699195	0	32.94	MZ	0.811944091	0.997524045	0.82401353	0.94670031	0.023673308	0.814393537	0.99335638	0.951164654	0.949972375	0.965792096	0.918792186	7.63E-05	0.937451513	0.292598002	0.975941384	0.080108139	0.980480838	0.667261146	0.93263859	0.966755359	0.335399449	0.969290608	0.932730424	0.882587065	0.965952994	0.088250254	0.025217758	0.983218098	0.988358782	0.953045063
287	2872	0	76	6055432120	R01C01	2006	0.077338456	0.069967834	0.108811722	0.047068632	0.079934641	0.671027358	17.29693886	146.6536028	291.8078291	2.046121466	0	28.92	SG	0.889943893	0.993780491	0.873173397	0.94547154	0.017297679	0.879466008	0.985862707	0.979923165	0.939892811	0.964960346	0.87652766	7.97E-06	0.9560893	0.229040374	0.9640182	0.116593713	0.983014495	0.68207024	0.960575636	0.963610211	0.283638068	0.978287772	0.923947196	0.907094524	0.979325664	0.136877034	0.031871345	0.961075463	0.980643961	0.948131121
288	2882	0	55	6055432099	R05C02	2006	0.164681003	0.113958423	0.109421305	0.060032154	0.062708669	0.523695895	9.579769751	223.4946632	323.2779373	1.845186823	0	25.15	MZ	0.859477705	0.997362614	0.861720833	0.966285283	0.025532453	0.881389513	0.999083681	0.988424484	0.933894867	0.973167226	0.889404212	2.85E-08	0.940410655	0.334679946	0.985717003	0.077212544	0.982697425	0.696757882	0.959167628	0.985013392	0.056330173	0.982668033	0.942283763	0.910725927	0.976510611	0.121775148	0.025725371	0.974334364	0.989329653	0.942717524
289	2892	0	60	6055432102	R04C02	2006	-1.23E-18	0.063387803	-2.17E-19	0.019063734	0.154677029	0.798535633	7.9681251	236.2070639	317.256149	2.302632432	0	33.09	SG	0.909057839	0.997567411	0.897056561	0.951437897	0.026592719	0.906335549	0.996156853	0.983102208	0.947606944	0.99280245	0.868936935	0.000120569	0.929175979	0.116056455	0.986164645	0.036448264	0.989332903	0.71650808	0.950430218	0.979063118	0.047165317	0.954233984	0.93222503	0.920152936	0.97660274	0.085682589	0.037297511	0.969230757	0.993992033	0.974597335
290	2902	0	54	6057825057	R01C01	2006	0.025188275	0.142750369	0.040819713	0.126806891	0.091709681	0.562142689	12.27158338	150.7541208	413.1578223	1.868195336	0	24.56	MZ	0.837489723	0.990485724	0.904009215	0.896576564	0.028043724	0.820687309	0.986324446	0.93676111	0.915506459	0.937696485	0.863083823	0.001268477	0.864421075	0.181846909	0.928366549	0.040609518	0.948951569	0.565156469	0.938730976	0.9705819	0.23161486	0.944295882	0.885469699	0.841499864	0.946977677	0.153865514	0.052058496	0.96130648	0.983222197	0.961306999
291	2911	1	57	6057825040	R05C01	2006	0.035080242	0.201057029	0.108780063	0.043845507	0.031103431	0.602246263	13.50690326	247.1171016	527.5223825	1.851448141	0	25.8	MZ	0.906828704	0.999957157	0.94091592	0.937325905	0.010564588	0.836472737	0.999952918	0.985235892	0.954995312	0.975851033	0.943091862	3.90E-21	0.941849433	0.163441912	0.978067742	0.021367521	0.990979812	0.591666667	0.941523512	0.987211144	0.080801105	0.98862522	0.957639201	0.884240791	0.984521802	0.145651626	0.028230676	0.97739888	0.995460564	0.984746347
292	2921	1	52	6055432109	R01C02	2006	0.030157454	0.062901968	0.019538097	0.018500347	0.063688925	0.7505898	21.75201645	136.0548423	413.0986808	2.083553192	2	28.01	MZ	0.889444444	0.995577692	0.84039416	0.881578493	0.00398022	0.831804586	0.994318354	0.94859946	0.913090395	0.911606457	0.939189828	0.000332706	0.874975753	0.154330593	0.925801616	0.037403475	0.982654958	0.57002457	0.947924188	0.979884615	0.118432027	0.989171778	0.898157744	0.844453423	0.953659719	0.121873206	0.012712382	0.985065446	0.986489372	0.986882099
292	2922	0	52	6055432109	R03C02	2006	0.020445415	0.068227292	0.065751244	0.024294725	0.073838161	0.731269692	16.79571313	145.4497506	341.8724955	2.216656092	2	25.11	MZ	0.941048035	0.997859065	0.860845946	0.926083943	0.007665982	0.822042246	0.992565618	0.968507905	0.929528419	0.925512104	0.930240912	1.30E-05	0.868518458	0.146444587	0.960458529	0.025107505	0.975500053	0.594339623	0.950462351	0.990154041	0.036486486	0.974774333	0.935455418	0.868422573	0.955835332	0.122621398	0.016073658	0.988953924	0.99151036	0.971140277
293	2931	0	64	6055432089	R01C01	2006	0.020958804	0.159996228	0.065857907	0.082239393	0.07088889	0.629683638	9.002679335	261.7204041	241.8972627	1.849151301	1	31.17	MZ	0.875547445	0.995399988	0.891750984	0.945040246	0.02753059	0.885580131	0.972146041	0.970453686	0.931489154	0.981796117	0.87252909	0.001050378	0.928552161	0.193163101	0.970024516	0.052069426	0.972396452	0.718309859	0.952235665	0.975638277	0.308977035	0.978341499	0.942001862	0.916098393	0.976667512	0.129021159	0.032213317	0.969333432	0.984294264	0.944202673
294	2941	0	69	6929806011	R03C02	2009	0.036198805	0.281959518	0.189680953	0.031964803	0.054443006	0.396900171	12.43643385	218.6624538	425.4924508	1.584745106	0	30.05	MZ	0.836439589	0.999812922	0.857686447	0.943013232	0.013771858	0.824992916	0.997200141	0.97121945	0.966841632	0.968430547	0.918369471	2.74E-05	0.924714159	0.33164355	0.971354852	0.065920838	0.978322682	0.59730821	0.945583795	0.98168468	0.336489439	0.989609509	0.954203	0.873995634	0.981022369	0.14953332	0.027771166	0.990281468	0.991982492	0.968971213
294	2942	0	69	6929806011	R04C02	2009	0.067911951	0.197488955	0.182501888	0.024519833	0.077673926	0.439851761	11.92425776	199.8130391	455.3753949	1.749235594	0	28.43	MZ	0.813294233	0.997324926	0.834770428	0.948522562	0.014904187	0.821277778	0.997525132	0.971275781	0.963375878	0.960323675	0.915653837	9.27E-05	0.936836869	0.311268308	0.969477971	0.065585906	0.981630647	0.572437238	0.948341232	0.986654913	0.291348601	0.987587573	0.944329521	0.878198617	0.958191062	0.121466338	0.021329297	0.980208176	0.98985632	0.97051203
295	2951	0	50	6055432168	R04C01	2006	0.061366868	0.161939386	0.037519698	0.085605932	0.080558428	0.614454118	10.26993146	246.0167372	358.0763154	1.938878004	0	23.9	MZ	0.931388889	0.99952301	0.887354977	0.963951913	0.022032006	0.912157098	0.988435245	0.98606246	0.954886222	0.969204809	0.925493316	0.000944143	0.934755251	0.197708564	0.973278956	0.037574585	0.989517566	0.711665565	0.968772179	0.978523693	0.057191635	0.986169879	0.964753044	0.926719938	0.984092616	0.09132302	0.019419174	0.963923003	0.995387837	0.978741462
295	2952	0	50	6055432168	R05C01	2006	0.077868647	0.124075109	0.040293418	0.069671905	0.086401493	0.636496854	9.731713545	237.6595465	291.0157156	1.951332071	0	24.65	MZ	0.935833113	0.997552222	0.887079671	0.958998315	0.013811951	0.890268087	0.972209718	0.987751545	0.944701312	0.975510204	0.981038207	0.000252323	0.927085872	0.168294392	0.981775669	0.027910504	0.994616458	0.728941331	0.966872197	0.980093392	0.064315353	0.991970801	0.958661709	0.915786596	0.987688889	0.077636532	0.028629676	0.978522728	0.992120113	0.982221048
296	2961	0	50	6042308005	R06C02	2006	0.138516589	0.16528679	0.051444137	0.04256136	0.047536456	0.547952187	16.59865516	214.65072	505.5108297	1.864257112	0	35.49	MZ	0.823688969	0.999891426	0.92613672	0.922468187	0.022737549	0.834880163	0.988030263	0.973155313	0.954023988	0.981494662	0.964844459	5.16E-05	0.867800666	0.209975594	0.951888881	0.026450512	0.971490244	0.580246914	0.969868268	0.985288564	0.140720598	0.988379817	0.949674736	0.867460563	0.965597105	0.158708784	0.025460931	0.981012402	0.993825472	0.97968108
296	2962	0	50	6042308041	R01C01	2006	0.037852029	0.147069219	0.024119684	0.031266054	0.049406172	0.694523731	14.27700486	225.8180243	491.8537648	2.065077719	0	40.2	MZ	0.846402214	0.997475252	0.911477432	0.917140592	0.019469027	0.842762574	0.989327701	0.957673033	0.941998365	0.949236298	0.944278222	6.60E-05	0.862284247	0.162324459	0.954135285	0.016839486	0.961741476	0.543774319	0.952885898	0.983965676	0.113141251	0.968702351	0.916279821	0.87121932	0.962540119	0.092379084	0.031952765	0.985381816	0.992069831	0.974274947
297	2971	0	65	6055432122	R02C01	2006	0.022683529	0.164235016	0.056413645	0.051568377	0.078523065	0.673156315	11.46133601	155.5300498	314.0880104	2.03729356	0	33.98	SG	0.907045735	0.999825655	0.853617983	0.975389079	0.024545609	0.879366133	0.990740676	0.995156762	0.961849642	0.981632179	0.953926625	1.30E-12	0.948323629	0.185541966	0.987906465	0.040364068	0.905427167	0.697958471	0.970012518	0.995381187	0.018643395	0.993513166	0.969843225	0.935425712	0.980189907	0.095649946	0.023604252	0.992099097	0.998554698	0.98527184
298	2982	1	61	6055432139	R03C02	2006	0	0.194889195	0.043000992	0.072791144	0.093595917	0.65168761	9.732694664	267.0393345	410.0062562	2.051374917	0	23.26	MZ	0.940202194	0.999322647	0.923834568	0.963279684	0.017745675	0.924432641	0.979887895	0.987036186	0.966252888	0.974022761	0.930846363	3.95E-05	0.966731599	0.156092506	0.992069048	0.050415423	0.990813746	0.740418441	0.971595464	0.994143308	0.084951456	0.976349888	0.955565254	0.927690655	0.988057419	0.057450367	0.020159053	0.981417672	0.99651884	0.986597579
299	2991	0	47	6055432099	R02C02	2006	0.073200578	0.276239837	0.05508511	0.047716716	0.064337438	0.513183092	10.08217405	289.4931118	538.902535	1.753106621	1	24.86	MZ	0.84520459	0.991871629	0.763786043	0.951413262	0.018871521	0.880202426	0.98979673	0.973086196	0.932494691	0.940037056	0.852487579	0.000204276	0.954988888	0.272285776	0.980820938	0.041650709	0.905269751	0.596750369	0.963994856	0.976337019	0.130317717	0.961864911	0.937796031	0.910720135	0.969594154	0.102783878	0.037003058	0.95729382	0.997102625	0.948954156
299	2992	1	47	6055432099	R04C02	2006	0.070926549	0.189028039	0.015194675	0.081023059	0.072034346	0.608078657	12.73406558	236.3325942	445.5015934	1.757910115	1	27.91	MZ	0.824511478	0.997473457	0.90181463	0.964149192	0.015114211	0.871369033	0.99681364	0.982463905	0.944285211	0.965687029	0.914255244	3.32E-05	0.948102267	0.270342757	0.983772542	0.059381471	0.98366316	0.623562811	0.947946878	0.980561133	0.152095189	0.989233344	0.939552494	0.910442014	0.980787656	0.089184264	0.024184477	0.967394953	0.9939616	0.951772668
300	3001	1	58	6042316098	R05C02	2006	-8.67E-19	0.269035939	2.26E-19	0.083719448	0.042066787	0.619613402	3.374521181	313.4586409	599.5583999	1.872448607	0	27.01	DZ	0.839755639	0.992815492	0.905076187	0.926380426	0.019498607	0.834727909	0.995256472	0.969166355	0.942564951	0.984644914	0.907668802	0.000193024	0.92919274	0.241093555	0.965899592	0.043038922	0.98782277	0.619952179	0.944517361	0.977171544	0.204405738	0.983289251	0.936286055	0.877917739	0.97690889	0.124048019	0.022100313	0.972241223	0.991355642	0.966278506
301	3011	1	46	6055432122	R06C01	2006	0.051097717	0.154755442	0.096503507	0.053924272	0.13328938	0.565755581	8.307248144	266.3197092	345.8461891	2.025860331	0	27.4	MZ	0.916516362	0.999749283	0.893833853	0.984906095	0.005932262	0.909066667	0.997740916	0.993149949	0.962831301	0.993690852	0.990446354	2.70E-09	0.930633543	0.146609582	0.996125458	0.023971739	0.995228577	0.654050857	0.988224417	0.994785591	0.018530774	0.994826976	0.972297936	0.953477251	0.999278222	0.077872259	0.020160956	0.993993562	0.998667382	0.99889688
302	3022	0	48	6057825057	R06C01	2006	0.031433742	0.226958435	0.054299257	0.042095313	0.045086192	0.586073643	8.582805835	239.6752677	428.1431311	1.731161638	0	25.76	SG	0.823083175	0.995667758	0.908678488	0.923029428	0.01970325	0.812298807	0.96468552	0.951809882	0.944676237	0.928459856	0.915538172	0.001832771	0.847327666	0.190172851	0.929316615	0.038056169	0.96679833	0.508330575	0.950874109	0.972434872	0.148364888	0.980313773	0.923288198	0.855418406	0.95277711	0.136174636	0.032427121	0.983449096	0.994629178	0.958880376
303	3031	0	66	6057825019	R02C02	2006	0.001563334	0.164672382	0.160707683	0.039182211	0.071306483	0.59389399	10.18613636	206.9034546	364.9594521	1.984842948	1	23.76	SG	0.911300122	0.999250477	0.899739264	0.965716368	0.02095857	0.899658544	0.992355621	0.984575168	0.935861413	0.989518947	0.972617988	1.86E-12	0.94348867	0.204311693	0.969713265	0.037794677	0.970017047	0.692527708	0.965681602	0.992197579	0.070930233	0.983989922	0.950255354	0.924537136	0.981000265	0.120308828	0.01509964	0.989752756	0.998694763	0.983268239
304	3041	0	52	6055432122	R04C02	2006	0.056551718	0.186150992	0.075296984	0.06420794	0.07926486	0.595340562	8.997213192	257.9862457	370.2957132	1.868467461	0	23.92	MZ	0.927847206	0.99977376	0.859983172	0.972998707	0.026596158	0.896953167	0.986572758	0.982926188	0.946982963	0.95423341	0.947446405	0.000821602	0.934580707	0.194235242	0.983998082	0.028009135	0.990334943	0.688059241	0.967973052	0.978115931	0.016294508	0.988596098	0.964443889	0.935612143	0.984499372	0.074202964	0.036962366	0.989599379	0.997118462	0.987151473
304	3042	0	52	6042308121	R06C01	2006	0.099939337	0.204458582	0.142338818	0.046985034	0.039707958	0.440078314	7.568110274	224.0790183	420.7373025	1.676752249	0	21.99	MZ	0.841505131	0.997486839	0.833957286	0.91870551	0.018728053	0.826855687	0.981490904	0.962759375	0.955804215	0.999948618	0.992700106	1.31E-09	0.928708354	0.245360882	0.965089419	0.027505924	0.985237639	0.617930063	0.958654142	0.985333771	0.125104254	0.988329847	0.956556234	0.867538318	0.976610087	0.128769979	0.022318454	0.993611837	0.995582672	0.980289178
305	3052	0	49	6042308154	R05C02	2006	0.063051498	0.120290487	0.069359965	0.033792998	0.051490379	0.654943829	7.934259327	269.152936	480.7293128	1.828621171	0	21.44	MZ	0.861025324	0.996866814	0.939441404	0.911138257	0.022130014	0.812875752	0.972070911	0.966749374	0.869801511	0.851966076	0.872971147	0.000142672	0.902523095	0.130536259	0.939943994	0.022224477	0.952374918	0.566449246	0.945018972	0.968245929	0.088693957	0.980058711	0.933187478	0.844548846	0.970636565	0.119619935	0.025156576	0.975364509	0.983456344	0.979212507
306	3061	1	34	6929806056	R03C01	1999	0.032789472	0.033792678	0.03064363	0.026538501	0.036464197	0.824123081	11.73961303	227.517982	263.450346	1.962853391	0	18.76	MZ	0.868947368	0.996770962	0.815277493	0.921513357	0.022474747	0.833562364	0.994623235	0.966584232	0.920187511	0.970267592	0.854201148	8.49E-05	0.899582658	0.069117308	0.929847435	0.04249105	0.922877716	0.565698219	0.942544761	0.955907413	0.449874687	0.961855512	0.934811784	0.841666043	0.959687124	0.135269233	0.023263225	0.977042912	0.981206177	0.937908994
306	3062	0	34	6929742017	R06C02	1999	0.024689122	0.090285169	0.017095053	0.038256739	0.125644139	0.752102122	5.378359636	253.1344952	199.6229398	2.072885118	0	17.07	MZ	0.914251389	0.99823019	0.890267028	0.954433759	0.028715515	0.910424214	0.991377351	0.979435587	0.940105256	0.976557804	0.930525324	0.000336636	0.936752224	0.100359008	0.986229371	0.027968486	0.977485587	0.634699941	0.974061522	0.976657907	0.277708593	0.981760305	0.962372446	0.913410816	0.975203434	0.074498769	0.040184084	0.970220122	0.992200513	0.978040983
307	3071	0	74	6057825005	R01C01	2006	0.0219174	0.212930607	0.096468241	0.046678526	0.062611987	0.592554898	10.19207581	223.2415153	536.6056664	2.049343877	0	24.81	MZ	0.905409006	0.998822176	0.861605501	0.953589774	0.014088204	0.892333614	0.992034788	0.985906325	0.942880709	0.997564216	0.946467291	5.44E-05	0.863425262	0.189018044	0.978511975	0.069219958	0.979023369	0.682181669	0.968195514	0.982349589	0.116121759	0.987735637	0.938343357	0.917482234	0.981132075	0.119408667	0.027850656	0.979909333	0.992922175	0.981332266
307	3072	0	74	6042308068	R06C02	2006	0.013411528	0.218004863	0.082042563	0.041939552	0.031094325	0.607792698	13.61032335	222.8207587	609.1661736	1.878514559	0	23.05	MZ	0.814245245	0.998571927	0.876371763	0.929798704	0.023921401	0.828478625	0.990806846	0.943996845	0.931139144	0.941875	0.932474379	0.000524481	0.659490601	0.173195425	0.944334771	0.033026017	0.970302377	0.51856981	0.952440177	0.976744404	0.139517345	0.981331766	0.919573754	0.854968127	0.975360825	0.096309979	0.034620991	0.984965294	0.976609164	0.98510472
308	3081	0	54	6929793167	R01C02	2006	0.011426624	0.244713251	0.032527106	0.097060893	0.078558744	0.575440494	8.54467984	282.1402221	683.7735223	1.724982784	0	41.48	MZ	0.855223881	0.99881362	0.853471822	0.9287977	0.015939823	0.83027127	0.998883787	0.967032219	0.950712952	0.961601755	0.959957035	3.92E-05	0.915531665	0.116880561	0.968146024	0.024494143	0.961167207	0.524587912	0.967704431	0.985400408	0.5075	0.983451706	0.977241493	0.888520459	0.964674571	0.143352476	0.022879017	0.98521343	0.996803721	0.984610374
308	3082	0	54	6929793111	R02C02	2006	0.020884272	0.335276624	0.053942351	0.160562134	0.065896085	0.388605065	10.59346487	269.0863934	679.9056004	1.564616672	0	43.05	MZ	0.844728865	0.995873528	0.848079964	0.921080981	0.008927766	0.820356853	0.997387234	0.965394705	0.954373645	0.958155754	0.897144352	8.33E-05	0.962322994	0.232421431	0.975183858	0.051521646	0.970343976	0.572356081	0.959064327	0.973808855	0.429906542	0.98470215	0.95443313	0.868249824	0.966529907	0.124221669	0.026340072	0.975102557	0.995851285	0.978062543
309	3091	0	64	6929806010	R03C01	2010	0.01085434	0.150466801	0.132611043	0.052576085	0.140908836	0.490764629	11.57193435	193.7718908	354.4975921	2.024780733	0	28.95	MZ	0.849810913	0.991656608	0.906587841	0.935758826	0.009346983	0.808982603	0.994182275	0.963491543	0.951235438	0.999933422	0.912877259	3.93E-05	0.915519411	0.234830596	0.930113264	0.045409347	0.949140435	0.601777453	0.930903852	0.9681209	0.255091104	0.979959199	0.935488963	0.871790342	0.946788111	0.19357654	0.026511539	0.982658119	0.988800229	0.956790123
309	3092	0	64	6929806010	R04C01	2010	0	0.298525122	0.095534994	0.039279652	0.083875091	0.450984407	9.101915695	237.6157679	642.5913783	1.825357381	0	28.03	MZ	0.797465146	0.988898498	0.900387483	0.919383653	0.017607249	0.827293165	0.993464044	0.946537056	0.945513535	0.948243993	0.93597329	0.000305576	0.920816353	0.254789197	0.951999956	0.053006708	0.963043813	0.628354204	0.924298205	0.974511138	0.239651416	0.975841307	0.924942932	0.870784622	0.964330962	0.111449452	0.031516993	0.974122973	0.985098622	0.965964791
310	3101	0	75	6929806010	R01C01	2010	0.012748299	0.342294137	0.076343099	0.093623096	0.074042747	0.408966572	10.94642491	276.9134508	596.0134284	1.842754259	0	23.28	MZ	0.809818057	0.996671204	0.885712003	0.946753628	0.017755277	0.819721826	0.996651892	0.976384969	0.946459901	0.999942317	0.950261761	3.63E-07	0.921641034	0.272421169	0.973580408	0.048853993	0.898991713	0.638829408	0.944200737	0.959350735	0.391824526	0.973935019	0.927456707	0.870523416	0.982162662	0.094839338	0.023854069	0.976149738	0.986286566	0.973554913
310	3102	0	75	6929806010	R02C01	2010	0.012451624	0.19166376	0.140519355	0.032020209	0.083035157	0.538951559	15.89918906	210.2594808	424.4186865	1.991099657	0	21.22	MZ	0.858679414	0.9972879	0.914887954	0.935020124	0.018306484	0.81961939	0.983292619	0.966492928	0.951563885	0.89964476	0.943751405	1.21E-05	0.869639616	0.234466105	0.960913254	0.021650978	0.827380424	0.560134567	0.940274637	0.970154469	0.237113402	0.981198749	0.911353925	0.899491592	0.959873284	0.093469681	0.033976732	0.980254468	0.977178816	0.974067724
311	3111	0	62	6057825057	R04C02	2006	0.020702433	0.087190678	0.06593569	0.060553698	0.066648424	0.685028702	14.86696423	230.0798456	439.7229143	2.085210479	0	21.8	MZ	0.871887967	0.992364408	0.927463787	0.931769401	0.017367581	0.832088856	0.98229721	0.958904332	0.919354016	0.917410714	0.868269869	0.000478031	0.897123059	0.120970379	0.93783614	0.038459245	0.963484897	0.608321664	0.938063417	0.984773103	0.097024052	0.976422654	0.881670149	0.847140641	0.968819303	0.196064629	0.024394651	0.979882321	0.977992982	0.965700872
311	3112	0	62	6057825057	R05C02	2006	0.009159603	0.121242463	0.055743878	0.061323604	0.073407168	0.670830234	10.62963964	196.0198311	437.050971	1.969480464	0	21.27	MZ	0.869309838	0.994874126	0.914986882	0.881072709	0.023476874	0.824222496	0.97501181	0.930961096	0.897583599	0.911149826	0.891627953	0.000593024	0.86923225	0.151699167	0.929125336	0.030399169	0.967210932	0.587541546	0.928812224	0.963842414	0.161933022	0.982604114	0.881005164	0.826822174	0.946899334	0.159705968	0.035820896	0.980205245	0.984431118	0.9567059
312	3121	0	50	6055432092	R02C01	2006	0.101718915	0.167163221	0.04761416	0.037792513	0.087307326	0.594394344	12.29240995	230.493437	388.6460693	1.646771753	1	26.67	MZ	0.820512821	0.996598434	0.82949701	0.95272949	0.033748034	0.854391596	0.986361633	0.979888316	0.917163804	0.976525822	0.889583991	0.006641564	0.921744415	0.265242653	0.97347378	0.051764352	0.90992919	0.665467063	0.946154313	0.974027639	0.225500257	0.976102045	0.928715356	0.892046179	0.971884498	0.121096544	0.035384209	0.94893172	0.975993419	0.963670326
312	3122	0	56	6055432092	R03C01	2006	0.041742498	0.171462128	0.028788908	0.032584576	0.087117082	0.671302957	8.543322565	260.845476	381.151087	1.889992033	0	25.67	MZ	0.837815811	0.989894048	0.873765289	0.934143986	0.024862619	0.8554086	0.986474867	0.96659717	0.926745808	0.983858133	0.882669526	0.008144368	0.907399123	0.240258384	0.973490586	0.047963992	0.97410515	0.671777476	0.951501749	0.979036834	0.192546584	0.969091199	0.927229883	0.889804523	0.972582359	0.092402659	0.03719814	0.961727954	0.988933008	0.934698055
313	3131	1	41	6055432092	R05C02	2006	0.057537407	0.176253507	0.027311518	0.059433671	0.115592341	0.590088192	7.396204048	284.6542141	472.5959979	1.919346752	0	24.57	MZ	0.862927315	0.992418038	0.896235243	0.952327634	0.026413346	0.882040934	0.991770659	0.974066308	0.931253295	0.980576668	0.895304166	0.002598626	0.911653706	0.211484933	0.987580016	0.052383794	0.960105881	0.729617749	0.957420131	0.979659897	0.117845994	0.977308486	0.935157549	0.894226576	0.96874331	0.096291806	0.033973944	0.970760859	0.986220818	0.951562314
313	3132	0	41	6055432099	R02C01	2006	0.057512293	0.16686289	0.069229511	0.034467215	0.131675301	0.546167694	9.020309282	316.9480505	529.4926121	1.902076324	0	22.07	MZ	0.812227979	0.99795677	0.887035688	0.946035821	0.022254182	0.874991381	0.980345407	0.97595608	0.929309297	0.96399177	0.873493807	6.30E-05	0.901429218	0.215411549	0.968571727	0.046559182	0.966730964	0.674563791	0.950322931	0.960927122	0.186204553	0.980534324	0.932575398	0.874080319	0.969168211	0.10820254	0.035078395	0.954475958	0.994050897	0.939571854
314	3141	0	67	6929793109	R06C01	2006	6.68E-18	0	0.074492803	0.072338203	0.135314374	0.717556295	9.066634625	269.4721198	271.2600707	2.283134639	1	21.55	MZ	0.888324873	0.996591142	0.857341337	0.925653447	0.017995864	0.833167529	0.995075505	0.960173946	0.943488	0.929644269	0.935053988	0.000440657	0.912547449	0.063309551	0.957045911	0.033349833	0.967382791	0.492598884	0.947389812	0.968800243	0.327140549	0.980127606	0.935728197	0.877937368	0.972201182	0.093916282	0.034638827	0.976823058	0.985938242	0.969152971
314	3142	1	67	6929793109	R01C02	2006	0.084321786	0.171968537	0.160768211	0.055199839	0.089100027	0.452116492	10.79089986	205.2740901	420.0069217	1.852478931	1	20.83	MZ	0.891826193	0.991642775	0.869891508	0.933310653	0.021196804	0.81381828	0.998373459	0.975082298	0.951328259	0.936005885	0.930257264	0.000198177	0.907385783	0.340509532	0.967106347	0.085714286	0.965059129	0.632419757	0.940665889	0.950258095	0.363123994	0.985633506	0.954458819	0.87469594	0.967029082	0.131330151	0.039154653	0.977124097	0.986718321	0.971457622
315	3151	1	45	6057825006	R04C02	2006	0.017454962	0.129891662	0.066291879	0.043439256	0.100783987	0.690911569	14.95271658	193.0904962	268.6814235	1.988083986	2	26.21	MZ	0.884703196	0.999972319	0.914265223	0.97739927	0.010652346	0.897003252	0.99453043	0.994049489	0.971031358	0.999963485	0.958822228	1.68E-14	0.947630087	0.198849866	0.991569121	0.036499344	0.978741012	0.667795335	0.969802331	0.992418935	0.040566645	0.995794686	0.958524377	0.926386355	0.984528281	0.044183365	0.019050439	0.98757253	0.998893031	0.99080965
315	3152	1	45	6042308075	R04C02	2006	0.009519124	0.110514663	0.028045008	0.020267702	0.078120476	0.749725058	11.6900056	217.9381749	376.7914738	2.021451773	2	29.34	MZ	0.906719368	0.997577097	0.935112037	0.927872679	0.01737039	0.824076563	0.99864061	0.971413714	0.958027296	0.965403018	0.970360333	1.70E-06	0.931531904	0.156487242	0.956950241	0.020912281	0.978709391	0.646702964	0.957278063	0.984167276	0.065746753	0.99187029	0.928853755	0.868855644	0.983459943	0.064272655	0.016031073	0.977593694	0.99795465	0.9815
316	3161	0	70	6055432089	R03C01	2006	0.049184228	0.170630867	0.15267055	0.121870543	0.077329399	0.470580169	19.81855658	146.1974868	313.4572373	1.595358518	0	30.41	SG	0.859221859	0.991641203	0.913636314	0.967910898	0.028772379	0.89970163	0.996697525	0.9896571	0.956396832	0.992758394	0.863192841	9.76E-05	0.936196592	0.290012881	0.985020807	0.098610767	0.988619045	0.665464382	0.959212246	0.97110585	0.122001371	0.975312167	0.946689501	0.929659881	0.987676531	0.098423316	0.025531915	0.970163708	0.987274303	0.948975265
317	3171	0	62	6057825005	R03C01	2006	0.042791143	0.21033213	0.060976343	0.040861395	0.072982571	0.607855483	13.01873692	191.9553138	381.5337664	1.880245085	0	22.77	MZ	0.913123279	0.998814272	0.848356268	0.964612409	0.02177438	0.879964024	0.999335436	0.983951146	0.960174745	0.999969844	0.984707159	2.14E-05	0.94264054	0.250603655	0.985560046	0.060372361	0.982067701	0.709130581	0.96207448	0.987449299	0.094404101	0.995809165	0.941976377	0.921927856	0.984314768	0.113665743	0.028792913	0.98416436	0.991069426	0.979016393
318	3181	1	66	6057825019	R03C01	2006	0.007547084	0.185341058	0.058911385	0.037446948	0.126950488	0.636846047	13.8371661	197.6978931	361.3696991	2.149405367	0	33.23	DZ	0.93489011	0.999861467	0.887579887	0.972899795	0.010143071	0.899657925	0.995045289	0.995177406	0.954392773	0.999964456	0.969132244	1.25E-08	0.949917782	0.193170861	0.994034591	0.068807339	0.992136907	0.708079748	0.971134291	0.995465556	0.055963821	0.994556261	0.978237274	0.938525776	0.974295871	0.133137131	0.030013193	0.988821682	0.999418765	0.999964456
318	3182	0	66	6042308108	R06C01	2006	0	0.153871338	0.147667401	0.031391376	0.053847233	0.595708549	13.8037166	217.1203159	405.0145703	2.06284902	2	31.4	DZ	0.940518257	0.993359585	0.935346536	0.923498904	0.01037763	0.827975537	0.971287872	0.967986416	0.935755439	0.999932396	0.932379096	0.000178899	0.86942295	0.183797951	0.942641187	0.034614284	0.778161923	0.497613137	0.929264028	0.992909112	0.12885906	0.978351281	0.922477248	0.855780583	0.965690021	0.113504557	0.027913468	0.985764187	0.994711713	0.987347902
[truncated: 28 more columns]
