# Supplementary material for: Epigenetic findings in periodontitis in UK twins: a cross-sectional study
Source: Clin Epigenetics. 2019 Feb 13;11:27. doi: 10.1186/s13148-019-0614-4 (PMC6375219; doi:10.1186/s13148-019-0614-4)
Supplement: Supplementary file 6 — Table S6. Covariate data, gingival bleeding, and methylation beta values at 247 CpG-sites in blood. (CSV 1595 kb) [file 13148_2019_614_MOESM6_ESM.csv]

new_famID	new_id	Gingival bleeding	age	Sentrix_ID	Sentrix_Position	Extraction_year	CD8T	CD4T	NK	B cell	Monocyte	Gran	CD8pCD28nCD45RAn	CD8.naive	CD4.naive	PlasmaBlast	smoking	BMI	zygosity	cg00087425	cg00115297	cg00154122	cg00347729	cg00916199	cg00958781	cg01240229	cg01290568	cg01297500	cg01467417	cg01663768	cg01766065	cg01770232	cg01813071	cg01879488	cg01991967	cg02061229	cg02081846	cg02171545	cg02201050	cg02305723	cg02313795	cg02335517	cg02343503	cg02344527	cg02377053	cg02470587	cg02515422	cg02522757	cg02543462
1	11	0	71	6929806004	R02C01	2004	0.054029121	0.027317863	0.115136592	0.010214584	0.121944839	0.645550907	12.07505019	194.4489956	347.4479743	2.033614811	0	21.16	MZ	0.047993599	0.968748922	0.011821862	0.857783553	0.0132899	4.59E-05	0.721905	0.265048809	0.844086996	0.018785485	0.017311853	0.04246906	0.060495917	0.039294291	0.000604619	0.722298469	0.562953873	0.989983036	0.478293207	0.904134238	0.37809016	0.968771011	0.971707814	0.040655187	0.176208433	0.891381932	0.964479797	0.00290875	0.004509537	0.063796842
2	21	0	61	6929806013	R03C01	2008	0.039612515	0.267682036	0.080676176	0.085142741	0.065496806	0.533543805	5.649752687	287.0822213	481.3528567	1.949165181	1	27.58	MZ	0.07020603	0.997089113	0.019784946	0.904009508	0.010671518	0.007862611	0.825181358	0.430177466	0.886979274	0.023944548	0.011736964	0.026726221	0.039765504	0.016072173	0.000100751	0.810337802	0.56001091	0.996034004	0.285140284	0.971624989	0.637553183	0.989059977	0.993665336	0.024551653	0.153724542	0.956671487	0.986838767	0.001058283	0.002702965	0.2991827
2	22	0	61	6929806013	R04C01	2008	0.060662869	0.296666135	0.073888069	0.102116107	0.060038198	0.477931732	4.453946313	319.4209426	572.2680232	1.805790004	0	24.13	MZ	0.084038213	0.994229678	0.021296296	0.872890868	0.007111481	0.005216484	0.792422132	0.439049078	0.882034471	0.035455038	0.012214646	0.021818437	0.051413136	0.029246972	0.00138925	0.811576159	0.572978929	0.994324529	0.32486408	0.939272811	0.657136287	0.966743241	0.990332628	0.030448497	0.152926369	0.938581575	0.975422103	0.00238607	0.002266002	0.35765272
3	31	1	70	6929806004	R04C02	2006	0.096522163	0.082609563	0.097638483	0.011145853	0.088655981	0.616341253	14.83539441	177.3447902	259.2827458	1.894836044	0	27.83	MZ	0.015134808	0.994454759	0.030666913	0.853208463	0.013616903	0.008982996	0.72093124	0.3506753	0.831698963	0.019021073	0.017552975	0.040145364	0.091666221	0.000796501	0.000860705	0.761897844	0.514456406	0.987930669	0.360205606	0.866617183	0.447774481	0.949122012	0.987798333	0.038962952	0.188751715	0.903014739	0.957500714	0.002301859	0.007063913	0.101430816
3	32	1	70	6929742027	R05C01	2006	0.113622253	0.178807075	0.093445058	0.043700777	0.085635787	0.508879494	11.66908135	192.1363716	333.9138836	1.763030267	0	27.92	MZ	0.068375625	0.999318398	0.03227003	0.85645088	0.013994606	0.013306653	0.756396061	0.371349856	0.850380237	0.050424911	0.01685394	0.053839446	0.060058371	0.017752679	0.005845454	0.794783823	0.574721892	0.995922697	0.435278567	0.92234387	0.642715963	0.935975072	0.97731649	0.023764243	0.239476008	0.933087943	0.980441259	0.006315152	0.00937021	0.115586962
4	41	1	64	6057825005	R05C01	2006	0.016933922	0.1502236	0.044517352	0.072479678	0.073777076	0.69781672	12.1419783	202.9080089	306.9337449	2.085078063	1	21.64	MZ	0.039262854	0.993719547	0.006969855	0.762769978	0.004810968	4.21E-05	0.759575484	0.292452496	0.875992439	0.027707031	0.009401352	0.010953462	0.085902367	0.010051533	0.054315141	0.785776798	0.482143214	0.995468485	0.43600081	0.912512902	0.481646922	0.968123951	0.991795031	0.028032047	0.120590377	0.952875248	0.950444299	0.002745869	0.014747142	0.158661293
4	42	1	64	6042308068	R03C02	2006	0	0.146997873	0.070168186	0.075959217	0.056113823	0.652774952	7.56221171	222.9721188	491.1405695	1.869380699	1	22.6	MZ	0.039719063	0.982358045	0.015378389	0.90175313	0.008131511	3.84E-05	0.688833465	0.258919734	0.868418403	0.015258353	0.026631748	0.015240328	0.102579138	0.059368927	0.057137199	0.843268054	0.734800534	0.976374238	0.340794298	0.901128081	0.241648511	0.943485723	0.96951152	0.053469184	0.131950892	0.920232011	0.934941421	0.00061808	0.023929641	0.110481599
5	51	0	79	6057825046	R02C02	2006	0.065980435	0.132252561	0.113016704	0.033487761	0.052355352	0.572247742	14.09662749	165.7389566	275.0106393	1.914761043	1	23.51	SG	0.035126918	0.986476492	0.005959983	0.866438317	0.007825666	0.004456854	0.706452042	0.329236779	0.84794668	0.029814954	0.019925589	0.027575466	0.069602644	0.020139061	0.016059199	0.79656046	0.562068118	0.993537105	0.466342413	0.894960797	0.405954511	0.933644484	0.964585167	0.050751935	0.247220267	0.925523456	0.931223196	0.005067929	0.012836538	0.128557723
6	61	1	66	6929806023	R05C01	2005	0.064756012	0.287502586	0.07138416	0.064807465	0.04592114	0.543678693	5.38315024	221.4551794	462.7412423	1.678965216	0	31.16	MZ	0.066224045	0.994565713	0.013727315	0.838577191	0.004429997	5.54E-05	0.731835083	0.455960037	0.889151076	0.051266798	0.007425403	0.013215174	0.042777327	0.035216358	0.00568256	0.807645747	0.554345367	0.996864793	0.473374857	0.925550577	0.621480189	0.984321619	0.9930445	0.040916249	0.206737054	0.955346521	0.973024734	0.003033031	0.001056803	0.29647026
7	71	0	67	6057825033	R04C02	2006	0.00314674	0.283288621	0.018658592	0.070521037	0.048417769	0.564821971	8.469131744	247.6649178	555.0525464	1.733511462	0	29.73	SG	0.065523334	0.991219606	0.01920966	0.835986865	0.011564121	6.50E-05	0.662945206	0.333535704	0.856117521	0.04167482	0.015641728	0.016870011	0.065505625	0.013879445	0.043059995	0.794233507	0.651090532	0.996032737	0.221495446	0.915497121	0.375707444	0.940927546	0.995551919	0.033734471	0.094622192	0.942666448	0.913610331	0.004874728	0.015179868	0.213584402
8	82	0	78	6929742055	R06C02	2003	0.042277781	0.265082754	0.092575699	0.048174372	0.063245894	0.547758864	5.822303477	243.9704851	465.8813767	1.774621491	0	27.32	MZ	0.068414538	0.995306038	0.019256183	0.82800924	0.013668628	0.00045106	0.746673057	0.424235215	0.871268111	0.036230923	0.015771451	0.018797954	0.073747744	0.035756388	0.00122832	0.841885174	0.558765786	0.99657266	0.505469773	0.918786145	0.641687694	0.950975154	0.988547483	0.047828131	0.182157748	0.958066287	0.965312117	0.006584129	0.005297576	0.229998847
9	91	1	74	6057825046	R05C02	2006	0.030101416	0.146046168	0.066869758	0.065265034	0.076277058	0.585973846	15.17929517	188.8687678	501.216795	1.897145606	0	21.59	MZ	0.046211869	0.996643448	0.001555479	0.925097409	0.0058349	0.0015231	0.691807723	0.320881179	0.830868411	0.015521861	0.018071989	0.026606042	0.105186883	0.010567757	0.030608482	0.751812097	0.676520359	0.994808176	0.292099599	0.906318709	0.297892852	0.97226885	0.980748403	0.030892592	0.159613059	0.911996815	0.946186867	0.000676136	0.012672297	0.159354427
10	101	0	64	6042316028	R03C02	2006	0.002595527	0.167824731	0.053629783	0.003768145	0.058441211	0.701995493	4.220780782	247.7195573	326.4213299	1.706804097	0	20.97	SG	0.032496777	0.9937004	0.029117211	0.919810377	0.007562319	5.45E-05	0.701562467	0.315148748	0.850590284	0.021114479	0.017417589	0.022995917	0.11411244	0.012044688	0.00133074	0.754253514	0.748209979	0.990203109	0.167410988	0.894108234	0.405077263	0.977436677	0.983526753	0.038304343	0.457701062	0.90768041	0.970616502	0.004588016	0.00867973	0.105702979
11	112	1	66	6929793111	R01C01	2004	0	0.244734811	0.047270232	0.033524833	0.075353775	0.599408413	9.758797288	183.468524	561.2122502	2.003001428	1	23.18	DZ	0.036319138	0.993869874	0.031472359	0.928123536	0.008993912	0.00516834	0.748002381	0.366398928	0.86622245	0.018341792	0.018048365	0.018996022	0.066181326	0.006140596	0.00159514	0.781788161	0.560696679	0.996430353	0.307873677	0.91121488	0.458639844	0.980615199	0.987681616	0.028961189	0.163319321	0.903318375	0.996554866	0.005204723	0.004058315	0.24639186
12	121	0	68	6929806004	R03C02	2006	0.169001286	0.159246096	0.142174459	0.071797022	0.072889347	0.3863335	18.19244337	202.596839	465.5183602	1.632964841	1	21.46	MZ	0.063806259	0.993340221	0.034551828	0.833438241	0.005553407	4.82E-05	0.768333301	0.447342357	0.851027176	0.049572387	0.013041084	0.037893163	0.139981775	0.036160283	0.000457814	0.853118922	0.534195281	0.983776842	0.257008967	0.883827192	0.54899209	0.977359883	0.989630034	0.085498978	0.205328231	0.940960162	0.953793541	0.003454912	0.006553078	0.288069389
12	122	1	68	6929742027	R04C01	2006	0.047496412	0.190898048	0.013470164	0.099475365	0.099388502	0.584128997	11.29482718	235.522596	486.1635524	1.915022853	2	23.35	MZ	0.071106203	0.993241359	0.000696136	0.903654383	0.011190468	0.012008234	0.71180917	0.312164247	0.867105263	0.040827368	0.018304407	0.022802946	0.097323139	0.02419669	0.001906073	0.769706278	0.576364474	0.987862499	0.182689518	0.906249432	0.620398098	0.943854857	0.993205183	0.028590265	0.150546619	0.939049712	0.906849428	0.003424759	0.006370624	0.274884974
13	131	1	73	6057825057	R01C02	2006	0.089883522	0.033281956	0.078910114	0.075432384	0.120588788	0.58118797	17.83120956	126.3063791	325.1901932	1.958844506	0	28.63	MZ	0.05491169	0.985377374	0.043330981	0.867271799	0.013666336	0.00221815	0.697115207	0.292761667	0.840488132	0.026806897	0.030659683	0.033130781	0.113070784	0.051446799	0.049723761	0.802842301	0.629822475	0.972823911	0.176372642	0.857853258	0.378211009	0.922609813	0.977848292	0.067081394	0.167938454	0.920773993	0.938119959	0.009863125	0.025123975	0.143586521
13	132	1	73	6057825057	R02C01	2006	0.025158744	0.06215809	0.040429024	0.065270394	0.084608195	0.717529422	14.5786997	174.3259776	369.5259507	1.993625635	0	31.87	MZ	0.036102715	0.956412853	0.02883263	0.814092027	0.014978848	0.008620301	0.735555121	0.240325012	0.83732342	0.024605977	0.026044692	0.031820047	0.092954379	0.025638404	0.036757058	0.81918732	0.556968685	0.969806715	0.200694386	0.902724356	0.382990489	0.85913055	0.97496765	0.051662762	0.19901265	0.912823688	0.916956097	0.004998556	0.023474207	0.105696438
14	141	0	71	6929742023	R05C02	2005	0.012570618	0.197513338	0.090985122	0.071662803	0.118771246	0.564475141	5.116555689	218.3773145	259.5347506	1.839543864	0	21.97	DZ	0.063512618	0.993145971	0.026048714	0.878728346	0.014781949	0.00028173	0.725417878	0.375806072	0.844191701	0.052604874	0.023876943	0.044232167	0.104992157	0.041272056	0.001719798	0.770171994	0.505365114	0.98679719	0.369976438	0.93411345	0.56036243	0.943807439	0.979307708	0.039170418	0.164943343	0.928820642	0.939168321	0.003331477	0.007225735	0.224377637
14	142	0	71	6929742023	R06C02	2005	0	0.243733518	0.066665308	0.109383843	0.098513983	0.514732502	2.396527865	211.5195596	361.6779732	1.683821145	0	21.71	DZ	0.069136896	0.983715698	0.027567568	0.873447647	0.008436679	4.99E-05	0.74438828	0.341858102	0.844886032	0.047689191	0.022960619	0.032347865	0.06946597	0.01811008	0.001729875	0.82847244	0.66814097	0.980934363	0.32060376	0.910691311	0.581459566	0.89584795	0.921480287	0.039549623	0.378263319	0.942257838	0.872559394	0.001238934	0.007750296	0.262755319
15	151	0	47	6057825036	R02C01	2006	0.034375966	0.177895491	0.067265189	0.059912358	0.076473189	0.583488796	9.56966935	260.9779227	444.0912289	1.88067017	0	23.66	DZ	0.027868071	0.967988927	0.019645609	0.861924116	0.003919701	5.62E-05	0.794846604	0.407085433	0.859970611	0.036775687	0.011641926	0.0245865	0.048380749	0.048728187	0.04749945	0.821928775	0.608244145	0.989592679	0.226661588	0.891947959	0.399936669	0.914498224	0.953613136	0.030343986	0.084302723	0.92798562	0.948770828	0.002286445	0.012341085	0.159147155
16	161	0	63	6042316073	R03C01	2006	0.063970862	0.1901283	0.044785776	0.019498969	0.116677775	0.55459172	6.48317539	275.4279001	511.3469214	1.859162513	1	32.98	MZ	0.033161038	0.996312487	0.015427337	0.742072232	0.00670379	5.38E-05	0.714131865	0.407441757	0.83758544	0.039140692	0.01066376	0.029837696	0.176075751	0.021667018	0.003152637	0.818560631	0.63340506	0.983175155	0.283157812	0.851487247	0.393814997	0.90306367	0.987330988	0.045260183	0.166868457	0.926166511	0.946958711	0.005833981	0.005730739	0.220873941
16	162	1	63	6042316073	R05C01	2006	6.13E-19	-1.08E-19	1.32E-18	0	0.06010553	0.934573904	12.44238885	262.4866295	337.6330621	2.459312386	1	30.53	MZ	0.027185175	0.984874023	3.97E-05	0.77697236	0.014021588	0.000764931	0.710774141	0.175079906	0.819061725	0.016013673	0.02783512	0.026747236	0.223440644	0.00815915	0.00539801	0.735231549	0.688071958	0.992435647	0.311093856	0.879763275	0.410702668	0.948068705	0.961699109	0.026302068	0.16881872	0.902917513	0.939603486	0.00379943	0.005691069	0.065592096
17	171	0	63	6929806004	R03C01	2004	0.158819701	0.292823197	0.130318762	0.083664927	0.046890867	0.284543644	12.05211228	249.8957102	531.1815328	1.471196807	0	34.09	MZ	0.074246362	0.990805854	0.017929252	0.852899985	0.00646203	0.003400772	0.74786652	0.486937137	0.843027853	0.069084857	0.017657805	0.030324836	0.081320189	0.035995004	0.000153849	0.770117587	0.554982457	0.988471658	0.242066965	0.895768405	0.479779593	0.974563691	0.981914895	0.03493659	0.264230078	0.908884305	0.974405658	0.006685842	0.00602144	0.315261448
18	182	1	62	6055432118	R02C02	2006	0	0.30097098	0.017556656	0.057929374	0.06200773	0.629451854	6.996172216	291.1014038	685.2638115	1.915430614	2	27.2	DZ	0.069389827	0.995324812	0.016535081	0.837394301	0.005303328	0.006885072	0.722319275	0.39100333	0.877497531	0.03585305	0.013009955	0.018335371	0.0765174	0.007271968	0.047479768	0.813151731	0.589355292	0.994426785	0.465512789	0.964310857	0.542944329	0.975132778	0.997021864	0.023190138	0.128063183	0.956584564	0.971506937	0.002141247	0.011292727	0.316734261
19	191	1	68	6929806013	R03C02	2011	1.52E-05	0.144594724	0.015410753	0.064568087	0.05995025	0.77949507	6.192777118	254.7409005	303.9407053	1.982664717	1	27.04	MZ	0.042834549	0.988560544	0.015764364	0.893106722	0.007502954	0.012795098	0.752204622	0.228429635	0.895506119	0.009695065	0.014456578	0.02147333	0.099944012	0.008750182	0.001215118	0.783131531	0.59365001	0.99217065	0.379274381	0.941830246	0.618811881	0.986844198	0.995134681	0.021048501	0.146497365	0.943543847	0.964160487	0.000573786	0.001621766	0.167228136
19	192	0	68	6929806013	R04C02	2011	0.02482448	0.081651497	0.101713726	0.03521858	0.082716665	0.734460518	10.62017479	223.7466183	251.8421649	2.047996236	0	26.38	MZ	0.042822012	0.994209053	0.012672056	0.868851867	0.009287174	0.006593821	0.769036102	0.296851997	0.883743149	0.014658585	0.009807903	0.022183345	0.092170361	0.026709625	0.000644933	0.768423064	0.589530151	0.991745785	0.352762458	0.929009117	0.592221614	0.990758217	0.987692182	0.043186008	0.175200069	0.941030324	0.966751812	0.001666258	0.002748333	0.086221478
20	201	0	50	6042316073	R02C01	2006	0.122464531	0.213726381	0.081885654	0.049183781	0.03454549	0.491107961	10.78596655	230.4641229	415.7785876	1.731436471	0	22.87	MZ	0.052709868	0.991908256	0.01184669	0.856643476	0.007146967	0.006394662	0.72976449	0.472769719	0.829064438	0.055217543	0.020152855	0.031389124	0.090822463	0.028726091	0.002888999	0.842321738	0.498726503	0.991347826	0.24302232	0.842317544	0.357859532	0.955072145	0.982686596	0.076951898	0.161958914	0.905174594	0.905615335	0.009765383	0.007550111	0.233211069
20	202	0	50	6042316073	R04C01	2006	0.145556665	0.218902353	0.078292403	0.043986091	0	0.514559056	10.55515122	249.0458044	465.4999741	1.493448172	0	20.47	MZ	0.03895682	0.996237801	0.01202336	0.834992033	0.005090486	4.04E-05	0.749681778	0.455648962	0.832287884	0.027524342	0.013105363	0.032652851	0.06425151	0.018024839	0.000657242	0.849204201	0.561187642	0.992457573	0.384383503	0.879049451	0.427302021	0.944984586	0.952591682	0.044612741	0.140646305	0.932785827	0.96265088	0.007828154	0.007303854	0.262810771
21	212	0	73	6929806023	R04C01	2004	0.056914355	0.154095032	0.184254294	0.083356664	0.080178986	0.511310053	12.06969263	196.4385077	254.4409138	1.853826912	0	20.64	MZ	0.055409281	0.997233532	0.009322866	0.748788631	0.008104362	5.39E-05	0.78506889	0.422872859	0.887523992	0.029684424	0.006934608	0.01667551	0.044276818	0.033567578	0.001698717	0.82602088	0.469886395	0.997840308	0.591272524	0.944765279	0.672296001	0.973460959	0.995806203	0.033716638	0.153024911	0.958969119	0.936340859	0.001660517	0.001240015	0.181020785
22	221	0	65	6042308041	R06C01	2006	0.003577895	0.136427124	0.092620447	0.04093011	0.072606609	0.656103848	13.06075455	196.3458411	387.590835	2.006825807	0	37.85	MZ	0.024565782	0.999835435	3.30E-05	0.889095369	0.007023365	0.002245677	0.710551086	0.269462141	0.869679569	0.007964081	0.012198683	0.010742351	0.048545973	0.019612622	0.028658683	0.845312176	0.611369241	0.995821093	0.237918312	0.903942866	0.368874056	0.959740867	0.97135788	0.020635317	0.110931112	0.944194988	0.961806937	0.000236329	0.01434215	0.098185201
22	222	0	65	6042308041	R01C02	2006	0.030449588	0.129749251	0.02294669	0.036094113	0.06761827	0.716218113	11.03751935	207.2781159	470.8584241	2.104965024	2	30.22	MZ	0.043105476	0.968434806	0.029021244	0.934535106	0.007949118	4.27E-05	0.733134881	0.265478501	0.878443774	0.010427895	0.019865665	0.016189407	0.062501862	0.012373251	0.045653209	0.810239384	0.659760852	0.983388699	0.214988357	0.911775897	0.296021841	0.94088203	0.933548742	0.040421939	0.184401349	0.917040366	0.974675826	0.001463868	0.017707517	0.112815738
23	231	0	61	6055432118	R01C01	2006	0.046528467	0.245850638	0.044651074	0.065350964	0.096752704	0.566174546	7.135346801	275.0852297	497.4242643	2.038038186	0	26.96	DZ	0.088660984	0.993209549	0.032923077	0.822758184	0.006762219	3.79E-05	0.829189622	0.382797579	0.884906595	0.01887884	0.01373	0.01033807	0.068531983	0.041035016	0.03911421	0.777574022	0.658111312	0.987081162	0.425159546	0.928797663	0.608618354	0.96105528	0.994906563	0.028717446	0.130531962	0.943061322	0.953207955	0.002196872	0.015249771	0.232521088
23	232	1	61	6055432118	R02C01	2006	0.027195435	0	0.079542576	0.059348727	0.163403088	0.721078626	9.790851866	259.5226393	335.4123187	2.30395311	0	27.91	DZ	0.06390355	0.986317305	0.021515825	0.928210749	0.007068442	0.004235886	0.704671532	0.191194242	0.881588229	0.00835155	0.010166737	0.015734454	0.102768674	0.008683896	0.058794439	0.716016752	0.632936564	0.993548408	0.517292143	0.944011381	0.62244389	0.975374426	0.993943342	0.024073116	0.149339105	0.957614968	0.937759922	0.000739848	0.013343991	0.087058655
24	241	1	54	6042308108	R02C02	2006	0.052841914	0.158932457	0.066647747	0.059574374	0.049844079	0.604268182	10.38251716	207.7293681	374.5460705	1.913069443	0	19.71	DZ	0.052509386	0.95222453	0.027438321	0.73415436	0.005481699	0.002713809	0.75772735	0.32244177	0.862237899	0.01739299	0.011387304	0.026533543	0.050702611	0.010591236	0.042605851	0.79194361	0.457817042	0.986509407	0.371184874	0.889882493	0.372784949	0.99155803	0.980758723	0.030240038	0.144196025	0.927481916	0.975967362	0.001376799	0.011872011	0.122795896
24	242	1	60	6057825006	R06C02	2006	0.034595915	0.2451955	0.108122773	0.087079369	0.064692625	0.505739607	9.768322473	213.5747197	393.9611619	1.792470592	0	29.95	DZ	0.055116117	0.994714939	3.65E-05	0.842443629	0.000424925	0.004336797	0.757717218	0.403740021	0.866778819	0.01636859	0.001014708	0.016715638	0.043721128	0.001319482	0.011452024	0.813639025	0.514451025	0.990677517	0.358570213	0.929650469	0.525095704	0.973633611	0.984849132	0.019952952	0.196107364	0.973032461	0.97955305	0.0002921	0.003041966	0.233990017
25	251	1	62	6929806014	R03C01	2012	0.081398309	0.259792343	0.056778472	0.115970445	0.090288804	0.476967353	7.922351421	323.1151311	536.6023003	1.854930149	1	31.06	MZ	0.106051408	0.995083263	0.03503937	0.856770103	0.003097129	5.21E-05	0.812120743	0.439089208	0.889413045	0.033716452	0.006762997	0.018276234	0.086828683	0.028283373	0.000914081	0.826118464	0.512849507	0.996461345	0.373491727	0.945468463	0.611739792	0.975156613	0.982625503	0.020335512	0.180303688	0.961741199	0.975475389	0.001564445	0.002433129	0.345678803
25	252	0	62	6929806014	R04C01	2012	0.018475537	0.204182489	0.048262413	0.10364452	0.095964394	0.609273934	7.815474694	294.0852633	418.5349464	2.036944082	0	28.25	MZ	0.084026534	0.994960514	0.03441728	0.852469662	0.005457516	4.76E-05	0.74501645	0.339976727	0.864903894	0.021034233	0.010694374	0.027833717	0.123923527	0.016139202	0.002460569	0.778524921	0.558609015	0.995829418	0.328155728	0.950231303	0.627361345	0.984674802	0.982219815	0.013787226	0.327018943	0.955233145	0.970946513	0.001477183	0.00167223	0.29840503
26	261	0	67	6929806011	R01C02	2009	0.104594904	0.148238558	0.064313515	0.055983136	0.044269694	0.587969253	8.2911766	236.1114829	375.8691178	1.875351632	0	25.97	MZ	0.045965313	0.994958891	0.030523918	0.859626518	0.004523232	4.57E-05	0.809489335	0.358949874	0.874170593	0.039730896	0.009919078	0.019593566	0.111654501	0.024187615	0.000780945	0.806154339	0.616111223	0.995139374	0.242244701	0.908908197	0.458933497	0.979158396	0.989948579	0.02209864	0.100919118	0.913245386	0.957753078	0.000853035	0.001765307	0.168340296
26	262	0	67	6929806011	R02C02	2009	0.079627517	0.218421624	0.060859639	0.0700977	0.040789633	0.531064558	6.240209205	203.4665852	434.3425872	1.735765089	0	25.97	MZ	0.117138642	0.997565917	0.00797294	0.88818426	0.005021894	3.84E-05	0.777140978	0.370843511	0.863732098	0.013992558	0.012928342	0.026472177	0.117032226	0.012703524	0.001235498	0.787265822	0.597118588	0.988747936	0.286803503	0.921959174	0.45779846	0.973241462	0.982305635	0.014939608	0.119373345	0.902999403	0.95343865	0.001928918	0.002555792	0.207239376
27	271	1	63	6055432168	R02C01	2006	0.048167494	0.271366683	0.080873975	0.112472414	0.073644377	0.441347985	6.652352997	220.2138544	371.6735729	1.655958935	1	29.62	MZ	0.086346033	0.983827499	0.01091056	0.808810964	0.006892894	0.004082823	0.846658613	0.351166943	0.868459544	0.038708713	0.015723167	0.017923214	0.053780573	0.022183853	0.043903711	0.759782328	0.633992286	0.974443998	0.385116873	0.89933269	0.611024735	0.971077205	0.988399262	0.044012328	0.18924637	0.949693885	0.960859534	0.004408662	0.020388999	0.233453369
28	281	0	39	6929793055	R05C02	2006	0.095287273	0.19492089	0.073964754	0.060348121	0.049529644	0.544043491	10.96444	271.5921977	409.356201	1.816300299	0	23.87	MZ	0.018140115	0.990463705	0.02919708	0.850549386	0.011502935	5.54E-05	0.741264929	0.423847317	0.840016415	0.023156876	0.012421427	0.01233632	0.070325916	0.01483231	0.000699475	0.834882602	0.51059721	0.990691073	0.38662237	0.877004421	0.41369863	0.997293423	0.977307615	0.028924053	0.102710603	0.940920648	0.968112007	0.003036294	0.002163477	0.244617656
8	82	0	39	6929793055	R06C02	2006	0.064698579	0.171054746	0.041877096	0.050640866	0.06830696	0.615843423	9.482189316	294.3962539	459.0096202	1.856245495	0	21.8	MZ	0.036899526	0.990122287	0.038944724	0.749912892	0.010209086	4.80E-05	0.710524192	0.363355163	0.85988024	0.025071231	0.012103358	0.006870908	0.087243167	0.012283309	0.001198359	0.786663334	0.503160927	0.989237068	0.36041871	0.931078112	0.439420391	0.93402182	0.979505853	0.013031285	0.11445616	0.913543591	0.956201295	0.002471378	0.004442425	0.228042841
29	292	0	56	6929793125	R05C02	2008	0.117765388	0.219019351	0.080039491	0.031736184	0.061469631	0.483522308	13.06595922	137.3606179	261.6868614	1.715385049	2	22.75	SG	0.035199187	0.987378386	0.005778828	0.840255497	0.007137264	4.66E-05	0.743191362	0.463396355	0.875535317	0.041004488	0.011108828	0.02435938	0.04584761	0.079128766	0.001874878	0.781988995	0.489847609	0.986025481	0.374863921	0.828191685	0.492786885	0.986545582	0.992225904	0.045809203	0.155260312	0.923448184	0.934470034	0.003144729	0.007734332	0.176129378
30	302	1	47	6042316028	R06C01	2006	0.101813677	0.1772554	0.035013708	0.042439245	0.081171333	0.574091864	9.819000415	243.2081059	363.3521736	1.851128481	0	23.15	SG	0.038753832	0.989381489	0.03868472	0.833196636	0.009873123	0.002165212	0.733555352	0.395569826	0.854697883	0.023867166	0.014925443	0.026776357	0.09134107	0.012712981	0.001044928	0.803908982	0.603695486	0.997773904	0.459839139	0.905588735	0.431655412	0.978319764	0.99036223	0.028355526	0.156992625	0.924355737	0.970101199	0.004703875	0.003413461	0.188694616
31	311	0	42	6055432155	R04C01	2006	0.069576556	0.141166656	0.074359268	0.05340083	0.104202582	0.631044789	10.79465441	254.7249339	298.6837452	1.980518139	0	24.34	MZ	0.041537163	0.980177254	0.019286967	0.908396704	0.007420718	3.60E-05	0.719906832	0.360961214	0.878524217	0.013709463	0.004387788	0.009588964	0.10696114	0.002663562	0.042277501	0.851346002	0.600093686	0.999525334	0.4553779	0.955355672	0.557325448	0.978750965	0.991421998	0.011397876	0.172218476	0.977168757	0.96561097	0.001236889	0.007196892	0.237162664
31	312	0	42	6055432155	R01C01	2006	0.023119518	0.102264194	0.090306927	0.037705627	0.104722187	0.697868028	11.62574884	245.2698652	249.5269741	2.06398444	0	23.96	MZ	0.043457567	0.997825893	0.046188971	0.91150038	0.011631757	0.013341419	0.696319143	0.323358724	0.887315684	0.025913327	0.015009546	0.015395037	0.094315652	0.025472068	0.044645731	0.804195567	0.598594289	0.985405596	0.465026899	0.933911385	0.515042268	0.921361516	0.985554961	0.018189615	0.193948308	0.971042361	0.968087974	0.003393938	0.009040119	0.162795389
32	321	1	54	6929793141	R04C02	2008	0.069397099	0.166183455	0.039143211	0.06202389	0.088792807	0.592697605	7.352734971	172.7383516	302.6899983	1.978265227	0	28.47	MZ	0.035645673	0.989179912	0.0248394	0.899438654	0.008640599	4.23E-05	0.743725864	0.287052247	0.859585335	0.02693461	0.015232884	0.026903071	0.049169245	8.92E-12	0.003459341	0.724603009	0.623847488	0.988579984	0.40852531	0.911430835	0.569625047	0.992359347	0.98126757	0.037384623	0.135238703	0.91275327	0.965822794	0.001504452	0.006391613	0.172393276
32	322	1	54	6929793141	R05C02	2008	0.074540934	0.189362025	0.040261256	0.060122439	0.088623714	0.541810324	4.711050292	206.8542114	374.2547126	1.933045477	0	29.67	MZ	0.051510497	0.977962796	0.044151682	0.882858988	0.013332491	0.006972171	0.754333211	0.286881122	0.852348713	0.021134017	0.015774589	0.036051629	0.049056336	0.013635594	0.000875039	0.765704149	0.583107207	0.990546713	0.413228078	0.918471167	0.445847008	0.971848236	0.986521355	0.032753952	0.158143767	0.902699561	0.971273537	0.003618129	0.006721833	0.196050363
33	331	0	47	6929793004	R02C02	2009	0.119337751	0.349660501	0.03912741	0.081006828	0.025352901	0.3834969	1.275570468	308.4310855	644.7018794	1.34471552	0	22.17	MZ	0.041594414	0.99368557	0.023241714	0.908336457	0.007578108	0.001204529	0.747747309	0.467068143	0.86183414	0.063124555	0.01332752	0.034950209	0.093246221	0.031377333	0.001137715	0.84922109	0.56965321	0.993649852	0.382372561	0.910662344	0.48841587	0.977568878	0.98714332	0.038501007	0.23272091	0.922693495	0.969346468	0.008621321	0.00457983	0.366437174
33	332	0	41	6929793004	R03C02	2009	0.079165307	0.285232421	0.02028256	0.070907673	0.024213115	0.524924729	3.716611558	330.4114737	588.4176232	1.521413886	0	20.56	MZ	0.036338418	0.972045663	0.048230332	0.942594853	0.006101382	0.005532121	0.744750346	0.394808999	0.849711263	0.04208694	0.009307556	0.027402936	0.070079276	0.022195832	0.000438512	0.809776236	0.59443409	0.991413031	0.215106562	0.908510097	0.462955093	0.968373922	0.989115977	0.031959217	0.16385418	0.921461918	0.949156126	0.000341624	0.004292878	0.312194143
34	341	0	43	6929742055	R05C01	1999	0.05484456	0.105842257	0.047854848	0.039926707	0.091238526	0.7098443	6.411145333	278.5352275	388.3870475	2.027362586	2	26.66	MZ	0.065709646	0.967786619	0.033350305	0.87221785	0.004116778	0.010674157	0.772609756	0.338203581	0.87677397	0.013226743	0.00900408	0.039980847	0.087669275	0.013431673	0.00466845	0.779848619	0.629408012	0.997029058	0.498458938	0.918360527	0.6233117	0.928242782	0.990575933	0.028645416	0.20130172	0.940948041	0.951821276	0.001243175	0.016824725	0.133437658
34	342	0	43	6929742055	R06C01	1999	0.070453657	0.094730024	0.067392495	0.033236564	0.092653861	0.683044384	6.853953443	289.0390859	345.223644	2.054020004	2	24.53	MZ	0.063968025	0.985348435	0.037859896	0.88248936	0.012388993	0.005026868	0.794357083	0.274905823	0.844060077	0.011890759	0.007554494	0.023079068	0.078961138	0.026516471	0.000994631	0.806158981	0.554373046	0.992543457	0.479152741	0.919600486	0.569936977	0.927366949	0.991463684	0.038161431	0.180132318	0.950020593	0.973113767	0.00466546	0.020736907	0.117135449
35	351	1	39	6929806011	R05C02	2009	0.022663983	0.180026684	0.017488424	0.047620839	0.074177485	0.661741345	3.667368098	343.3243974	456.7379321	2.030780585	1	25.66	MZ	0.015215674	0.97230573	0.021057065	0.913858976	0.011063826	0.002793296	0.736204831	0.332065313	0.845872306	0.006856864	0.014913214	0.019889637	0.080472725	0.001404512	0.001643024	0.809180732	0.557069768	0.995824503	0.379492471	0.919492218	0.378933422	0.991000005	0.992768633	0.013574881	0.085588325	0.941748494	0.973955614	0.000687604	0.003890529	0.207157892
35	352	0	39	6929806011	R06C02	2009	0.036274835	0.216718762	0.055934033	0.055996456	0.079434334	0.553808436	3.369607089	313.4112568	447.8080062	1.824709802	2	25.63	MZ	0.031491633	0.997377844	0.028737659	0.873103524	0.006038761	3.86E-05	0.743591704	0.368860168	0.886058095	0.012267881	0.008782625	0.025849165	0.075230848	0.015531493	0.001017501	0.782934464	0.586119123	0.997785898	0.325700767	0.925152224	0.452966896	0.995256895	0.985600398	0.020511009	0.086237659	0.944517876	0.967431191	0.002164704	0.00469457	0.257835054
36	361	0	49	6057825005	R01C02	2006	0.022641298	0.190263829	0.069737685	0.046810003	0.067668839	0.644937051	10.49247395	259.1968767	398.7516129	1.858710273	0	25.83	MZ	0.084127477	0.995395379	0.029401768	0.831715258	0.012553877	0.008834806	0.749240726	0.35303767	0.873766462	0.027507111	0.012766069	0.022986285	0.079612708	0.017269238	0.051253289	0.776044486	0.571626067	0.987627917	0.343884486	0.929589608	0.517274168	0.962350657	0.975815582	0.022167575	0.165612421	0.958787231	0.962740364	0.002265219	0.01795796	0.211281819
36	362	0	49	6042308075	R06C02	2006	0.021018635	0.164394786	0.0516484	0.02033533	0.069310328	0.669100824	9.817029019	274.9482875	578.7480217	1.825378919	1	22.43	MZ	0.01693392	0.999913286	0.004695623	0.895515447	0.003386806	0.002780518	0.754732469	0.321614091	0.883582945	0.005789766	0.017358432	0.014068344	0.043522785	0.02629087	0.043898598	0.771367876	0.612210243	0.997095999	0.256904485	0.924379907	0.28819636	0.974059895	0.986814559	0.029393463	0.100801651	0.944322064	0.996240569	0.001358432	0.011985122	0.154043221
37	371	1	55	6057825033	R02C01	2006	0.044138302	0.068698338	0.03218132	0.021509061	0.082459598	0.728823954	16.28066266	268.7565245	445.5984282	1.850356174	1	24.69	SG	0.014984051	0.999759676	5.55E-05	0.846000909	0.004903299	5.55E-05	0.740935781	0.152757075	0.851707675	0.00527494	0.009240853	0.010380174	0.10046612	0.003502587	0.044547911	0.77838798	0.599839812	0.984696235	0.200135597	0.90144175	0.370816929	0.924979968	0.985141012	0.023832651	0.118308081	0.916021638	0.872482231	0.000435252	0.011173729	0.05910224
38	381	0	74	6929793026	R04C01	2009	0.025201701	0.227945875	0.159668187	0.048251848	0.040330729	0.500358969	8.358789145	250.4788744	485.0204627	1.666504786	0	27.93	MZ	0.076476988	0.988020605	0.046810891	0.854770242	0.009163052	0.004862565	0.697354936	0.354337172	0.845447213	0.033685763	0.013747364	0.029333023	0.062114423	0.041764099	0.004634666	0.793742107	0.562670056	0.983733831	0.336800344	0.91931567	0.51682185	0.973027933	0.985166389	0.052857932	0.200798935	0.917408668	0.949731726	0.004601976	0.009191036	0.223367024
38	382	1	74	6929793026	R05C01	2009	0	0.276585662	0.237186136	0.061471561	0.059609649	0.363304667	9.868011949	182.8181779	437.752796	1.504174664	0	26.64	MZ	0.04665539	0.95356962	0.033471933	0.824219861	0.013338327	0.01060584	0.700245205	0.443079679	0.855726764	0.067321435	0.021397821	0.034425191	0.049984801	0.04864909	0.007691481	0.828670799	0.522748275	0.989218105	0.320516622	0.916748394	0.465071055	0.937693523	0.989609605	0.053835642	0.152396166	0.929510418	0.950113676	0.00452317	0.008394188	0.24587874
39	391	1	54	6929793125	R06C02	2008	0.001209579	0.120861554	0.04145157	0.019208398	0.077898455	0.72753702	13.34564275	221.7536357	340.9147627	1.979243716	0	38.07	MZ	0.03426888	0.989979303	0.05092384	0.838820119	0.00863703	0.012943505	0.677179368	0.254473184	0.850595929	0.023822093	0.017490092	0.020575371	0.122715925	0.019812117	0.001373831	0.802876217	0.416051689	0.985817468	0.390909485	0.906274459	0.47492163	0.971935757	0.896318392	0.029733368	0.142087263	0.939729492	0.953400816	0.007359047	0.006133506	0.126070318
39	392	1	54	6929793024	R01C01	2008	0.00893163	0.112793783	0.050767401	0.019719398	0.088650677	0.710405576	13.71621453	248.8502071	377.5362949	2.059259944	0	33.24	MZ	0.044224476	0.962729821	0.021932831	0.872176365	0.00643641	5.90E-05	0.728148365	0.288626368	0.840457661	0.020783133	0.011650752	0.020824685	0.154645306	3.51E-06	0.001065821	0.788271214	0.529856768	0.989695747	0.281914791	0.8808697	0.449425504	0.952571989	0.982248723	0.01595019	0.174363247	0.923857419	0.956505146	0.002958972	0.007273652	0.134086833
40	401	1	58	6929806039	R03C02	2010	0.013746213	0.219081368	0.033102489	0.038772391	0.103930295	0.600370907	6.12574498	241.2754723	514.3425337	2.024978088	0	31.87	MZ	0.034773145	0.991187427	0.023962264	0.904844085	0.008398269	4.16E-05	0.741241398	0.332034978	0.871527778	0.021831899	0.008326093	0.036261519	0.068202788	0.020660005	0.000678178	0.773058312	0.541952302	0.999435916	0.203179985	0.93096906	0.411073137	0.988760442	0.952460887	0.032613204	0.064669581	0.896717492	0.972732889	0.001412657	0.003564326	0.208259222
40	402	1	58	6929806039	R04C02	2010	0	0.222418728	0.015171564	0.050800626	0.069611164	0.659291457	6.187019865	289.7761566	515.609311	2.037325674	0	24.41	MZ	0.020598613	0.998188586	0.043426833	0.963105277	0.006264398	4.44E-05	0.778792647	0.317871748	0.875347728	0.010965419	0.011989885	0.021357	0.089537078	0.00321717	0.000635791	0.789872674	0.566766664	0.997941607	0.372221722	0.929451462	0.416819013	0.985415215	0.979503314	0.020357026	0.123308022	0.913298551	0.970886218	0.001526766	0.001320494	0.23430934
41	411	1	77	6055432120	R02C02	2006	0	0.252474903	0.006504128	0.069920401	0.082281656	0.62993791	7.879266485	226.4833195	471.8602322	1.817391124	0	24.51	MZ	0.071435499	0.997783763	0.046323403	0.837208385	0.008743037	0.00232818	0.678185665	0.375170759	0.8440278	0.055999088	0.017015038	0.029186233	0.104118595	0.021833016	0.00471815	0.766536646	0.545092846	0.984019977	0.262506299	0.903214345	0.53468508	0.914322444	0.967483853	0.039789084	0.201704927	0.931893551	0.924249544	0.00549117	0.009904243	0.295488486
41	412	0	77	6055432120	R04C02	2006	-1.73E-18	0.320873191	0.027661441	0.059516355	0.082226708	0.555797839	7.500434533	213.4998837	556.569406	1.676845434	0	25.64	MZ	0.059414804	0.993075946	0.046095586	0.817976351	0.017842283	0.011094865	0.665956931	0.435773886	0.842988063	0.048745241	0.019929235	0.024919056	0.087386381	0.025422038	0.003530227	0.768241544	0.520718146	0.984217057	0.305277302	0.894979295	0.518035251	0.919421501	0.96735235	0.035808095	0.210025121	0.951082076	0.944267039	0.007982331	0.00898096	0.355087301
42	421	1	67	6929793126	R04C01	2008	0.059375166	0.237615759	0.127718997	0.069321537	0.051749717	0.446481401	8.951453581	232.5940279	426.8936858	1.745107389	0	23.2	MZ	0.078869877	0.950385393	0.024091778	0.693290335	0.008173364	0.00419021	0.706480004	0.37605687	0.859320434	0.054174054	0.00901974	0.020882824	0.204956209	0.053031035	0.002108378	0.75942664	0.423611634	0.995446358	0.479791629	0.906580763	0.397760393	0.979743093	0.990292861	0.04485606	0.100927703	0.914634782	0.953807229	0.005349014	0.003019122	0.223267562
43	431	0	57	6055432109	R02C01	2006	0.044636599	0.215289785	0.045610822	0.019150986	0.078497055	0.563807791	11.51039029	213.2428235	662.1708067	1.942164841	0	21.42	MZ	0.036843182	0.999989002	0.033368832	0.913503664	0.006276295	5.71E-05	0.741935739	0.347946887	0.881731117	0.005227872	0.011721638	0.012935547	0.055526661	0.000131461	0.033361833	0.742063322	0.726760381	0.991335863	0.213989568	0.912237023	0.397780165	0.976031183	0.979824416	0.028642257	0.085428362	0.945390897	0.963797581	0.001399075	0.012752402	0.120754018
43	432	1	57	6055432109	R03C01	2006	0.025733427	0.253614055	0.080026908	0.0234541	0.050060536	0.556686539	10.0112695	204.6837569	592.0228891	1.823132122	0	28.32	MZ	0.026623521	0.970651147	0.003877335	0.963968182	0.005219481	0.003369272	0.732696235	0.371414877	0.879161054	0.014254953	0.008943086	0.01751139	0.049489285	0.024994589	0.024158113	0.806246273	0.752977434	0.998665808	0.185891918	0.919803211	0.330479452	0.970666901	0.991199879	0.02394217	0.062716163	0.9480699	0.945578795	0.001070904	0.013338744	0.11009128
44	441	0	70	6929806070	R05C01	2009	0.050553534	0.249396944	0.02041791	0.053451363	0.068353877	0.548879047	9.002846241	249.8671802	516.7501903	1.670738754	0	28.24	MZ	0.107328229	0.988382559	0.009691849	0.850641741	0.017049491	0.009554409	0.745436747	0.358316564	0.853400653	0.043367753	0.019832243	0.025350961	0.096699132	0.02853021	0.002807905	0.748095998	0.590266988	0.991932539	0.280107989	0.924388246	0.379310345	0.971199444	0.978055225	0.03581009	0.100315223	0.915461415	0.956958602	0.002566303	0.0084732	0.245493677
44	442	1	70	6929806070	R06C01	2009	0.072655378	0.218276154	0.047859759	0.034239957	0.063380235	0.560166966	11.16418363	262.0531158	514.908538	1.643425588	0	26.76	MZ	0.056566118	0.988372312	0.012710829	0.858370155	0.010187929	0.001133879	0.764487397	0.362823313	0.864428202	0.02569593	0.019916861	0.027307827	0.041711843	0.033049056	0.00086222	0.743793428	0.627738571	0.994512532	0.282992333	0.906403144	0.431355337	0.997453539	0.981744587	0.034418028	0.127060296	0.894834969	0.948190111	0.001541311	0.007291357	0.243593567
45	451	0	57	6929806011	R03C01	2009	0	0.16635878	0.036540045	0.051769454	0.07291158	0.66483652	7.287529497	203.9103601	300.5305844	1.876528049	2	20.46	MZ	0.053993994	0.999660332	0.038401559	0.847498683	0.011418107	0.001053815	0.709261624	0.33177065	0.860914393	0.013213706	0.013114557	0.028565027	0.118096304	0.025176415	0.000741943	0.754987458	0.589848542	0.994670898	0.353836941	0.888028623	0.4534136	0.984291678	0.968766554	0.030026347	0.176140351	0.912701912	0.975457702	0.001403148	0.005275649	0.141399852
45	452	0	57	6929806011	R04C01	2009	0	0.312648993	0.096647906	0.056894177	0.025898538	0.47480658	0.854986031	365.1574426	631.2722704	1.641566342	0	22.73	MZ	0.036909841	0.986954999	0.061566736	0.942433902	0.0067536	0.006347629	0.703275567	0.354627195	0.857355126	0.027015248	0.007860713	0.025311025	0.105333396	0.040692682	0.001075001	0.769203716	0.595286124	0.989609691	0.265530944	0.907814064	0.341049691	0.969451596	0.961307514	0.031939592	0.063129003	0.890257375	0.960569216	0.002127944	0.006156916	0.230667059
46	462	0	62	6055432122	R03C02	2006	0.019473966	0.152723621	0.033509286	0.044474923	0.092771468	0.704962429	4.806159033	273.892669	395.3905045	1.940413747	1	24.57	SG	0.047227271	0.992961397	0.024697581	0.878860074	0.004778647	0.00164981	0.734627882	0.291095439	0.880013419	0.016283847	0.007794479	0.020744026	0.112596908	0.007407777	0.033189609	0.785118381	0.62203045	0.99185056	0.528965872	0.906364535	0.599969603	0.967450885	0.995430407	0.025803348	0.176135979	0.948786937	0.944946651	0.000809415	0.022228626	0.166931773
47	471	1	68	6929806008	R01C02	2010	0.044494525	0.089754531	0.056191489	0.045624829	0.069246559	0.696352386	9.659661228	276.6012502	368.4776655	2.046936652	0	24.28	MZ	0.063642265	0.982036756	0.038059953	0.783946814	0.00845631	6.37E-05	0.744984665	0.291102609	0.870278682	0.018725438	0.01030567	0.018658837	0.106920821	0.018573436	0.0131275	0.74780299	0.565626507	0.995671247	0.293853762	0.88403804	0.309759189	0.994678304	0.978195191	0.031356995	0.157536577	0.901809137	0.980495729	0.003473898	0.00537605	0.145312727
47	472	1	68	6929806008	R02C02	2010	0.020615152	0.138888992	0	0.038437297	0.0699063	0.732444674	7.95304286	303.1418427	434.2177634	1.997674051	0	25.84	MZ	0.044205342	0.983984275	0.061662876	0.797803047	0.014690181	6.44E-05	0.739735214	0.270435067	0.8692427	0.01269547	0.018506824	0.046622984	0.150054361	0.005156348	0.00071195	0.756340901	0.543775328	0.994213557	0.324329712	0.909956007	0.294426102	0.974835738	0.977788909	0.030627693	0.117332763	0.888868781	0.963668184	0.002013387	0.006513045	0.19350143
48	481	1	51	6057825006	R05C02	2006	0.006014809	0.155836613	0.063055473	0.043941758	0.087774745	0.69270607	9.327751877	266.4227292	340.2551007	2.082486334	1	26.83	MZ	0.024899904	0.997757734	0.01248	0.854869504	0.001572021	4.71E-05	0.741369218	0.32956297	0.858474181	0.006709347	0.004448012	0.004738686	0.105522729	0.008131575	0.034255939	0.772742809	0.631089599	0.998212833	0.362626128	0.933469512	0.556281501	0.986371921	0.997467335	0.013880462	0.192233544	0.974963621	0.958290046	0.000796321	0.007631473	0.213719234
48	482	1	51	6042308075	R05C02	2006	0.032124129	0.201175907	0.017700845	0.031875927	0.063671368	0.651052305	10.34792792	278.4559524	587.5313217	1.987159161	1	33.87	MZ	0.033923071	0.999991576	0.001037344	0.948489977	0.001622203	3.36E-05	0.677755281	0.297712883	0.881371032	0.000864004	0.009383676	0.016024705	0.0762046	0.000704909	0.041853125	0.848331144	0.754464956	0.99875503	0.24675393	0.92733506	0.284558615	0.961700764	0.992308916	0.021464117	0.097934304	0.961065738	0.984468087	0.000940487	0.009227501	0.145951515
49	491	1	53	6055432109	R04C01	2006	0	0.150120374	0.00878578	0.079244049	0.042594771	0.679494648	8.227691272	260.1298188	519.3999644	1.877421718	0	31.41	MZ	0.050906092	0.971722484	0.023875969	0.881297772	0.007484581	0.012565932	0.695209539	0.231656452	0.8625832	0.010322666	0.015823372	0.019251111	0.063964117	0.009792977	0.03687156	0.757130276	0.449976734	0.987938575	0.257808809	0.910773102	0.324449954	0.949983537	0.995618447	0.037932018	0.11344732	0.925012125	0.949677211	0.000743528	0.015652513	0.133319552
49	492	0	53	6055432109	R06C01	2006	0	0.118571106	0.009310971	0.061172235	0.044873013	0.745457905	10.51856716	237.1479794	508.3599141	1.972948258	0	28.01	MZ	0.008078366	0.979919942	5.04E-05	0.877147747	0.001820861	0.002160916	0.687360606	0.214023519	0.911114465	0.003673784	0.008713919	0.01039604	0.045415711	4.64E-07	0.014198327	0.772838763	0.366948843	0.994614099	0.422017562	0.935485352	0.356873823	0.95419372	0.989001726	0.016845789	0.035732197	0.957552692	0.973617489	0.0003012	0.004770726	0.100032809
50	502	0	58	6929806011	R01C01	2009	0.073577731	0.212479538	0.080758394	0.020125181	0.037595969	0.574970321	15.51553195	229.1954971	406.023172	1.682179296	1	27.52	MZ	0.029506692	0.995281427	0.036719437	0.901860838	0.009268352	5.08E-05	0.784703492	0.431937651	0.88698081	0.035683022	0.009120659	0.023781524	0.05544077	0.054014364	8.34E-05	0.805106629	0.514553563	0.987269014	0.437270731	0.915434308	0.423018754	0.983362154	0.948328817	0.023630527	0.084258392	0.905211055	0.953811904	0.002571898	0.002443001	0.206515181
51	512	0	47	6042308121	R03C02	2006	0.145319832	0.180137455	0.033197456	0.026049587	0.072357684	0.52730729	10.46946401	242.5245696	534.4068526	1.594700896	2	25.52	SG	0.06626064	0.974680463	0.025944076	0.800879409	0.00592526	0.008092202	0.759928624	0.40325424	0.856539146	0.011024029	0.016234223	0.0178215	0.083500672	0.005222608	0.027328125	0.827685684	0.573241291	0.998811461	0.308746079	0.871517986	0.373232569	0.944792382	0.982157044	0.033805569	0.16396648	0.91787524	0.973872718	0.00603182	0.017260616	0.174038219
52	521	0	67	6929806039	R01C02	2010	0	0.122869963	0.053241438	0.013679442	0.089933241	0.713312258	15.01345555	226.7669022	330.6117758	2.117131681	0	28.06	MZ	0.020962064	0.996888036	4.49E-05	0.938460354	0.002828955	4.49E-05	0.729459806	0.236571051	0.86530947	0.011342149	0.00609507	0.022973137	0.045239777	0.000649236	0.002201926	0.71984506	0.397299189	0.996974262	0.338502617	0.937310324	0.466025256	0.991216393	0.98244823	0.015951524	0.081391963	0.903129639	0.979400941	0.000276347	0.001208661	0.09693468
53	531	0	65	6929793026	R02C01	2009	0.000245516	0.13092359	0	0.005104951	0.125359822	0.714906285	13.58698377	246.9308107	520.0259875	1.802048053	2	31.17	MZ	0.023756808	0.98266152	0.051529194	0.902583241	0.011121161	0.002863328	0.724648645	0.248821598	0.873564328	0.010205655	0.024171426	0.02810898	0.037496667	0.015970822	0.000728647	0.684605886	0.662972816	0.995509324	0.207138512	0.92044644	0.342000662	0.950531432	0.905976729	0.021588235	0.258815064	0.880865682	0.971808185	0.001083639	0.00561737	0.173343797
53	532	1	65	6929793026	R03C01	2009	0.030347352	0.153820341	0	0.008601529	0.105606573	0.683519097	11.93834127	247.4325246	422.1509085	1.572346046	1	29.3	MZ	0.026524021	0.979907728	0.039786428	0.883752716	0.013826589	0.006666667	0.718322227	0.277685825	0.864444945	0.023181632	0.019204613	0.019079622	0.063853397	0.017176665	0.000263686	0.638404014	0.856166778	0.983013026	0.164756145	0.920668676	0.444666286	0.964981953	0.746440401	0.035646914	0.190257821	0.901095985	0.965922707	0.003517321	0.006390098	0.17852208
54	542	1	48	6929793141	R01C02	2008	0.040054455	0.344810999	0.024744231	0.075444641	0.075501253	0.436271336	1.44040508	260.2112206	569.7777796	1.641091928	1	31.33	MZ	0.045068876	0.997906224	0.006501182	0.873362315	0.008230113	0.002306962	0.71579484	0.449477727	0.873110863	0.032624552	0.009896381	0.018371427	0.081788857	0.011304607	0.000326963	0.805765533	0.604055271	0.992531589	0.322107828	0.907726491	0.461729932	0.959051613	0.978305945	0.025435402	0.127008416	0.89889836	0.970489879	0.003088367	0.004681633	0.254701422
55	551	1	50	6929806039	R05C02	2010	0.085078622	0.223428637	0.030609504	0.036646543	0.069940037	0.564310812	8.091306218	340.5821549	563.6006369	1.915817901	0	34.08	MZ	0.032628956	0.99469246	0.005702338	0.908147069	0.005351274	4.45E-05	0.740533254	0.366771096	0.871605667	0.022649295	0.011799498	0.025133024	0.207727946	0.015125264	0.000232997	0.793971873	0.554602784	0.99338902	0.253484921	0.900039614	0.422793243	0.992521841	0.990800094	0.032124089	0.16599911	0.910237175	0.972599522	0.001345847	0.002644248	0.219486692
55	552	0	50	6929806039	R06C02	2010	0.125316945	0.249796224	0.039628411	0.027904583	0.060630709	0.483154248	17.24569396	276.0850378	590.8414771	1.829632867	0	34.7	MZ	0.02411385	0.993316839	0.018755803	0.920330631	0.004443313	2.83E-05	0.782539285	0.427465591	0.864054806	0.009592706	0.008469468	0.018034682	0.073040186	0.005043818	0.00016681	0.800039211	0.551977034	0.977546527	0.261882572	0.914435891	0.457721139	0.985993418	0.984364414	0.025333794	0.118775598	0.951162084	0.966475502	0.001123287	0.0021629	0.251342701
56	561	1	51	6929742080	R06C01	2005	0.014902907	0.184702801	0.105673646	0.039278673	0.060649051	0.62841321	7.83567999	252.0244327	381.9535341	1.999919343	0	33.64	MZ	0.035497461	0.991568076	0.044615103	0.886816184	0.010575492	0.010026222	0.773318084	0.386940499	0.842123229	0.030660359	0.014260078	0.037890584	0.049550103	0.030441376	0.000209006	0.771519942	0.42731765	0.994559184	0.195875775	0.941342587	0.595157557	0.933636577	0.987471917	0.032036038	0.431709809	0.940442665	0.980569595	0.00087461	0.004366539	0.21182225
56	562	1	51	6929793111	R05C01	2005	0.000265123	0.262410785	0.050984432	0.052913901	0.039535366	0.611729118	8.567584418	246.3890698	567.0679888	1.869630906	1	33.83	MZ	0.024519641	0.964592078	0.030689056	0.918116398	0.011715409	0.006700168	0.805885686	0.418766994	0.880327722	0.013960332	0.012475733	0.016805699	0.117681571	0.008397333	4.81E-05	0.793839637	0.540621704	0.991800921	0.252040948	0.922792418	0.500184752	0.976726353	0.988643916	0.024894802	0.197876352	0.925237791	0.988791312	0.00337333	0.003858495	0.270277961
57	572	1	57	6042308154	R05C01	2006	0.090493431	0.18880655	0.127142931	0.05368181	0.09732344	0.435418357	15.0240534	196.1697487	532.0412195	1.869508425	0	30.32	SG	0.04987257	0.992180115	0.006820567	0.875459131	0.005271914	0.008542247	0.740184938	0.4026403	0.873578221	0.016520107	0.014297455	0.010231556	0.059646283	0.030904863	0.044750242	0.820271657	0.46135043	0.994959572	0.237571217	0.892108407	0.382108626	0.964741222	0.995466729	0.02934765	0.121983736	0.941556913	0.962709179	0.001871561	0.013240947	0.215267751
58	581	1	54	6929793141	R06C02	2008	0.01555592	0.124334124	0.058107354	0.057231621	0.061524718	0.679203286	9.348302233	286.2886476	448.9870189	2.031062659	0	23.93	MZ	0.023333744	0.977773155	0.038849458	0.915630415	0.006266348	0.000234439	0.734347056	0.24483561	0.859111989	0.012586355	0.017088037	0.017589577	0.047679258	0.04548342	0.004138964	0.731958725	0.591386003	0.973132208	0.345076504	0.892459869	0.389433263	0.987840017	0.993643359	0.03079026	0.125115603	0.915679554	0.928745754	0.004074247	0.007185534	0.209085627
58	582	0	54	6929793126	R01C01	2008	0.011650457	0.098642522	0.028101231	0.033284813	0.072952492	0.741605484	19.15122678	272.3811697	422.004208	1.795269031	0	20.21	MZ	0.028690802	0.968853373	0.017959184	0.961698445	0.00674486	0.005985389	0.720729961	0.247520155	0.856368399	0.013108164	0.026479507	0.012038696	0.042513755	0.003831685	0.000328428	0.667880058	0.530201882	0.975123048	0.478983589	0.89612645	0.427180168	0.873446784	0.989510178	0.022192498	0.042330451	0.882891062	0.9267067	0.004229673	0.005546918	0.115623241
59	591	0	64	6929793124	R05C01	2004	0.097041855	0.137093517	0.088527298	0.082747939	0.064033001	0.548208213	15.27283329	226.2773656	436.7996479	1.938304603	2	34.02	MZ	0.040490265	0.989986356	0.046447401	0.887669841	0.006021201	0.005087411	0.785515844	0.396760826	0.88312541	0.037889399	0.013422785	0.025287011	0.064279253	0.03771066	0.000974594	0.786695628	0.580668081	0.990639646	0.298810367	0.916151435	0.504054492	0.970225033	0.965508369	0.02782498	0.201854883	0.942627057	0.980381141	0.003258448	0.004923625	0.20971178
59	592	0	64	6929793124	R06C01	2004	0.075360252	0.07448771	0.200039175	0.049978431	0.083247701	0.524660101	17.78909404	242.8149462	345.0343072	1.948642051	1	38.28	MZ	0.037492047	0.979133802	0.026405039	0.838060541	0.006473606	0.01031105	0.754566496	0.411407847	0.884057143	0.023887038	0.014167438	0.012070006	0.063998924	0.063543601	0.004105719	0.788146989	0.558174197	0.993456857	0.319539887	0.913038364	0.483242401	0.986858683	0.97252181	0.036116586	0.135989011	0.942342365	0.984607831	0.004534681	0.005901655	0.135330478
60	601	1	64	6929806054	R04C02	2009	0.018446034	0.141598113	0.005385842	0.032024674	0.065562537	0.741517506	11.37380041	228.6657469	529.1512097	2.115186741	0	20.77	MZ	0.029306543	0.94599027	0.023654439	0.832705004	0.006117889	0.002659574	0.715733139	0.308394288	0.854420167	0.022805445	0.015766906	0.032041453	0.062488686	0.020506682	0.001789904	0.740453712	0.693521145	0.998698478	0.324925863	0.898627063	0.32100939	0.973237418	0.99115843	0.03146799	0.067690161	0.904687953	0.968462395	0.001050046	0.007083536	0.157958035
60	602	1	64	6929806054	R05C02	2009	0.061778731	0.147776876	0.064163073	0.07618754	0.056844817	0.599510873	8.963248095	193.4932604	449.6270744	1.927525419	0	21.43	MZ	0.038485993	0.984054818	0.02568741	0.842333741	0.006355524	3.97E-05	0.752020102	0.371313753	0.862655303	0.017162471	0.01989007	0.007428736	0.047434104	0.013734967	0.000408425	0.745032394	0.630596361	0.987517585	0.34138084	0.893231312	0.464576716	0.992833711	0.992378348	0.026195707	0.098277731	0.927954825	0.970713468	0.005982376	0.005405846	0.224699494
61	611	1	40	6929793033	R06C01	2009	0.041207052	0.145884863	0.051652034	0.045169205	0.077449507	0.625620064	10.98279345	184.6194303	450.912528	1.93398351	2	26.48	MZ	0.024945676	0.968207884	5.26E-05	0.930366289	0.008718584	5.26E-05	0.703866604	0.349496489	0.829365079	0.015639944	0.01284115	0.029014031	0.052229107	0.012722201	0.003681136	0.792397461	0.610017223	0.99277426	0.481386435	0.90975826	0.532951289	0.96086293	0.980125568	0.02854072	0.144675926	0.931222464	0.967307293	0.000304558	0.005494736	0.190665888
61	612	1	40	6929793033	R01C02	2009	0.051843485	0.110375837	0.180311871	0.054585056	0.043410322	0.551118665	15.32802149	173.6533955	384.2847484	1.860751069	0	26.5	MZ	0.029574991	0.980894346	0.026310698	0.861200298	0.0146884	0.010573709	0.797675361	0.383589764	0.852513675	0.034650482	0.015895577	0.030746706	0.068294168	0.061459565	0.000790638	0.809042903	0.596107531	0.987276978	0.53957458	0.894196564	0.616340829	0.924498802	0.975286126	0.038707454	0.132729625	0.932368969	0.95962463	0.003557722	0.006211136	0.166467154
62	622	0	70	6042316098	R06C01	2006	0	0.331133328	0.068222488	0.060816853	0.025257937	0.538470657	4.350063568	317.7224639	700.9660415	1.661759125	1	22.08	SG	0.04132431	0.991162715	0.029097963	0.828217884	0.005217507	4.23E-05	0.740512201	0.450050724	0.836489648	0.053802294	0.011290325	0.016313626	0.091395273	0.024332231	7.65E-05	0.797054669	0.625911578	0.988900071	0.375376951	0.911554329	0.378188215	0.976429186	0.986874048	0.021678982	0.157089673	0.941979455	0.916814285	0.002036849	0.00272311	0.364456877
63	631	1	64	6057825005	R05C02	2006	0.028355777	0.054682829	0.092986919	0.056784734	0.091171484	0.71143581	21.42662721	109.8714341	132.8144621	2.186054915	1	30.02	MZ	0.028808044	0.999648374	0.008432776	0.827646519	0.002323792	3.50E-05	0.74841057	0.234928878	0.869858917	0.007220297	0.00392982	0.01653141	0.088400157	0.004822047	0.035344114	0.765462736	0.440459091	0.996273637	0.167076252	0.873153484	0.544150605	0.986249328	0.999089601	0.020001762	0.156247946	0.971577653	0.955159925	0.000508004	0.005206832	0.042500675
64	642	1	57	6929742002	R02C01	2003	0.043378354	0.119147694	0.028930166	0.057132976	0.1099492	0.693867702	6.790296363	261.9144228	396.378955	2.001637518	0	36.26	MZ	0.05126795	0.983969542	0.034365559	0.85607791	0.014943217	0.013859911	0.726274114	0.297832931	0.841969928	0.021146681	0.014358982	0.033270978	0.112843647	0.04438163	0.003679609	0.767368573	0.55493784	0.988996948	0.327319838	0.933181881	0.510522854	0.932654605	0.978978992	0.04732588	0.117300902	0.931019409	0.953661376	0.003940133	0.015614026	0.206733507
64	642	0	46	6929793109	R03C01	2006	0.046430552	0.136396017	0.045676805	0.031798773	0.124008716	0.624095984	7.387502764	304.2327305	492.2709076	1.815130513	0	19.33	MZ	0.011323248	0.986916375	0.033606326	0.920548986	0.007694248	5.46E-05	0.700242163	0.320912766	0.853750081	0.028764879	0.01861779	0.022090189	0.064402364	0.012434702	0.008143342	0.796808125	0.675055713	0.99267961	0.532313609	0.90067342	0.565575176	0.959343347	0.988234039	0.028870426	0.136402701	0.931963217	0.946555466	0.00370995	0.007081822	0.207465934
65	652	1	46	6055432139	R01C02	2006	0.04819523	0.202854858	0.091264869	0.067620488	0.023205762	0.623024161	11.18169376	244.8413314	453.4962406	1.875493745	0	28.82	SG	0.061467326	0.99736031	0.019525802	0.804377095	0.00234592	0.007794232	0.741885093	0.404068106	0.877431993	0.019549243	0.011385139	0.013253225	0.058452854	0.027002579	0.031511838	0.785604502	0.556456971	0.989133805	0.337530595	0.926279184	0.543785609	0.959938834	0.990660777	0.032872111	0.052522199	0.970033017	0.966623075	0.003607021	0.016346929	0.218169849
66	661	1	56	6929806008	R05C01	2010	0.062333527	0.161075107	0.081158789	0.071189869	0.039382874	0.58758138	7.92397941	276.6001219	441.8095486	1.927670703	0	20.3	MZ	0.041274627	0.981528902	0.057135666	0.857036022	0.012371688	0.003521856	0.742202572	0.335849732	0.872081744	0.046422788	0.009633044	0.035443677	0.099403059	0.038156403	0.002594973	0.728372368	0.629916579	0.981712008	0.381450952	0.887795126	0.428015564	0.995907001	0.964218332	0.036813422	0.12918423	0.927337843	0.957430454	0.002187625	0.005979885	0.227308568
66	662	1	56	6929806008	R06C01	2010	0.066526042	0.223801901	0.06313713	0.056488058	0.04844837	0.553163285	7.223514786	282.7879645	512.7515665	1.847900041	0	21.98	MZ	0.096203615	0.973830113	0.047766323	0.888154665	0.016849031	0.003456735	0.752938053	0.376759453	0.865360403	0.046749694	0.01610951	0.032840722	0.073920735	0.023539371	0.003480203	0.790999727	0.698368329	0.992015873	0.43078518	0.911486086	0.427694668	0.970531894	0.961242766	0.029665817	0.185443038	0.914172693	0.923736729	0.002821098	0.006305756	0.252207181
67	671	0	59	6055432139	R06C01	2006	0	0.147450771	0.047458055	0.020495463	0.062904205	0.752990229	11.54794036	257.8468098	330.6207526	2.008719183	0	26.43	MZ	0.060495834	0.999446696	0.004806248	0.834503611	0.001380557	3.32E-05	0.754765202	0.310417102	0.880609318	0.004831775	0.005208671	0.012867934	0.051716494	0.010000522	0.04070936	0.741557174	0.621801838	0.994626996	0.31168162	0.908356707	0.548783426	0.994340539	0.998870139	0.018564349	0.088981991	0.957810537	0.965348399	0.000535379	0.008613786	0.170372631
67	672	1	59	6055432139	R03C01	2006	0.030277867	0.220939	0.063442697	0.19760656	0.037513011	0.460790507	11.36277572	121.3670416	347.7273968	1.618873575	0	28.76	MZ	0.069748548	0.99516805	0.011126031	0.770728797	0.011838877	0.002647838	0.726969308	0.379568778	0.861318857	0.02771372	0.010603298	0.020901011	0.066337945	0.016224939	0.038096106	0.821516322	0.671420093	0.957431153	0.405179517	0.871556263	0.583193559	0.986530884	0.995615786	0.03078639	0.122345726	0.973892331	0.882395753	0.002357837	0.015564225	0.242851351
68	681	1	56	6929806039	R01C01	2009	0.027463994	0.371002377	0.10785138	0.118440532	0.015813792	0.384734928	4.967345952	205.4184968	591.1487236	1.553986541	0	28.95	MZ	0.028633072	0.998071869	0.009419152	0.943775044	0.003608128	0.003050792	0.787291108	0.476902172	0.864233091	0.049043608	0.010252041	0.010135955	0.044224365	0.00826339	3.10E-05	0.817981767	0.527401834	0.996043607	0.420240805	0.905202663	0.462234132	0.995531792	0.669445093	0.023171556	0.216814159	0.934096852	0.972647996	0.003865791	0.00228348	0.30649467
68	682	1	56	6929806039	R02C01	2009	0.038513206	0.436594185	0.043839564	0.108527143	0.012507091	0.380937733	3.194884438	212.5713239	592.6912176	1.43261456	0	29.77	MZ	0.044399492	0.9947373	0.027796765	0.895855189	0.005006113	4.28E-05	0.771572899	0.480768841	0.857953156	0.058576438	0.006486891	0.012116555	0.018268527	0.027824109	0.00035378	0.83343676	0.521283185	0.995168304	0.440764696	0.922583185	0.479432398	0.996469919	0.607862483	0.02238387	0.20371489	0.933082767	0.980524615	0.00158728	0.002238827	0.340438754
69	691	0	51	6055432140	R02C02	2006	0.062295254	0.141586452	0.087108665	0.025728898	0.068937753	0.642893393	6.714787062	262.9224378	373.3859017	1.897231195	0	23.25	MZ	0.03608554	0.99200279	0.034705199	0.852367877	0.011548045	3.86E-05	0.749562111	0.344620212	0.844621381	0.035307154	0.010765315	0.036585366	0.086959735	0.021466655	0.001045684	0.732564218	0.587783555	0.98689599	0.334329385	0.899407135	0.620382092	0.941213809	0.981762258	0.031311996	0.27648415	0.925043155	0.928950067	0.006952048	0.005248276	0.198495711
70	702	1	51	6929793057	R03C01	2007	0.019149868	0.18036475	0.06041983	0.010567531	0.036661522	0.694877723	7.375361434	202.0210683	385.2519849	1.907325171	0	38.5	MZ	0.069490968	0.990401608	0.026676639	0.877072652	0.017196674	0.004920049	0.768410855	0.286385135	0.861771191	0.041554234	0.020989082	0.035490759	0.092514604	0.026565252	0.006680234	0.757830748	0.59738972	0.983970471	0.3307923	0.897544086	0.480254777	0.974948343	0.983953002	0.029673942	0.264624977	0.914460832	0.949165746	0.00463023	0.008212722	0.163103036
71	711	1	59	6929793004	R06C02	2009	0.091922245	0.286977671	0	0.040688978	0.063624231	0.52275382	7.817858416	281.0452572	730.2707766	1.992704986	1	29.45	MZ	0.03015218	0.99368772	0.027170198	0.89983788	0.012337296	0.005890381	0.702500235	0.432392619	0.854616896	0.029447658	0.017175108	0.019418625	0.089054453	0.021682156	0.005719858	0.796939441	0.58493266	0.99411124	0.409611479	0.938727971	0.53369737	0.934317288	0.990940168	0.034914258	0.162168117	0.918610509	0.948790102	0.00350416	0.003098624	0.344519284
71	712	0	64	6929793033	R01C01	2009	0.027091634	0.411621063	0	0.040159608	0.038292389	0.48313145	5.995347334	310.1247913	845.0312683	1.881045909	0	29.71	MZ	0.041490684	0.987727404	0.021784038	0.902342469	0.01033591	0.0046803	0.703042017	0.430307524	0.847612788	0.083978526	0.015610729	0.020089286	0.075203946	0.020163737	0.000893358	0.805816138	0.576840527	0.978969485	0.426600803	0.932888605	0.510116493	0.939163226	0.978969087	0.034804186	0.160223805	0.894959175	0.962967251	0.004520508	0.007853576	0.32452142
72	721	1	60	6929806010	R05C01	2010	0	0.31636	0.103988097	0.109850117	0.051817811	0.437702222	4.209221117	302.8469577	593.3463256	1.521561058	1	28.05	MZ	0.081053904	0.97398361	0.012332991	0.81778682	0.006172218	4.20E-05	0.750839366	0.445536414	0.856085419	0.03726728	0.016467337	0.027459388	0.082291621	0.07741887	0.008308468	0.780283033	0.569667103	0.994687401	0.236395015	0.954356986	0.43902439	0.992659592	0.966126105	0.0270779	0.140087878	0.93619659	0.972158108	0.001880133	0.003603429	0.346817818
72	722	0	60	6929806010	R06C01	2010	0	0.394603983	0.104234551	0.125410401	0.035037891	0.353950384	0.826753576	317.3858074	714.0793004	1.385319234	1	26.74	MZ	0.052687853	0.9844933	4.51E-05	0.861688644	0.006917146	0.003362286	0.70886902	0.480506018	0.857042088	0.052724152	0.013611164	0.020417288	0.072998821	0.050262616	0.001503874	0.872588836	0.561847745	0.993610455	0.238809282	0.919066942	0.434293553	0.990751123	0.988069644	0.022151257	0.100149477	0.941257543	0.975790459	0.004910682	0.002791657	0.370173818
73	731	1	31	6929793057	R02C02	2007	0.058190194	0.202943913	0.070703084	0.060348309	0.060925023	0.551780027	4.48864578	304.0575019	459.6710799	1.709634875	0	24.06	MZ	0.007970298	0.98295892	0.030286641	0.889323655	0.016175662	5.93E-05	0.73274317	0.372206863	0.859246097	0.021682509	0.018974079	0.033293698	0.097460958	0.028063027	0.001266589	0.783266886	0.520763656	0.986419005	0.474082637	0.893772511	0.421296296	0.994577356	0.980472698	0.026138678	0.157047194	0.89723351	0.938366343	0.004433131	0.006500746	0.230435134
73	732	0	31	6929793057	R03C02	2007	0.040106691	0.154509462	0.034491165	0.045490964	0.067640734	0.650213985	4.472299958	319.2320715	466.2435348	1.899592111	0	21.94	MZ	0.011561721	0.983550204	0.05036139	0.84405016	0.006382113	0.004872107	0.726679881	0.315910509	0.867413199	0.021216148	0.017334654	0.035997013	0.116993901	0.02432296	0.000116906	0.763215886	0.513811221	0.992521413	0.372028902	0.903887553	0.347219639	0.980732276	0.980150761	0.034658371	0.131373078	0.908530195	0.963148899	0.001878961	0.008359727	0.190246792
74	741	0	59	6055432102	R02C01	2006	0.06260675	0.239818194	0.090201657	0.033742957	0.063296914	0.555952415	7.973009833	297.5601953	450.7579905	1.673834545	0	25.16	MZ	0.042413508	0.994491187	0.020704785	0.8947045	0.005194676	4.00E-05	0.715047133	0.449034852	0.845603306	0.023274243	0.003754003	0.027361341	0.074682714	0.022341783	0.000465743	0.80833051	0.583147827	0.983906096	0.292516891	0.897287603	0.556437116	0.95734884	0.975073647	0.026934651	0.304110667	0.950545729	0.909506103	0.006385054	0.002928994	0.327754831
74	742	0	59	6042308041	R02C01	2006	0.020036497	0.291653181	0.04379696	0.030618872	0.038652628	0.567008802	7.09879513	262.3464989	641.8218409	1.530757163	0	26.37	MZ	0.061199225	0.939048069	0.023154848	0.875986084	0.006713731	0.003955501	0.718306883	0.419451879	0.89318701	0.042593083	0.017741185	0.012836058	0.071396778	0.041325609	0.043865424	0.831647012	0.660806564	0.991137422	0.1552923	0.910667084	0.331130435	0.967014416	0.9848102	0.030591699	0.137997173	0.937271302	0.957965331	0.005230417	0.018690684	0.209508931
75	751	1	57	6929806054	R02C02	2009	0.073933061	0.114550993	0.134859241	0.081007766	0.082626758	0.506102739	11.85650372	277.0255431	478.1033589	1.79755049	0	28.38	MZ	0.041501058	0.998342973	0.03392598	0.888038358	0.005103719	0.002529286	0.770836123	0.38693114	0.863971578	0.023466726	0.013642116	0.026277372	0.071522067	0.034034884	0.000686081	0.824675755	0.562092533	0.99082076	0.289471373	0.929711491	0.333435442	0.969840034	0.973409597	0.044224911	0.122778511	0.924779424	0.961891862	0.003522327	0.004428532	0.204385982
75	752	1	57	6929806054	R03C02	2009	0.047700141	0.16468038	0.086729935	0.069555837	0.074783854	0.552456224	12.29887264	299.1843874	531.2373891	1.801213677	0	28.47	MZ	0.018182038	0.99825164	0.02142206	0.885553017	0.005156857	0.0007449	0.741626402	0.368906269	0.851432573	0.020395426	0.011635423	0.023852206	0.067362049	0.010412352	0.001517602	0.79851462	0.628654308	0.998077993	0.294609452	0.93462862	0.34973822	0.986805207	0.987731437	0.037643833	0.101107011	0.895388835	0.965459944	0.002784001	0.005590652	0.193511625
76	761	0	63	6929806010	R03C02	2010	0.001717038	0.212824783	0.086448134	0.058753959	0.015390255	0.621479933	12.78388924	237.5858083	467.6010191	1.920028799	1	25.8	MZ	0.026266498	0.995920116	0.014986376	0.875140253	0.008989775	0.006037085	0.741110147	0.372153827	0.865639344	0.036495971	0.014301235	0.032615331	0.10387981	0.016763105	0.001368489	0.787529723	0.627154933	0.993790541	0.200243182	0.93014063	0.402266852	0.983222485	0.978265975	0.01953465	0.242552335	0.905031331	0.957062884	0.000777324	0.004607253	0.206768765
76	762	1	71	6929806010	R04C02	2010	0.029091636	0.222244395	0.069715271	0.057755735	0.020442653	0.601463973	13.86474479	242.0308827	561.5905595	1.909836275	1	24.15	MZ	0.02678264	0.977796319	0.03031773	0.910823381	0.009631063	0.00524714	0.753130199	0.398258984	0.856411638	0.029607791	0.00908765	0.036053289	0.05447555	0.00348012	0.000155621	0.822692741	0.598309402	0.992783743	0.168199722	0.888238441	0.418992389	0.978955432	0.974354094	0.019829891	0.14250048	0.938125076	0.962559986	0.00234569	0.003588549	0.263107666
77	772	0	56	6055432139	R01C01	2006	0.021066768	0.358766584	0.062596315	0.041845719	0.027399742	0.556897963	5.706379892	256.173306	502.0410751	1.586077624	1	23.84	MZ	0.099189162	0.993810278	0.028755464	0.845157689	0.007738403	0.002848242	0.702128753	0.474939068	0.870579449	0.055752886	0.01133609	0.018461073	0.108304072	0.01498899	0.050121035	0.805724504	0.511500984	0.991731291	0.285563628	0.921698517	0.552486772	0.95522804	0.993998172	0.018731779	0.218434343	0.960244766	0.968814328	0.004623103	0.012350068	0.304234203
78	781	1	56	6929793126	R06C02	2008	0.025630133	0.259304534	0.07597332	0.042455468	0.101497462	0.477377197	8.77474864	242.2328815	494.5004661	1.602554149	1	27.93	MZ	0.051563502	0.968242095	0.054672146	0.908783314	0.012820338	0.004510075	0.756693806	0.393032268	0.856805446	0.020918319	0.02184789	0.023794398	0.138829391	0.008904646	0.008410224	0.752183957	0.508416383	0.990949052	0.231922048	0.900294784	0.320994375	0.978639095	0.984711592	0.032502438	0.127176865	0.910562015	0.940371674	0.003813463	0.005456379	0.20213909
79	791	0	73	6929793167	R05C01	2010	0.002480396	0.048039309	0.024465591	0.016487342	0.04156177	0.878417552	9.997709994	259.6588096	366.6722104	2.258581918	1	33.5	MZ	0.007218327	0.962289195	5.11E-05	0.947286256	0.00418462	5.11E-05	0.721746345	0.204641027	0.892714349	0.006501852	0.009170698	0.01482305	0.234802853	0.000154248	0.000209683	0.744510781	0.489495142	0.997843254	0.386119971	0.930312377	0.561168709	0.992339508	0.994696817	0.012350069	0.111731844	0.934977143	0.985435961	0.001025053	0.002109602	0.057834611
79	792	0	73	6929793167	R06C01	2010	-4.29E-18	0.034217295	0	0.014946111	0.037765337	0.911504646	8.880477118	231.4790078	322.5023054	2.204262772	1	29.22	MZ	0.026097552	0.999990875	0.040971168	0.936753926	0.0017652	5.10E-05	0.723738516	0.176195546	0.896376301	0.002735098	0.005878655	0.01483109	0.144281101	0.020723068	0.004993193	0.764885117	0.559249621	0.997985855	0.268411663	0.939816944	0.561783757	0.99155254	0.989932775	0.012624427	0.11863577	0.963370306	0.950102949	0.000311525	0.001712643	0.065504434
80	801	0	67	6929806039	R03C01	2009	0.033028132	0.359977353	0.098956786	0.065425799	0.02845599	0.419500777	1.12618322	287.008773	623.3737183	1.555081549	1	22.32	MZ	0.049219659	0.971781004	0.018043685	0.843704499	0.010946975	0.001679261	0.739418517	0.462850866	0.853607891	0.047733986	0.01311937	0.031500401	0.072866436	0.054989051	0.001948315	0.850112402	0.56875736	0.995602811	0.297343604	0.886224802	0.378492433	0.969746442	0.997851304	0.03002045	0.147934955	0.913789582	0.961278987	0.004351656	0.004388304	0.325161493
80	802	0	67	6929806039	R04C01	2009	0.038859798	0.332211818	0.104111043	0.056879131	0.030206449	0.445939759	0.895700453	269.7751193	545.6446553	1.575853783	0	26.17	MZ	0.065960399	0.985729946	0.027186761	0.865740191	0.009504195	4.31E-05	0.745316843	0.441867344	0.860592044	0.049357575	0.013432957	0.03013468	0.090421142	0.015134058	3.95E-05	0.827471824	0.625689201	0.994421874	0.335283596	0.894218916	0.419534185	0.970307783	0.988447007	0.021330084	0.239564428	0.918691166	0.975340011	0.002941732	0.00335503	0.280145288
81	812	1	39	6042316098	R02C02	2006	0	0.10809292	0.008815413	0.035697051	0.122592991	0.743145127	11.49534088	255.902186	476.3271312	2.082841553	0	28.54	SG	0.015165388	0.99320071	6.24E-05	0.885845844	0.003477455	6.24E-05	0.753484796	0.24739771	0.886710535	0.0057725	0.008089358	0.007826306	0.081379447	0.00065471	4.83E-05	0.754729989	0.565672845	0.99192928	0.121764697	0.922168769	0.247654375	0.924280993	0.983562805	0.018140433	0.133889377	0.923885408	0.912030405	0.000121667	0.0015102	0.154457916
82	821	1	30	6042308005	R01C02	2006	0.059782442	0.177912872	0.014039372	0.042966618	0.063963717	0.634183456	11.57608928	238.6690955	513.2559418	1.813526284	2	36.83	MZ	0.02563263	0.999070044	0.008884501	0.79209538	0.008169427	0.006391465	0.689222443	0.304697755	0.87089895	0.012378801	0.018704884	0.008143322	0.046187008	0.038972076	0.024678023	0.836578102	0.604010445	0.987683182	0.310258454	0.913969689	0.280348653	0.909857017	0.979323738	0.032650409	0.063998191	0.937123386	0.96088631	0.002843499	0.016919802	0.146360247
82	822	1	30	6042308005	R03C02	2006	0.01702873	0.102973277	0.026272486	0.025655077	0.06332056	0.752092613	13.6758985	197.6353269	410.224587	2.062625158	2	32.76	MZ	0.029369715	0.939796281	0.034134008	0.86453333	0.005063123	0.003824004	0.699068138	0.190490241	0.864346472	0.010223132	0.017064098	0.005953595	0.065363976	0.045633768	0.04253543	0.799127033	0.630632277	0.984752887	0.31901698	0.872298426	0.345302214	0.970679518	0.977073093	0.031844285	0.081968721	0.947293285	0.973421348	0.002654984	0.025661116	0.056847756
83	832	0	65	6055432099	R06C02	2006	0.022008803	0.179892716	0.093933779	0.049254117	0.110195842	0.566205139	11.12976025	203.0761315	343.9944114	1.908403781	0	24.1	MZ	0.029239269	0.995997146	0.009423925	0.782669138	0.007778989	0.000520407	0.721440149	0.317198378	0.830101111	0.01573904	0.008667919	0.017128038	0.075322178	0.004927665	0.000495747	0.721699882	0.562977647	0.986941307	0.559565681	0.932686679	0.592429875	0.965555027	0.876866027	0.103224068	0.226334415	0.955570542	0.915885305	0.00792586	0.002381702	0.217138675
84	841	0	62	6929793109	R01C01	2006	0.094202383	0.207435867	0.089903736	0.092722452	0.065531076	0.47001794	7.087029034	270.1410913	439.0285777	1.599238123	0	32.81	MZ	0.049240936	0.984883036	0.032883147	0.824729485	0.006764496	7.04E-05	0.788610171	0.455312621	0.863587468	0.074984331	0.016870248	0.027688671	0.079919179	0.046928162	0.004087146	0.874326727	0.532767033	0.990344784	0.237302043	0.910960671	0.434782609	0.98435688	0.97035863	0.034000101	0.371006334	0.909945827	0.962525175	0.007333417	0.006463979	0.28285413
84	842	0	62	6929793109	R02C01	2006	0.062040784	0.166494868	0.056295099	0.101276797	0.072792053	0.56781711	9.021968377	271.0959827	470.3919947	1.798164487	0	35.77	MZ	0.008283757	0.987039773	0.033677349	0.850684741	0.012149284	0.003730548	0.74505199	0.356931081	0.848444968	0.035404195	0.019040886	0.029963837	0.12546876	0.015527358	0.001021644	0.798836577	0.540192249	0.996776763	0.343928597	0.907337505	0.468222043	0.975403335	0.971021963	0.040552475	0.251332277	0.922848348	0.935561054	0.005136159	0.006981608	0.260723292
85	851	1	66	6055432155	R06C01	2006	0.03246468	0.215190855	0.106663928	0.021604478	0.09854172	0.579724247	13.25915768	223.7248538	419.1133893	1.889352024	0	29.55	MZ	0.027851717	0.999269008	3.05E-05	0.864237202	0.001196253	3.05E-05	0.781788689	0.379496417	0.885788668	0.008900628	0.004458432	3.05E-05	0.069527396	0.000894478	0.021329665	0.832116664	0.53558757	0.991415169	0.27843874	0.914521994	0.569127243	0.950168959	0.996970574	0.011337141	0.289047983	0.975153241	0.967564066	0.000404583	0.003785393	0.193793977
86	861	0	52	6055432120	R05C02	2006	0.010314791	0.094234081	0.017741574	0.024863128	0.118581729	0.757992595	11.64398106	235.0758909	441.6054614	2.10257527	1	29.15	MZ	0.035195787	0.975287602	0.024694945	0.831017657	0.015582299	4.31E-05	0.718266682	0.267012145	0.825373784	0.014693553	0.017521808	0.023932525	0.14785934	0.02118173	0.000553451	0.656898744	0.485513565	0.979100431	0.504647042	0.897972289	0.55085915	0.963040549	0.889764748	0.026144022	0.166194741	0.94353841	0.925934352	0.001960475	0.013610048	0.172002883
86	862	1	52	6055432140	R02C01	2006	0.037361688	0.101170957	0.024884436	0.026790316	0.102921544	0.731092694	9.211582436	236.1664248	454.5443035	2.145699518	1	39.9	MZ	0.043663738	0.982328327	0.033513922	0.771628724	0.006326691	0.001959275	0.744102119	0.273901277	0.846370508	0.017597179	0.016740588	0.027440633	0.071643467	0.011140948	0.00199827	0.714860453	0.4493655	0.991314335	0.519463188	0.901124118	0.535984606	0.888384647	0.950522958	0.029460438	0.139015105	0.938550625	0.928991824	0.006336685	0.011071275	0.149893913
87	871	0	48	6057825027	R06C02	2006	0.059328929	0.239170845	0.085416104	0.047820391	0.060608157	0.524046265	11.9050463	246.8169974	610.8901723	1.9868428	1	28.69	MZ	0.022177431	0.999999999	2.94E-05	0.929956531	0.000642664	2.94E-05	0.697641106	0.41166149	0.888819747	0.024129425	0.003507791	0.012633586	0.035703852	0.022714089	0.016707186	0.840614535	0.601962578	0.996948395	0.261968133	0.915764473	0.268773704	0.991153463	0.997571988	0.014835418	0.162297496	0.958865468	0.959537125	0.000351539	0.003416351	0.199501193
87	872	0	48	6057825033	R01C01	2006	0.111129593	0.191456073	0.027844753	0.0238226	0.081205514	0.524503865	9.157293701	243.5676146	587.4947286	1.810528533	1	26.51	MZ	0.04924083	0.990139123	0.004132231	0.856584598	0.007132764	5.44E-05	0.665701151	0.369008134	0.83863062	0.026738981	0.017369722	0.020087839	0.062083079	0.020031511	0.037064629	0.823056575	0.534847922	0.995152382	0.217787016	0.9106144	0.304684748	0.969107895	0.981202863	0.03370721	0.090425532	0.940419797	0.965688668	0.003843872	0.018610983	0.181088285
88	881	1	60	6042308041	R04C02	2006	0.096367708	0.240728788	0.320263727	0.092185166	0.064666404	0.179589433	7.888087185	163.0088802	359.8883165	1.216092464	1	34.24	MZ	0.063160527	0.959023736	0.030164093	0.755511839	0.006253189	0.005258148	0.772725556	0.580245193	0.879681739	0.061512177	0.017443539	0.013006678	0.055654032	0.150416214	0.039926183	0.925817503	0.565734834	0.984028882	0.318510198	0.899571875	0.408756791	0.934924656	0.979766326	0.060920556	0.290964636	0.94061671	0.980365583	0.005936543	0.019307441	0.175820309
88	882	1	60	6042308041	R05C02	2006	0.042233266	0.297406372	0.279784441	0.106759798	0.096949557	0.167312166	10.40015027	160.5559114	413.6169571	1.277741412	1	24.99	MZ	0.059170287	0.982441694	0.02508269	0.888340608	0.012647789	0.001020842	0.791402689	0.523470975	0.85884054	0.040581497	0.013797765	0.013797587	0.046491514	0.120802314	0.043270492	0.910851853	0.604521746	0.984865877	0.330137309	0.94174012	0.371990741	0.96563083	0.950373085	0.037215174	0.262045148	0.948075201	0.942079895	0.001891674	0.016037699	0.202543766
89	892	1	44	6042316028	R02C02	2006	0.083392938	0.324676191	0.158383616	0.136716223	0.10519219	0.16887155	4.436014122	172.0185029	426.703119	1.655594163	1	24.71	DZ	0.056330792	0.984052302	0.003623188	0.744241367	0.00801451	0.004101563	0.752695014	0.431474183	0.858513298	0.073218392	0.017903614	0.025340091	0.071244293	0.034299613	0.000487055	0.828215486	0.551470974	0.979909615	0.345890291	0.915741856	0.429853181	0.963477104	0.981451579	0.052603703	0.120718541	0.926859709	0.964496836	0.004578601	0.009841328	0.238175282
90	901	0	57	6042308121	R05C01	2006	0.022968943	0.18048301	0.18896774	0.037212572	0.077298297	0.464024376	9.960019426	261.5607622	572.1590759	1.762599678	0	27.64	DZ	0.040819432	0.978876249	5.39E-05	0.675518397	0.003764312	0.009459776	0.715341506	0.403279569	0.871774763	0.023259711	0.008577248	0.014669421	0.041611143	0.056765679	0.03089483	0.887621972	0.534532661	0.999239708	0.162969239	0.861605195	0.284742468	0.928667566	0.985070681	0.022348926	0.097675745	0.934145164	0.95247127	0.002549402	0.009388599	0.155104525
90	902	1	57	6057825040	R02C01	2006	0.047136538	0.243141752	0.140298241	0.039592051	0.083646947	0.470359354	6.94879825	221.9713691	572.3583706	1.585199169	2	28.18	DZ	0.052507413	0.999810055	3.47E-05	0.865331543	0.003052654	3.47E-05	0.706617592	0.382627273	0.872433136	0.023347807	0.012655922	0.025604317	0.045462583	0.006632288	0.028909949	0.827074568	0.484095659	0.994425892	0.360309886	0.944257027	0.395244905	0.980345316	0.998195641	0.015379937	0.188963627	0.925394154	0.984022381	0.000372881	0.006364136	0.166323287
91	912	1	60	6055432089	R03C02	2006	0.036780104	0.196826128	0.032362697	0.068131002	0.064389712	0.633190231	9.668747732	251.5954079	308.5149254	1.933548671	0	39.87	MZ	0.056063698	0.988146251	0.038235294	0.902848543	0.006681831	6.37E-05	0.656575476	0.392676175	0.848699764	0.018729986	0.018256742	0.02699035	0.180123676	0.018925443	0.002847312	0.777220856	0.548105071	0.986386238	0.466536347	0.906091642	0.566156297	0.953963222	0.988785409	0.0303556	0.202115603	0.940023442	0.974148861	0.004743037	0.005673145	0.247472333
92	922	0	56	6929793141	R03C02	2008	0.072356121	0.318262064	0.01475505	0.074745818	0.068993592	0.455131015	6.370185225	239.4227436	570.3413921	1.679045343	2	28.09	MZ	0.031504159	0.949302283	0.019891501	0.908734783	0.007820833	0.006913327	0.771764293	0.407074691	0.859295586	0.034248697	0.013842221	0.02552608	0.071526891	0.045917584	0.00060938	0.825486622	0.684116056	0.99187524	0.299454368	0.929927781	0.400271831	0.975086564	0.987423256	0.027750276	0.173325138	0.931689553	0.916461095	0.004490166	0.006438013	0.244812152
93	932	1	41	6042308005	R03C01	2006	0.047180652	0.14377984	0.075211173	0.043300205	0.079105701	0.596070539	6.511798421	227.1009256	307.294052	1.818512699	0	20.19	SG	0.068060572	0.991798192	0.024306302	0.800028392	0.008593219	0.005371187	0.720163716	0.298410484	0.84	0.006133544	0.020841735	0.011775789	0.065596158	0.042755921	0.013520035	0.823826337	0.56227152	0.996942184	0.246413399	0.926766456	0.359457302	0.968042727	0.985596429	0.03370434	0.039095491	0.927111685	0.964009009	0.001169308	0.016505929	0.090117477
94	941	1	50	6055432120	R06C01	2006	0.13223191	0.258253705	0.116819324	0.089068243	0.046201578	0.382165512	10.48116127	213.2139847	408.0244534	1.681775903	0	36.54	MZ	0.062330313	0.990743978	0.003464899	0.791698521	0.002692739	0.000514403	0.772015946	0.464528403	0.842141888	0.043721802	0.009596097	0.019095951	0.046899982	0.049614698	0.000250582	0.825279468	0.529791533	0.983200122	0.322117186	0.927947819	0.542896412	0.966347314	0.981135288	0.020907838	0.136195411	0.949992048	0.967723077	0.003392063	0.002753211	0.293189291
95	951	1	57	6042308068	R02C01	2006	0.026128624	0.230276291	0.19166991	0.036719716	0.050209737	0.45779922	7.81099063	238.3736906	563.3113018	1.560388757	0	23.86	MZ	0.045972913	0.997267616	0.013476416	0.811400409	0.015225657	0.000288101	0.732632966	0.407035943	0.858307954	0.021096149	0.016535868	0.026385085	0.056816229	0.051870238	0.053608068	0.85583842	0.612924584	0.979076923	0.36499427	0.920503123	0.438555516	0.96480639	0.984591358	0.040225631	0.116433872	0.930184692	0.963070072	0.00225765	0.020841329	0.144026921
95	952	0	57	6042308068	R04C01	2006	0.007051242	0.373329856	0.082331954	0.065378044	0.050867032	0.431541976	3.433860425	292.9678117	692.4199458	1.510304372	0	23.07	MZ	0.04617638	0.951456702	0.022288262	0.844490115	0.019027434	3.48E-05	0.761485841	0.437826654	0.853062758	0.053021141	0.021980909	0.020628973	0.08414522	0.071721362	0.039050924	0.881842229	0.651684919	0.98733773	0.332672891	0.897246282	0.381698269	0.931842217	0.988943579	0.036159358	0.146490088	0.918771847	0.951582634	0.0041943	0.024932807	0.281760034
96	961	1	57	6929793024	R06C01	2008	0	0.125125163	0.063243023	0.02570689	0.058380672	0.710542063	8.389646697	250.4354748	425.9539362	1.984076935	0	21.73	MZ	0.012290429	0.986518062	0.023088993	0.756987612	0.007431072	4.26E-05	0.704505979	0.250916199	0.845238725	0.029230676	0.020050594	0.020218781	0.098176178	0.030476578	0.000690543	0.691298894	0.543687667	0.996645097	0.363044433	0.925208479	0.427075542	0.956631943	0.961960925	0.03549765	0.11825525	0.939182299	0.955521624	0.001993438	0.006696724	0.134426591
96	962	1	57	6929793024	R01C02	2008	0	0.186140084	0.234807595	0.01303393	0.044724664	0.501924064	11.41914299	211.1066067	500.2534558	1.726022382	1	27.68	MZ	0.079377562	0.994989923	0.046315789	0.798397529	0.004663802	0.006750607	0.707705773	0.396375588	0.850855615	0.036445943	0.00903526	0.025647702	0.084386416	0.025335016	0.001616036	0.735225942	0.541624021	0.987008907	0.374057423	0.900846963	0.415465491	0.969668094	0.98420692	0.036516062	0.151502416	0.92358198	0.969056496	0.005824185	0.004138384	0.14355379
97	971	1	50	6055432144	R04C01	2006	0.103264281	0.214815665	0.155941327	0.054208098	0.047677349	0.443394546	9.247261587	228.2186238	295.7006301	1.643361646	0	22.82	MZ	0.069108323	0.992823798	0.044228356	0.842605112	0.006453942	0.004922067	0.772151405	0.446594015	0.83529316	0.058927747	0.01443674	0.025323548	0.069203794	0.023427702	0.001530774	0.80210589	0.550219042	0.989951346	0.396596571	0.915735351	0.544440312	0.922041267	0.983748131	0.057373028	0.37372803	0.944358101	0.963372406	0.007860046	0.005642702	0.211811476
97	972	1	50	6055432084	R04C01	2006	0.070222827	0.187884368	0.127330402	0.056754557	0.094589572	0.485845723	8.553936192	256.7261644	327.7996483	1.67236133	1	22.49	MZ	0.052560791	0.993921055	0.032237183	0.806762218	0.005406046	3.74E-05	0.734885875	0.373798084	0.836884551	0.034547885	0.010651354	0.032557699	0.094746792	0.035621212	1.76E-11	0.783221617	0.558587518	0.990671987	0.475914293	0.913112932	0.559438762	0.960639674	0.979993196	0.026276404	0.261916625	0.939489133	0.964133715	0.003491842	0.002956086	0.213766051
98	981	1	60	6042316073	R06C02	2006	0.063393312	0.205474128	0.012890316	0.046219318	0.053410433	0.618478596	7.191139602	192.1286419	419.1639242	1.738823703	0	36.52	MZ	0.044712708	0.983979646	0.029623699	0.861930509	0.009185937	0.005413002	0.727841217	0.395827061	0.840313629	0.049818762	0.018071972	0.031869632	0.083001693	0.041977975	0.000218601	0.799897773	0.579808629	0.992112936	0.354037443	0.894572506	0.410675286	0.993120541	0.966524604	0.029567644	0.175267931	0.933592172	0.975646752	0.0047406	0.006659089	0.197637067
98	982	1	60	6055432139	R05C01	2006	0.06125423	0.147517916	0.061623677	0.044520369	0.0703995	0.664812094	11.83620807	225.3585305	377.8110289	1.893790814	0	33.5	MZ	0.061162882	0.997876702	0.022871857	0.860317089	0.001748062	3.37E-05	0.751989286	0.321807264	0.878878913	0.009742921	0.004027091	0.008420718	0.065840825	0.014056305	0.035330157	0.785312427	0.557935681	0.996326135	0.466667573	0.930929635	0.624406828	0.983108182	0.995203835	0.013306298	0.153685174	0.975247828	0.957363996	0.001005918	0.007556589	0.178428351
99	991	0	54	6055432109	R02C02	2006	0	0.162034061	0.022636905	0.036884109	0.107996088	0.612778167	8.901712473	183.0293207	524.4185161	1.830569058	1	29.96	MZ	0.012793336	0.965227711	0.056858564	0.635067357	0.006056686	0.008245412	0.730003261	0.193274764	0.845775637	0.000779859	0.019611105	0.023992867	0.043976309	0.006700132	0.03542801	0.723662578	0.47681107	0.998282816	0.351999707	0.921836342	0.376483279	0.937434192	0.987433363	0.039819752	0.061039781	0.925338368	0.988254578	0.000493596	0.018698087	0.074706035
99	992	1	54	6055432109	R04C02	2006	0.038004396	0.105500173	0.068069297	0.040835443	0.067599496	0.654853583	14.31020969	225.3528849	466.7192198	1.971798583	0	25.95	MZ	0.042819567	0.969514577	0.096352102	0.882390698	0.004810526	0.008299077	0.776626826	0.250935959	0.867650959	0.014190686	0.009613972	0.018817754	0.073730959	5.87E-12	0.024166107	0.867002621	0.551661523	0.989288753	0.083909143	0.962311541	0.389948813	0.999999991	0.983979949	0.024170152	0.108188882	0.938632802	0.915049262	0.003534271	0.016910102	0.045939181
100	1001	1	65	6057825042	R01C01	2006	0.139190399	0.119665047	0.178882211	0.055707243	0.072894618	0.413377839	18.67421485	189.5330293	344.4403267	1.664562287	1	24.54	MZ	0.07299564	0.973313539	0.030386266	0.825975803	0.009058317	0.002814136	0.741486338	0.422075147	0.842354533	0.024953089	0.018655368	0.024499012	0.085181585	0.044417776	0.015468644	0.806467543	0.484517973	0.989665169	0.293422246	0.898106139	0.336606588	0.948910705	0.979543684	0.064242076	0.171312132	0.936133781	0.934361257	0.006940297	0.015011153	0.142989623
100	1002	1	65	6057825042	R02C01	2006	0.057265509	0.165552106	0.116470164	0.038814987	0.071252299	0.540335985	14.14311994	231.5783455	474.0991057	1.865148536	1	25.38	MZ	0.072388168	0.994188112	0.058424541	0.868927541	0.005855943	0.006305245	0.741755036	0.388509482	0.86098798	0.027784568	0.015701439	0.020687883	0.067998097	0.003185051	0.030300777	0.807585677	0.518531162	0.994354339	0.334766948	0.930694449	0.303065762	0.95745911	0.994172969	0.039640366	0.124419491	0.940013124	0.936796026	0.003651512	0.010862707	0.133492389
101	1012	1	48	6055432140	R01C02	2006	0.206624627	0.195420061	0.096825539	0.119985102	0.076536368	0.317927398	6.354340186	207.1584134	364.7258818	1.579141415	0	22.56	SG	0.139921285	0.962706549	0.061996108	0.79324483	0.01609738	0.001918235	0.707136992	0.43564895	0.841583477	0.064486493	0.023198069	0.029873373	0.071377775	0.09191378	0.004476946	0.806702265	0.578263308	0.962766893	0.408745981	0.845724473	0.61775128	0.916137097	0.952510599	0.072319059	0.330901941	0.921534595	0.946227778	0.005098298	0.015517962	0.254518906
102	1021	0	61	6057825005	R03C02	2006	0.060393058	0.142239256	0.084237999	0.087697235	0.103262427	0.575859753	13.84420023	220.9083267	437.3944655	1.918910613	1	37.69	MZ	0.057870426	0.997609494	0.016907514	0.835787888	0.003842655	0.002879602	0.781113285	0.365469574	0.870422141	0.021624872	0.006209099	0.006615282	0.061995208	0.020905664	0.040630219	0.798340479	0.552099563	0.987344674	0.288443368	0.929035702	0.564389698	0.978146984	0.99114246	0.018449533	0.13890709	0.963060759	0.957140608	0.000520955	0.008335557	0.249063804
102	1022	0	61	6042308108	R01C01	2006	0.061576838	0.151222013	0.067032311	0.071122207	0.058516184	0.569780433	16.19562428	235.3600407	506.9905477	1.913149127	2	30.93	MZ	0.046621253	0.990216109	0.055314895	0.851890332	0.008290003	0.010597091	0.702003072	0.393051074	0.872237157	0.020045358	0.020579098	0.005337375	0.048075033	0.066245955	0.056211773	0.845199847	0.708656958	0.999482519	0.177244899	0.927139367	0.399625351	0.91665398	0.966793485	0.029717984	0.129506475	0.942825165	0.927304012	0.005232443	0.017400669	0.152026154
103	1032	0	64	6057825040	R04C02	2006	0.089585013	0.304563491	0.064369431	0.047621624	0.065345478	0.447788112	13.42533069	247.1115658	638.5619108	1.676264114	2	21.82	MZ	0.018472588	0.996417951	2.95E-05	0.89066184	0.005707721	2.95E-05	0.805976932	0.468437455	0.870030409	0.051389324	0.009761157	0.033621755	0.099256789	0.013389201	0.020130435	0.82238704	0.650695986	0.988780193	0.241374078	0.892215994	0.417830027	0.993886522	0.991486759	0.033344422	0.129082197	0.956435029	0.911972841	0.000483446	0.004411086	0.269151349
104	1041	0	36	6042316074	R04C01	2006	0.098399194	0.125364482	0.110930629	0.030444473	0.076204633	0.564058365	9.947675627	267.0415137	372.7430845	1.86509723	0	40.74	MZ	0.050018131	0.990376766	3.89E-05	0.797601971	0.002212508	0.003112437	0.734836311	0.424942816	0.842298654	0.019569571	0.009539779	0.020982234	0.056438137	0.012789731	0.000355544	0.811104907	0.488389285	0.996094366	0.189974267	0.925205803	0.376672832	0.965623779	0.968966548	0.02557003	0.185456865	0.960466033	0.959334323	0.001236471	0.002722622	0.146983819
105	1051	1	40	6929793118	R03C02	2005	0.009879002	0.103522801	0.035252114	0.062577781	0.087456237	0.716659704	11.94661613	210.1458907	441.1906723	2.190800272	0	32.16	MZ	0.083740134	0.99334569	0.051216854	0.954669394	0.005858847	5.46E-05	0.757039103	0.26808293	0.894484926	0.008245427	0.015504583	0.019333571	0.065563611	0.017698189	0.000454001	0.767635538	0.593992578	0.99391467	0.383429667	0.949816166	0.432370993	0.951670653	0.922529782	0.025253708	0.080853925	0.928276968	0.96553919	0.000963399	0.00242861	0.198203083
105	1052	1	40	6929793118	R04C02	2005	0.026876002	0.113499892	0.07753192	0.099829798	0.066828525	0.636910868	11.53210711	195.9973744	408.3485057	2.06580887	0	32.16	MZ	0.019798432	0.9943256	0.011302983	0.920682885	0.006193937	0.000824232	0.765942575	0.280362394	0.879776906	0.022857991	0.013595579	0.007474333	0.066648647	0.005963287	0.002018335	0.828369317	0.584122876	0.992967374	0.340837111	0.91547152	0.435837611	0.982704869	0.945868278	0.021655392	0.148764045	0.948386731	0.940164302	0.001286647	0.004864507	0.19227517
106	1062	1	48	6929793118	R02C02	2004	0	0.187222302	0.044551177	0.026839475	0.079604582	0.687200492	4.181342449	309.0857088	411.1060878	1.783405523	0	44.89	MZ	0.02297041	0.982768037	0.017427675	0.808383402	0.007214862	0.009310762	0.773909082	0.342959372	0.884984922	0.019668645	0.011537663	0.007164179	0.158706985	0.01568923	0.000374953	0.802793247	0.643317905	0.990792202	0.311194921	0.952480207	0.384140316	0.967110885	0.951087547	0.019245494	0.218078908	0.952378539	0.980117503	0.000882397	0.002469762	0.229026638
107	1072	0	56	6929793055	R02C02	2006	0.061989033	0.315782531	0.023835054	0.065041914	0.043812967	0.508861095	7.50935385	243.4165422	605.0072899	1.582408471	0	49.34	MZ	0.071091159	0.984282404	0.042133333	0.942448458	0.004678925	0.002417255	0.7429783	0.484746001	0.88372395	0.050753053	0.014487783	0.026393854	0.080596203	0.026057032	0.000153409	0.819077932	0.613009177	0.998919124	0.378781115	0.931323442	0.443537415	0.992011661	0.973389832	0.022042678	0.187131248	0.928198786	0.973189558	0.005093179	0.003740778	0.296300241
108	1082	1	55	6042316074	R06C02	2006	0.12162788	0.11824044	0.13167504	0.018662623	0.093927623	0.490802556	10.74414456	233.3565081	443.2196087	1.740077981	0	22.46	SG	0.013630593	0.99652062	0.011962094	0.924929775	0.003274835	2.91E-05	0.716378927	0.341148181	0.859355058	0.014311221	0.008360804	0.019525066	0.054713347	0.0217089	0.000349954	0.762675584	0.572520997	0.997136656	0.29039404	0.902477294	0.335036688	0.972192967	0.978534102	0.025604274	0.173229306	0.950224963	0.960843827	0.000915436	0.003154505	0.110077713
109	1092	1	75	6042316073	R01C02	2006	0	0.119552965	0.009465816	0.014951985	0.081803808	0.773828224	9.934368013	264.4553441	400.1620244	2.009223849	0	24.75	SG	0.051674912	0.985362449	0.017448035	0.77827116	0.017061048	0.010056809	0.730210559	0.255490941	0.829100084	0.034060143	0.029573845	0.032824515	0.13338464	0.014438208	0.006237133	0.740896257	0.496587858	0.981499414	0.237761284	0.881419864	0.38686269	0.904932836	0.972472752	0.047251677	0.117898833	0.936468644	0.964065958	0.007644384	0.013836228	0.176845937
110	1101	1	49	6929806023	R05C02	2007	0.046524465	0.18542322	0.038228928	0.053122658	0.125615042	0.614669251	4.230433231	247.112746	284.9436598	1.887579441	0	30.25	MZ	0.075748306	0.991972518	4.59E-05	0.871526083	0.01170078	0.002406739	0.768254545	0.319515118	0.875611368	0.021081151	0.010199071	0.011014161	0.127458018	0.017608041	0.001214358	0.761742852	0.532930291	0.994772898	0.381204282	0.944664095	0.65421138	0.983001809	0.996667315	0.020549894	0.240248963	0.92899069	0.98420831	0.001103679	0.001661332	0.199790615
10	102	1	49	6929806023	R06C02	2007	0.034876001	0.217426766	0.058774622	0.089062618	0.123360275	0.537709832	5.60301712	239.7404613	306.1910104	1.754240223	1	31.68	MZ	0.054674712	0.998193954	0.011013711	0.865363498	0.003410957	4.23E-05	0.763018563	0.364546851	0.894530521	0.023211768	0.010205829	0.010240138	0.094816721	0.018121331	0.000270484	0.790876641	0.586857321	0.991444078	0.41292823	0.941872305	0.636698128	0.982766623	0.995318711	0.024179254	0.165479509	0.92656459	0.986635637	0.00166154	0.001557326	0.255123522
111	1111	1	54	6057825040	R06C01	2006	0.10598443	0.177803138	0.168639416	0.05298202	0.042703561	0.444433591	14.30782886	133.5095958	165.0474947	1.694018942	0	27.41	MZ	0.014411383	0.999999571	0.000387973	0.869170659	0.001043052	3.38E-05	0.701256331	0.415948328	0.903907751	0.020234245	0.002639847	0.001612172	0.037399237	0.006453234	0.00269325	0.844516463	0.544445023	0.997143945	0.335224099	0.905821915	0.295252999	0.994127619	0.996391514	0.013204243	0.186903729	0.957450824	0.977714287	0.000407238	0.001254612	0.094564163
111	1112	1	54	6057825040	R02C02	2006	0.177585735	0.207012964	0.128017035	0.065443406	0.050350838	0.379759161	12.1945755	140.4955472	206.3827933	1.53554269	1	26.93	MZ	0.049994278	0.999622312	0.019874862	0.912571418	0.002299331	2.64E-05	0.769807435	0.527034117	0.846589642	0.056138036	0.007531571	0.012332146	0.059655531	0.081481058	0.039985191	0.915489972	0.558718436	0.992667066	0.326995368	0.879166985	0.433674354	0.968566425	0.990054236	0.03992366	0.165486807	0.942033241	0.953390379	0.001125938	0.007446485	0.219832918
112	1121	0	58	6055432122	R05C02	2006	0.091133407	0.247078492	0.081987119	0.075774387	0.088702953	0.480779361	10.66356271	262.0440533	347.0159152	1.824946555	0	16.16	MZ	0.030373546	0.993492876	0.018928511	0.861565607	0.004341428	3.61E-05	0.764417473	0.431637993	0.861988617	0.02919807	0.006319503	0.01530943	0.052872404	0.027432858	0.053449299	0.847538178	0.524614288	0.986206995	0.432737444	0.901395656	0.602043298	0.984025797	0.957472275	0.02324137	0.126248797	0.966818455	0.980682722	0.004781996	0.017561652	0.260523503
112	1122	0	58	6055432122	R06C02	2006	0.017038546	0.164032382	0.046311893	0.045945174	0.07720438	0.709014851	7.502869433	258.1624761	276.197218	2.083417827	0	17.75	MZ	0.055289348	0.993533371	0.004713805	0.850862886	0.001230509	3.75E-05	0.792843497	0.325901794	0.869405033	0.011779666	0.003582429	0.005578261	0.069210546	0.006652216	0.026105964	0.80891429	0.534227813	0.995350025	0.471767299	0.947521944	0.551306248	0.965103303	0.982918646	0.013025757	0.106481148	0.979063033	0.980064957	0.000238333	0.015227557	0.166312833
113	1132	1	54	6055432084	R02C01	2006	0	0.193253489	0.081278733	0.057722044	0.090855723	0.599260641	9.331374686	228.6385592	485.1590652	1.960772933	0	22.35	SG	0.058345688	0.992386371	0.026153653	0.840458166	0.009994252	0.000203238	0.693625892	0.356587253	0.818030771	0.024349632	0.007898858	0.031634446	0.100172874	0.020856364	0.003407235	0.740238399	0.492781239	0.981981858	0.417449498	0.906242045	0.547761476	0.95090002	0.974239231	0.03221149	0.207342486	0.94694784	0.935260762	0.004033913	0.006100425	0.270573962
114	1141	0	50	6055432139	R04C01	2006	0	0.025749251	0.043629347	0.036425556	0.099379443	0.838242794	18.41354012	206.5485502	359.3253448	2.322456595	1	22.64	MZ	0.03023728	0.998624387	0.012154512	0.852952502	0.005212925	0.000789681	0.73744527	0.18447627	0.872135503	0.005339975	0.00418842	0.009445844	0.072875644	0.001412752	0.050106579	0.720010658	0.606833096	0.981430756	0.22212959	0.926492458	0.495741368	0.985035233	0.977013757	0.012728767	0.0579747	0.959198968	0.972568087	0.000495097	0.004540572	0.073049422
114	1142	1	50	6055432139	R04C02	2006	0	0.162015229	0.142077828	0.084353503	0.076988167	0.587935293	12.32611121	183.3490943	391.8948151	1.897453412	1	20.06	MZ	0.04713466	0.997357239	0.017995707	0.852743497	0.004049522	0.00127801	0.759971919	0.353968944	0.88522848	0.020594287	0.010079426	0.025379177	0.079108496	0.012943134	0.040554891	0.790805581	0.625991003	0.994594573	0.224078668	0.907389737	0.530693647	0.970247544	0.992134548	0.025505271	0.072803718	0.963744443	0.951919071	0.002015369	0.009128206	0.19498067
115	1151	0	62	6055432122	R03C01	2006	0	0.116088187	0.076005175	0.040609884	0.076953164	0.736965566	15.71467156	188.7969198	425.8300285	2.087163629	0	20.79	SG	0.023942828	0.997976068	0.025565869	0.869787829	0.003160408	5.00E-05	0.725514856	0.32795268	0.861449051	0.008342733	0.002144436	0.019327731	0.158560487	0.009048331	0.03721168	0.732552225	0.507245148	0.996760905	0.552517074	0.917633434	0.631093908	0.967115557	0.99800864	0.018389563	0.197680356	0.969541906	0.964132396	0.000316016	0.014418567	0.105892306
116	1161	0	47	6042316074	R02C01	2006	0.083272521	0.162030497	0.063515859	0.033981078	0.052105465	0.610916452	9.927483312	277.0718947	476.5934914	1.779392915	1	26.6	MZ	0.017648198	0.99690726	0.011042945	0.772732843	0.002623829	5.15E-05	0.720526089	0.372400049	0.853866906	0.01688935	0.006068258	0.02426788	0.080980015	0.010478438	0.00049895	0.804641822	0.567217124	0.992950818	0.342580578	0.901491055	0.353162823	0.953127936	0.964345112	0.035237786	0.262910061	0.929645521	0.969519447	0.00135603	0.002537236	0.221934317
116	1162	1	47	6042316074	R01C01	2006	0.034596274	0.136799226	0.048330194	0.032829388	0.061677167	0.681058796	8.931417538	285.50238	431.1862935	1.921206516	1	27.63	MZ	0.02216501	0.984666336	0.048813958	0.851322574	0.006386589	4.46E-05	0.734248636	0.279474212	0.847472029	0.014296836	0.018921	0.016217169	0.082954167	0.013499501	0.000815661	0.81035088	0.519257119	0.990223558	0.160977701	0.923185115	0.295221416	0.94629672	0.970757011	0.026383279	0.223472036	0.933647753	0.974463712	0.002514521	0.005990699	0.16954637
117	1171	1	43	6055432155	R06C02	2006	0.057389604	0.226771892	0.051797324	0.063341475	0.077066847	0.563846441	8.214443495	208.182383	358.4290751	1.775085426	1	22.99	MZ	0.080553553	0.99994274	2.98E-05	0.833094451	0.004245246	0.002507727	0.795869793	0.313677368	0.87410743	0.009745078	0.007731251	0.018844871	0.038418828	0.007623849	0.038070153	0.779133837	0.586191974	0.9918059	0.372364731	0.955862109	0.617116769	0.94740945	0.997378705	0.01249537	0.193880689	0.960867467	1	0.002021261	0.01087386	0.18623065
117	1172	0	43	6055432168	R01C01	2006	0.047273109	0.196734995	0.045132508	0.050161742	0.079166355	0.60787499	10.05827678	249.8501907	389.8399515	1.806835622	1	20.99	MZ	0.100322841	0.998226886	0.0256917	0.867852136	0.003375198	0.002765785	0.737521809	0.322111423	0.902311067	0.018503179	0.008950483	0.015440852	0.062729449	0.017267108	0.032501227	0.726173113	0.578077718	0.983197298	0.397266509	0.906579025	0.542165011	0.913831441	0.988589609	0.024000043	0.225365394	0.94230615	0.924094221	0.001976019	0.018464832	0.183259388
118	1181	1	38	6929793033	R06C02	2009	0.069943091	0.195946763	0.040716672	0.028302273	0.083037665	0.570805181	4.781321841	295.8988299	595.2450629	1.816967963	2	25.28	MZ	0.01149678	0.985523931	0.001344312	0.922099016	0.007631838	0.003333124	0.677478993	0.337605669	0.848233546	0.030097291	0.013289927	0.024557261	0.068707291	0.011594099	0.000302151	0.778011359	0.582525169	0.987300084	0.374345623	0.922593658	0.503975265	0.950421293	0.976002304	0.038229629	0.103846716	0.915843034	0.95159935	0.001403278	0.004296496	0.222800827
118	1182	1	38	6929793103	R01C01	2009	0.038946953	0.192997139	0.107459678	0.032787553	0.069679566	0.556589062	8.315180813	295.7271125	527.6466791	1.757743715	0	30.36	MZ	0.024904753	0.987173705	0.019953442	0.870735478	0.008571419	0.002127793	0.737208716	0.362705597	0.866597068	0.009051263	0.014501489	0.029044953	0.067443363	0.01517915	0.000515941	0.758613179	0.583862232	0.994453787	0.36144306	0.86802721	0.525446354	0.97255607	0.978853107	0.045024737	0.090702948	0.913902523	0.9608959	0.002826675	0.006985009	0.236528934
119	1191	0	71	6042308068	R06C01	2006	0.09962955	0.115804785	0.105238255	0.026645626	0.06691524	0.580395188	20.65628826	171.9313513	285.4856219	2.025693961	0	29.88	MZ	0.05132832	0.979647393	0.040876777	0.768948069	0.007911303	0.003036528	0.719696834	0.442039002	0.846415656	0.023989643	0.019325213	0.013966824	0.069509841	0.071082365	0.057217085	0.837166656	0.629073455	0.959034518	0.230005516	0.939958539	0.292941176	0.825900601	0.963165622	0.065760061	0.216637444	0.874747628	0.957639821	0.002472168	0.021249527	0.068466247
119	1192	1	71	6042308068	R01C02	2006	0.122772369	0.094400939	0.07152201	0.031160396	0.057387864	0.599341419	12.3842457	241.0999762	448.2349412	1.746265461	0	31.8	MZ	0.030029826	0.956877239	0.020719312	0.728997226	0.008515427	0.002307185	0.695979184	0.331076701	0.868138591	0.015907737	0.028307342	0.02161196	0.088685268	0.039774619	0.040448896	0.789549411	0.64591058	0.990360216	0.501547235	0.885104688	0.434021544	0.871192429	0.984656148	0.075435762	0.214621969	0.936769628	0.963393465	0.004942816	0.018741364	0.111713613
120	1202	0	73	6055432099	R06C01	2006	0.036720711	0.129326672	0.076000394	0.044614181	0.109442713	0.630833458	10.21902164	298.6417209	444.2147756	2.01210639	0	20.53	MZ	0.026780375	0.99291773	0.042028615	0.919241223	0.006218314	0.004236727	0.800921917	0.347017513	0.841229328	0.024860583	0.006379539	0.025832252	0.044029716	0.025425351	0.000444005	0.730141271	0.428185323	0.979827247	0.343687976	0.942051904	0.540205073	0.931184015	0.99456407	0.047351861	0.414659582	0.93738442	0.91587495	0.002738291	0.003743279	0.232762708
121	1212	1	38	6042316021	R02C02	2006	0.018951648	0.07536951	0.044860766	0.004775258	0.066593803	0.773995548	12.82578538	287.9102917	446.6715557	2.037121512	0	21.49	SG	0.034961603	0.98726787	0.060337178	0.81973483	0.013360419	0.006324666	0.705850016	0.279761486	0.845350891	0.019300077	0.012769117	0.028266332	0.084301659	0.024256847	0.005515133	0.730011704	0.573418058	0.979308453	0.29832304	0.874171575	0.41298057	0.931380975	0.946044033	0.031448251	0.143745481	0.927548168	0.923813403	0.007385644	0.009807667	0.142340438
122	1221	1	53	6057825027	R06C01	2006	0.057321202	0.241946475	0.084654446	0.107838321	0.035397809	0.492345163	2.800374683	309.1115282	576.0440947	1.653293927	1	24.13	MZ	0.031004846	0.999727389	0.027146131	0.848959976	0.002090278	2.87E-05	0.747149263	0.419616614	0.867337315	0.011530788	0.005491985	0.005799943	0.024418681	0.00990674	0.027109296	0.85046905	0.585801318	0.999258188	0.274302371	0.936108326	0.348748206	0.979075858	0.987097866	0.015374443	0.128513696	0.967453893	0.993976763	0.000126313	0.005154183	0.237828967
122	1222	1	53	6057825027	R01C02	2006	0.090214149	0.188249575	0.117030613	0.086674473	0.02627872	0.48241016	10.0429983	252.5596621	494.0621434	1.536905207	1	24.21	MZ	0.05179557	0.987036466	0.031903389	0.8746712	0.00610614	0.004673594	0.719230474	0.456665671	0.866758437	0.019418578	0.018764156	0.019946919	0.05393192	0.018126007	0.049756768	0.888031012	0.62931086	0.993952124	0.314022374	0.899766546	0.30936133	0.875469017	0.987873945	0.034470043	0.19906672	0.932136739	0.97292458	0.007627897	0.021267522	0.160116187
123	1231	1	61	6057825027	R04C02	2006	0	0.105398627	0.011173671	0.032359211	0.149318324	0.694121223	10.4278764	199.8338276	457.1130001	2.123460659	1	29.76	DZ	0.034818231	0.999079598	0.007199697	0.836520664	0.001308224	3.48E-05	0.727339544	0.137158723	0.856597056	0.000597328	0.004784826	0.016958992	0.05821533	0.001766216	0.017982272	0.736353384	0.640532623	0.990707889	0.150007621	0.915962963	0.339294668	0.980445786	0.948565531	0.017623206	0.259893634	0.913805831	0.953838873	8.54E-05	0.00713424	0.07473106
123	1232	0	67	6057825027	R02C02	2006	0.061439057	0.13961345	0.026095159	0.052126326	0.007601532	0.698036269	7.212916774	207.2041208	465.6273892	1.915180517	0	23.44	DZ	0.038535027	0.959862779	0.011125374	0.707059527	0.011802262	4.06E-05	0.785914554	0.180762319	0.857327129	0.01190817	0.026863038	0.023174038	0.076573857	0.026773505	0.059632242	0.731706928	0.515948963	0.987504476	0.165955056	0.866050883	0.341156903	0.963812977	0.971867583	0.03352438	0.153638131	0.907721754	0.957389397	0.002575204	0.021429843	0.097319142
124	1241	1	52	6055432089	R04C01	2006	0.070390822	0.247058687	0.017119982	0.144454047	0.066783551	0.504126879	11.2783025	293.3883454	516.6238805	1.719605709	2	29.13	MZ	0.055900702	0.997204775	0.052631579	0.671866773	0.004097627	7.41E-05	0.702421996	0.407335016	0.844150923	0.031172417	0.011877175	0.040679135	0.05536358	0.011789527	4.36E-06	0.825891022	0.495662768	0.971169138	0.535913695	0.897539552	0.533870342	0.964531466	0.969081636	0.023891825	0.157518965	0.950162499	0.928685865	0.002940947	0.008641679	0.342003357
124	1242	0	52	6055432144	R02C02	2006	0.081455533	0.256582853	0.026538782	0.126562923	0.045463344	0.502286876	9.839634571	312.7910312	588.0274439	1.767971419	2	31.01	MZ	0.043906993	0.993958745	0.020439765	0.732208756	0.010409936	0.004737332	0.705106808	0.479586871	0.833446232	0.043620581	0.010763629	0.036074778	0.059912628	0.019334132	0.001421961	0.821095694	0.528476261	0.989289762	0.524474901	0.904868351	0.570809032	0.915163479	0.984627214	0.040316065	0.15625498	0.946569861	0.931617124	0.007212407	0.025814271	0.386199016
125	1251	1	65	6929806023	R01C02	2005	0.07398297	0.144853324	0.1212854	0.059907241	0.09958476	0.5630155	7.858917122	213.9150127	260.0441509	1.90574481	1	26.26	MZ	0.0439788	0.999352934	0.010386092	0.897505951	0.006199589	0.012674825	0.767178021	0.408189096	0.89097095	0.017517837	0.006286225	0.016607259	0.073998513	0.040954712	1.83E-05	0.810220132	0.387389826	0.994863245	0.264280042	0.917525063	0.506295495	0.972697627	0.978857559	0.017774822	0.186176837	0.954784041	0.979309177	0.001251909	0.001031505	0.183236611
125	1252	0	65	6929806023	R02C02	2005	0.054430334	0.153112695	0.072157373	0.071801626	0.084141531	0.638304594	7.849006884	232.1249556	297.8490375	1.809056077	0	33.12	MZ	0.05029209	0.991173736	0.018313362	0.873040454	0.00624129	4.51E-05	0.772656098	0.352200602	0.889697096	0.026796497	0.004328223	0.018807437	0.084897037	0.036459472	0.002701018	0.809938412	0.481526952	0.996849614	0.238618284	0.923149663	0.55615942	0.982450439	0.997089164	0.024082395	0.199577614	0.950558437	0.977931676	0.000824423	0.001903398	0.197875938
126	1261	0	61	6055432089	R04C02	2006	8.36E-19	0.025993511	0.000694571	0	0.049000818	0.9204669	13.94317745	267.6825749	439.954998	2.034783345	1	22.73	SG	0.064317617	0.966661099	0.035794814	0.972388618	0.011090037	0.007561437	0.768362709	0.198481598	0.818757127	0.0019851	0.018184964	0.028963731	0.072010627	0.013972207	5.60E-05	0.730641275	0.839618936	0.999819114	0.591768654	0.94941698	0.729447131	0.923413314	0.975987684	0.021674069	0.200889404	0.936244912	0.979345043	0.007492138	0.011303154	0.033944823
127	1271	1	47	6057825027	R05C01	2006	0.111118957	0.199716645	0.034048879	0.027266072	0.060112802	0.559677761	5.030594266	278.7396918	611.1076333	1.694356586	0	29.72	DZ	0.035019289	0.989075235	0.002230611	0.986856508	0.002729202	3.18E-05	0.744402825	0.396565991	0.864688562	0.005769782	0.008050254	0.015634184	0.039512039	0.007406	0.043627809	0.846311975	0.62248975	0.996343743	0.106252442	0.903589897	0.320046722	0.969385629	0.998019592	0.03980215	0.150214592	0.946861648	0.945707548	0.001835968	0.011180018	0.190351132
128	1282	0	48	6042316021	R01C02	2006	0.012721752	0.130956054	0.052709841	0.0279094	0.041048644	0.720954628	9.614728173	271.9959793	500.2537581	1.942948954	0	27.8	DZ	0.040180429	0.961891184	0.040892193	0.796453295	0.01280263	0.006788947	0.701792916	0.285640776	0.857350801	0.031446126	0.027369629	0.016705715	0.236309406	0.019949952	0.005824024	0.781472725	0.599219785	0.969523365	0.18211542	0.876838817	0.359227764	0.924191818	0.965681169	0.050699844	0.158713475	0.905640414	0.965160497	0.006499446	0.015848695	0.164437873
129	1291	0	59	6057825019	R02C01	2006	0.063232048	0.18584262	0.118627101	0.070285226	0.066853855	0.527120559	9.634188476	215.0912633	372.1113413	1.772773368	0	20.12	DZ	0.067146898	0.997758266	3.86E-05	0.874249863	0.00319977	3.86E-05	0.819674939	0.398302094	0.851720542	0.020617325	0.004920621	0.015701493	0.079314045	0.003313986	0.027916735	0.799906046	0.608695803	0.994743708	0.535861435	0.907730347	0.635169113	0.933674483	0.994529513	0.025002888	0.487250736	0.964167756	0.969926949	0.001783489	0.00708948	0.164622226
129	1292	0	59	6042308108	R05C01	2006	0.005252935	0.09326339	0.031321669	0.016072489	0.075450564	0.767724628	3.549000232	286.9764424	435.0364679	2.152604554	0	20.95	DZ	0.023417367	0.908035269	0.023887974	0.907432362	0.004120121	0.011428127	0.674859515	0.192127574	0.871820764	0.009061379	0.021826241	0.018743948	0.078524084	7.37E-06	0.052224012	0.721502807	0.664317544	0.995006465	0.190526319	0.840924559	0.318220701	0.968104985	0.982438171	0.0240076	0.105747973	0.928398056	0.968968242	0.002877335	0.016916975	0.064122953
130	1301	1	50	6057825027	R03C01	2006	0.055009519	0.216330957	0	0.095830599	0.063208096	0.575749643	8.513289758	272.1780441	590.9159282	1.969314072	2	23.07	SG	0.028621111	0.991184534	0.05718243	0.851115483	0.003214079	3.59E-05	0.709313564	0.376495429	0.846380525	0.009822586	0.014155783	0.017500111	0.167501235	0.004939843	0.035605921	0.860795707	0.624131662	0.99709326	0.232369336	0.890586457	0.325736611	0.96129433	0.98985287	0.021617679	0.145666314	0.94246232	0.990785782	0.000893334	0.012555922	0.25296938
131	1311	1	61	6055432118	R04C01	2006	0.002014956	0.157443737	0.046116914	0.020836892	0.068893361	0.748108765	9.597880679	246.3547415	366.5408468	2.202759589	0	24.67	SG	0.054867933	0.998964694	0.019519752	0.793385122	0.004653765	0.000878156	0.744173843	0.273779838	0.879598782	0.011395773	0.008008444	0.018817799	0.063476203	0.01082868	0.029823356	0.736301563	0.597598832	0.995467365	0.278876802	0.925135831	0.554352001	0.979263927	0.993016094	0.014384758	0.134900542	0.958501241	0.954836574	0.001380946	0.008826153	0.143617581
132	1321	0	46	6929742055	R01C02	2000	0.088125598	0.119686873	0.058681652	0.049052423	0.067620017	0.66258664	13.38076369	268.7330612	363.6458655	2.138528656	0	29.9	MZ	0.069299664	0.988834425	0.041731873	0.841318371	0.006556794	0.018113679	0.745803278	0.311686196	0.879310345	0.02349686	0.013182747	0.03084812	0.047041019	0.039371678	0.006929383	0.797025125	0.582939288	0.994661896	0.366467507	0.944807998	0.560983972	0.901333558	0.956134727	0.037607951	0.132801161	0.939948627	0.954686326	0.003272987	0.00496185	0.181407093
132	1322	1	46	6929742055	R02C02	2000	0.051561965	0.107687674	0.036591301	0.053563815	0.072433833	0.727347849	11.62243703	292.467857	398.3251565	2.302246298	0	28.56	MZ	0.054774898	0.984199388	0.043121631	0.852245719	0.008049113	4.82E-05	0.731084787	0.277727303	0.868233092	0.022025373	0.012084327	0.027393526	0.059137456	0.01463102	0.00158211	0.741834131	0.603240998	0.994858015	0.380842634	0.926134551	0.567874188	0.937367124	0.962039594	0.031099061	0.172270932	0.939387283	0.93651346	0.003447001	0.005875833	0.138549512
133	1331	1	42	6929742080	R01C02	2005	0.042197658	0.196465067	0.066936885	0.041229291	0.110457192	0.57835139	6.456999674	310.1405771	488.5620746	2.046855255	1	25.51	MZ	0.025528011	0.988903386	0.007428041	0.893219982	0.011091914	0.008698989	0.769422049	0.343245089	0.849792604	0.041598536	0.017670339	0.035160978	0.138188908	0.02116498	0.000946581	0.757117648	0.545946708	0.981346032	0.343202235	0.918096404	0.515260066	0.947706815	0.989157649	0.039519111	0.176181657	0.911347129	0.969499911	0.003948055	0.005973696	0.234345056
134	1341	0	61	6055432155	R03C02	2006	0.025751772	0.179412741	0.060289922	0.045795086	0.065851864	0.676341851	8.682842545	265.9941149	475.4460603	1.965431977	0	29.22	MZ	0.069345712	0.989886364	0.026727978	0.844407882	0.008492288	0.012182974	0.735696222	0.357529532	0.866546799	0.031171037	0.017545154	0.010583189	0.098684591	0.020291654	0.041909542	0.772914791	0.65356341	0.983068031	0.37970745	0.921442262	0.570627561	0.947871301	0.981100217	0.031016833	0.14881434	0.943046272	0.952431327	0.006428541	0.018228662	0.232234731
135	1352	0	62	6057825036	R05C02	2006	0.019181757	0.240834066	0.0257433	0.027740934	0.116358882	0.553818054	15.08364153	249.3974471	621.0394872	1.856998411	0	19.81	DZ	0.036883785	0.999833478	0.018518519	0.752306766	0.002894261	5.78E-05	0.726790908	0.266731727	0.871702743	0.011881026	0.011561359	0.007191866	0.049936508	0.02448655	0.040030565	0.736807928	0.589300413	0.997732213	0.290507929	0.927553759	0.396832013	0.953890909	0.974269685	0.011102658	0.125490196	0.91820559	0.978513707	0.000481049	0.002840286	0.14277149
136	1362	1	49	6042316021	R02C01	2006	0.042431201	0.15688031	0.079984019	0.044878374	0.042695943	0.619637336	13.35101668	253.7680003	450.6659107	1.858091299	0	27.85	DZ	0.042325944	0.960105266	0.032545202	0.930185717	0.013310921	0.010953347	0.709034595	0.323457514	0.839809619	0.023114886	0.021899741	0.028035886	0.062710577	0.006743841	0.002971763	0.773791253	0.538828186	0.974483776	0.307578192	0.908958208	0.358159686	0.935345952	0.948492778	0.033617922	0.147027935	0.916462503	0.953041103	0.007932714	0.013062362	0.166710141
13	131	1	51	6929742002	R02C02	2003	0.051354077	0.110327774	0.020877835	0.040708512	0.122445253	0.702735235	6.89518018	239.7478228	266.4303433	1.9761706	0	22.41	MZ	0.055621449	0.991948822	0.061118585	0.902449733	0.010715088	0.003541533	0.760599758	0.269335688	0.841780601	0.02264549	0.024329177	0.036510135	0.074478955	0.005577802	0.00155173	0.753341666	0.68717281	0.977672791	0.457523662	0.926295946	0.588007313	0.933389636	0.986764136	0.037950211	0.132704794	0.935555425	0.95467772	0.004672341	0.008724174	0.152821358
137	1372	1	51	6929742002	R03C02	2003	0.07964994	0.17668518	0.01193365	0.055821719	0.092390667	0.63998019	9.870611553	248.5230325	385.1170937	1.977480037	0	24.8	MZ	0.087058585	0.988679336	0.058165972	0.908436341	0.011864311	0.018048295	0.759017959	0.312565618	0.823990981	0.045418695	0.017912988	0.038260341	0.062762578	0.021787419	0.000953388	0.760598066	0.680532031	0.996436172	0.485876047	0.921942734	0.654847781	0.942806756	0.992910941	0.031294246	0.250543675	0.928002828	0.961197324	0.002933842	0.011014412	0.216087084
138	1382	0	50	6057825025	R02C01	2006	0.115704348	0.185308839	0.022373674	0.04799462	0.129795998	0.494016116	7.916963559	222.3275309	544.5713595	1.737655432	1	18.26	SG	0.03304332	0.991313717	0.011468406	0.840935648	0.005964096	0.003154068	0.742982469	0.37631961	0.85913736	0.015631301	0.012461807	0.017304713	0.147017043	0.027070429	0.038277152	0.848769929	0.576580086	0.994351139	0.334659056	0.865120911	0.353785432	0.975239991	0.980301822	0.029748689	0.208223031	0.939877766	0.957138666	0.002027012	0.015428779	0.196871555
139	1391	0	46	6042308005	R04C01	2006	0.043783531	0.21671161	0.04303237	0.030733366	0.057865034	0.606902664	8.365846382	255.09523	588.9644679	1.810311941	1	25.23	MZ	0.029633211	0.986159039	0.016754689	0.894667884	0.005871478	0.008215118	0.748199054	0.309104072	0.866141732	0.02623696	0.016606349	0.012636492	0.186161407	0.04551012	0.045794959	0.813753807	0.666855889	0.996790089	0.291480702	0.907765743	0.34083099	0.958811475	0.992868506	0.037901968	0.14790126	0.937505267	0.978540528	0.002515048	0.018979651	0.166652362
139	1392	1	46	6055432109	R01C01	2006	0.096603423	0.2771896	0.034953896	0.043352464	0.047711618	0.489061562	5.056480642	276.4653488	663.1380126	1.438586894	0	24.03	MZ	0.036849688	0.996245964	4.99E-05	0.801223594	0.006328546	0.002672498	0.72063447	0.401122012	0.884205563	0.009181455	0.015067201	0.015498155	0.14929628	0.000168834	0.034446044	0.857767706	0.622728041	0.999099661	0.308014467	0.891050502	0.407247937	0.825767867	0.980980325	0.031768809	0.166858458	0.928065728	0.938311003	0.001242351	0.014467642	0.254856331
140	1401	1	57	6055432118	R06C02	2006	0.027677153	0.210585634	0.072627423	0.042855354	0.076705403	0.602529136	12.02180965	215.2392911	390.5630725	2.102397685	2	23.61	DZ	0.043822069	0.999294105	0.004611837	0.750491977	0.000887648	3.26E-05	0.736446262	0.392165162	0.881096721	0.011771576	0.001745211	0.000279799	0.041951117	0.002668904	0.023818913	0.755116413	0.547081289	0.994437756	0.506970711	0.941860926	0.555213148	0.989924822	0.963994457	0.011581064	0.261191605	0.970427972	0.971070397	0.000780541	0.002039085	0.182927638
141	1411	1	61	6042316073	R06C01	2006	0.053869218	0.167262665	0.04498338	0.057676734	0.03415744	0.644671675	6.465151722	278.4686808	447.6212209	1.869489647	1	31.49	SG	0.04236293	0.987485638	0.024640911	0.909135947	0.006826292	3.42E-05	0.683300532	0.319175592	0.857129314	0.013697042	0.015708354	0.028434826	0.079916375	0.001084752	0.000248865	0.791648069	0.53081058	0.989962559	0.372536331	0.90877392	0.350410142	0.968740417	0.96929543	0.032774528	0.131697363	0.920023674	0.912160065	0.009145455	0.007610697	0.201642328
142	1421	0	66	6057825006	R05C01	2006	0.050663164	0.073335862	0.126895174	0.062145985	0.115680341	0.623595553	12.43044639	195.9733257	220.5259927	1.868058054	0	22.58	SG	0.061638488	0.996108278	0.04159132	0.86668086	0.004024212	0.009377151	0.754830339	0.299933334	0.882274426	0.013467703	0.006258118	0.007282185	0.054264784	0.010739683	0.033909181	0.758447116	0.545013216	0.991469078	0.457722838	0.91006476	0.615803606	0.969746249	0.995321039	0.029636942	0.178302676	0.952677495	0.955079855	0.001995479	0.007194357	0.125643101
143	1431	1	59	6042316073	R02C02	2006	0.082866359	0.079997859	0.047160407	0.03191914	0.086859361	0.671586966	11.35381687	295.3456769	416.4800346	2.053809333	0	29.68	SG	0.031484832	0.980600938	0.014270533	0.775644916	0.012267103	2.96E-05	0.69887835	0.287192025	0.831913277	0.026985415	0.022024128	0.036279021	0.09177322	0.01963785	0.00173779	0.757301456	0.5729986	0.980983332	0.321617779	0.889972105	0.398277315	0.951925331	0.95367473	0.030848018	0.155375606	0.926686465	0.95616015	0.005149126	0.006167632	0.146469671
144	1441	0	59	6055432168	R01C02	2006	0.054529125	0.178271975	0.144804688	0.042468948	0.062849702	0.548080059	16.8482502	169.435654	388.8468741	1.653385124	1	40.57	MZ	0.085314481	0.994821453	0.007722735	0.427517383	0.002933351	0.009435611	0.835815951	0.413814831	0.864624872	0.041460655	0.016803767	0.016678337	0.040032779	0.02647849	0.042739255	0.75255937	0.553478321	0.983499102	0.172215808	0.872709239	0.607251462	0.960103568	0.993851561	0.056001598	0.187095382	0.961461757	0.936280584	0.003819948	0.011215226	0.17403776
144	1442	1	59	6055432168	R03C02	2006	0.151101124	0.218631329	0.167199102	0.0678592	0.066604562	0.374304237	10.51013884	183.9996846	289.7677709	1.647893976	0	30.08	MZ	0.080856233	0.996729464	0.005102041	0.821504033	0.005636588	3.46E-05	0.802109663	0.472836305	0.872189085	0.034554554	0.006869748	0.01470658	0.044275058	0.060579346	0.047009189	0.815909618	0.525004084	0.988284222	0.258076165	0.920623112	0.600193539	0.982402785	0.98936011	0.033357188	0.228388681	0.961548403	0.980476078	0.0032581	0.00649581	0.2013417
145	1451	0	76	6929806056	R05C02	2003	0.067213342	0.280600037	0.068361708	0.074556048	0.092636527	0.430485973	14.1604312	186.3572943	598.6342064	1.621974892	1	21.6	MZ	0.04380759	0.990778017	0.002901705	0.650809838	0.004682938	0.001684365	0.735975554	0.428667026	0.855163728	0.032898533	0.011561306	0.026267866	0.020449666	0.011866965	0.000267375	0.83069546	0.537190816	0.99556496	0.201845063	0.908391142	0.484337041	0.997167478	0.819161951	0.038369617	0.6503859	0.932126787	0.968120709	0.002128415	0.0037104	0.282494993
145	1452	1	76	6929793167	R03C02	2003	0.075964182	0.217703058	0.073972706	0.009675282	0.096382371	0.519723527	14.43012182	213.6420147	547.7203457	1.802756796	1	23.11	MZ	0.026526081	0.997453643	4.92E-05	0.851716748	0.001926333	0.002116935	0.731139491	0.383207961	0.876045795	0.02954668	0.008085085	0.018496622	0.037326874	0.022159029	0.000884515	0.779980177	0.553570607	0.995168316	0.184005607	0.935031053	0.423595732	0.999643166	0.966318674	0.026678589	0.325688073	0.950577255	0.98640394	0.0007374	0.002130872	0.205534323
146	1461	0	58	6929806023	R01C01	2004	0.005798744	0.166074822	0.029723844	0.062843995	0.12523308	0.668152878	10.98814524	194.0039886	398.3298724	2.135078068	2	24.21	MZ	0.086318852	0.998461581	0.012329823	0.932401783	0.004991349	0.012256905	0.847412718	0.275930103	0.893374039	0.016861694	0.007489068	0.003589493	0.062819518	0.006097452	6.66E-05	0.811251173	0.604765766	0.995196321	0.29916953	0.954309395	0.56270931	0.948942732	0.988518261	0.027356185	0.208128079	0.945115329	0.989386808	0.000300778	0.002384308	0.1812561
146	1462	1	58	6929806023	R02C01	2004	0.023755099	0.202682701	0.056243664	0.093751366	0.093647478	0.599518458	6.608751871	250.7288152	436.5901402	1.966430164	0	31.29	MZ	0.049311324	0.995721049	0.008066615	0.941788941	0.007636697	0.002063747	0.832217395	0.344362176	0.883592933	0.023620929	0.009724625	0.020165502	0.059929148	0.020149761	0.001655806	0.789644831	0.624067535	0.996740933	0.300234241	0.934395073	0.589117291	0.971624635	0.992879767	0.030453895	0.239836588	0.941770425	0.967805025	0.001077857	0.001676532	0.257595045
147	1471	0	55	6042316028	R03C01	2006	0.126789316	0.090332753	0.066699523	0.038960212	0.107508192	0.55471399	13.6409996	163.8920494	408.0246931	1.82138814	0	46.05	DZ	0.039900216	0.995079379	0.027512419	0.907770168	0.008658999	0.001589386	0.745047846	0.329955705	0.863703704	0.024958158	0.01359981	0.022371741	0.055023435	0.02202832	0.002553833	0.77426604	0.595132738	0.991102468	0.513624514	0.896860686	0.457252642	0.975310474	0.96547825	0.04290514	0.134557635	0.909230286	0.948319237	0.006534257	0.005824408	0.137426393
147	1472	0	55	6055432122	R01C01	2006	0.043805741	0.209265315	0.12130192	0.133620393	0.034422326	0.499572411	16.12193256	116.8323242	295.9393607	1.770276485	0	35.18	DZ	0.061944801	0.999337741	0.014590132	0.876439468	0.001557968	3.86E-05	0.752301371	0.363849062	0.891291161	0.013432352	0.002464101	0.010166495	0.021765472	0.003558113	0.031370069	0.790030733	0.492691055	0.992321907	0.408295448	0.931414847	0.565723109	0.962866857	0.997705933	0.024940678	0.16856492	0.984137894	0.940482985	0.000376174	0.003551279	0.197126057
148	1481	1	49	6055432109	R05C01	2006	0.098686674	0.151849706	0.04353246	0.053179131	0.051948552	0.590040556	9.507534411	412.91765	550.5095449	1.589781664	0	21.4	MZ	0.013245619	0.945769982	0.065208065	0.901955984	0.011379291	0.009771015	0.711331862	0.339253197	0.865221129	0.012076566	0.023852315	0.02694073	0.04208801	0.01498616	0.060979522	0.808506048	0.653063994	0.973964431	0.257589837	0.950041219	0.183402109	0.955520254	0.983356498	0.029698236	0.090167984	0.972516551	0.966959475	0.001037508	0.018690171	0.176643316
148	1482	1	49	6042308005	R06C01	2006	0.046166051	0.166521997	0.038605643	0.061302127	0.059423133	0.626717714	5.754218381	340.8709112	593.4340875	1.832123268	0	24.48	MZ	0.030388077	0.994361058	0.01584507	0.897916403	0.00878863	0.003293131	0.828560411	0.307613664	0.883122009	0.008418136	0.022794143	0.010144812	0.035491896	0.01872237	0.026229532	0.811100259	0.726322102	0.999870142	0.052831545	0.950209239	0.253924284	0.984808569	0.992255781	0.022454391	0.076421132	0.943853679	0.970286273	0.000454245	0.015163309	0.131646347
149	1491	1	63	6057825033	R04C01	2006	1.73E-18	0.130726115	0.036727675	0.027856936	0.034964459	0.739808525	11.67853209	187.3274108	433.9412642	2.047790714	2	28.44	MZ	0.032779309	0.953262407	0.019287436	0.938962717	0.004238413	4.99E-05	0.705887525	0.257261476	0.861050974	0.004997638	0.00934808	0.023614958	0.087003163	0.009288173	0.047205429	0.762455636	0.589496585	0.990038155	0.254131869	0.91529772	0.329423031	0.857582771	0.98047885	0.028611202	0.109678853	0.925886087	0.968562707	0.001655744	0.011444356	0.083728435
149	1492	1	63	6057825033	R05C01	2006	0.013782237	0.150630599	0.059855391	0.048287444	0.022868547	0.676478594	8.046630364	165.0235175	533.714155	1.815623554	2	26.73	MZ	0.034286531	0.996240835	0.018851757	0.916292279	0.005548074	0.00631136	0.6596903	0.270815345	0.861842105	0.0100944	0.013537731	0.020806072	0.026482919	0.042026973	0.032499482	0.830477279	0.608929413	0.999897353	0.262083699	0.913257842	0.304649148	0.956465932	0.982991532	0.025779225	0.130526316	0.937159057	0.947053489	0.00095236	0.012145902	0.128378411
150	1501	0	65	6055432144	R05C02	2006	0	0.161340738	0.071763417	0.033447892	0.067917091	0.688227705	9.765226198	219.472912	354.1918586	1.946416139	0	24.21	MZ	0.02746898	0.994208146	0.03531941	0.829277534	0.004819799	0.004483926	0.71159511	0.331784279	0.820072993	0.020568691	0.011115899	0.03378542	0.081048832	0.016938008	0.001184399	0.76743529	0.511603074	0.990432948	0.166193212	0.901093523	0.484909989	0.921498946	0.969874987	0.027368051	0.240955041	0.940161409	0.965887766	0.003397199	0.019576131	0.165522344
151	1511	1	50	6929742023	R05C01	2004	0.059086524	0.254897594	0.076858353	0.090295655	0.079372277	0.482103345	4.94789155	268.3609231	495.3455649	1.902715215	2	26.81	MZ	0.075976677	0.985965383	0.033970276	0.85752067	0.008696593	0.006072874	0.761786989	0.393013134	0.855217356	0.030291908	0.026888607	0.048184252	0.043626907	0.02791227	0.003615436	0.790082504	0.627772603	0.987035268	0.237242342	0.915288022	0.613782499	0.938692531	0.99025547	0.046544489	0.185625646	0.941274556	0.947411221	0.00649331	0.010439438	0.244879523
151	1512	1	50	6929742023	R06C01	2004	0.067774178	0.165342023	0.032095017	0.06099576	0.075254266	0.637456075	7.109908767	227.5100526	391.7527266	2.124537345	1	23.88	MZ	0.03630626	0.989105963	0.022358079	0.862540611	0.012450378	0.015523633	0.734458747	0.333010995	0.856305215	0.035859385	0.015510418	0.045947372	0.101229727	0.016677257	0.002812645	0.729781959	0.669257073	0.989097576	0.264268451	0.948661531	0.587138022	0.950102247	0.982655341	0.04451394	0.276809371	0.948919883	0.941563847	0.004311486	0.011841299	0.203913952
152	1521	1	63	6055432122	R05C01	2006	0.001027015	0.137825597	0.028096829	0.066929006	0.076824566	0.738103858	11.1953177	183.6349985	159.4735266	2.089106177	1	23.16	MZ	0.061285375	0.999686439	0.031527608	0.897615178	0.00286198	4.29E-05	0.736277161	0.263626074	0.887783661	0.001744519	0.00267022	0.009720535	0.043340292	0.003759034	0.024186662	0.775911203	0.46260642	0.991291103	0.528164963	0.967128967	0.538096744	0.985381278	0.972981959	0.007748612	0.208221083	0.973240005	0.959487926	2.64E-05	0.008545994	0.105833241
153	1532	1	65	6042316073	R05C02	2006	0.046471374	0.127544886	0.061319686	0.063817829	0.065906773	0.635511709	9.917935367	189.5859001	338.3239182	1.724195025	1	30.98	SG	0.059803566	0.985752658	0.031510773	0.839548489	0.016603771	0.003062047	0.71092575	0.319678482	0.842628475	0.025159894	0.023367793	0.021471032	0.112044718	0.028546269	0.004043932	0.702514833	0.733624467	0.991700033	0.400506933	0.896581104	0.412441152	0.902798334	0.987310806	0.040028462	0.252721013	0.927394387	0.922364626	0.006436664	0.007575654	0.130980586
154	1541	0	68	6929806056	R04C02	2003	0.060069329	0.037705322	0.103551771	0.060028748	0.084651089	0.662842533	18.39557905	180.298132	393.4807478	1.99265285	1	32.87	MZ	0.01738645	0.999106542	0.025866917	0.942514717	0.002211968	3.89E-05	0.765214585	0.259215475	0.842436374	0.010245276	0.010908674	0.020318357	0.0661318	0.012668529	0.00030676	0.798607428	0.547689653	0.992066934	0.234524813	0.911579692	0.458463206	0.969616523	0.981346401	0.038238069	0.229147359	0.907275709	0.987328252	0.001005057	0.003387512	0.123458894
154	1542	1	68	6929742002	R05C01	2003	0.117527402	0.119382304	0.122484472	0.078299205	0.072098014	0.523794254	18.42800645	173.6920917	212.4919424	1.862781736	1	35.34	MZ	0.096422475	0.992404148	0.033508049	0.863701154	0.008331021	0.001670092	0.814375598	0.391458006	0.85192352	0.031854881	0.017447174	0.038686433	0.076229515	0.040618214	0.001755607	0.747102514	0.565681797	0.978273613	0.291358122	0.912377681	0.611197617	0.933395977	0.986792006	0.066615507	0.304916986	0.945327126	0.950957441	0.010897979	0.007056378	0.15970418
155	1551	0	76	6057825006	R02C02	2006	0.049432677	0.124251228	0.065183087	0.032942769	0.087807471	0.650164214	13.19421966	267.1388587	453.9026638	2.112916364	1	20.74	MZ	0.046870585	0.991287666	0.016578866	0.806003055	0.002424228	0.002768294	0.762724048	0.312554363	0.847843137	0.032834863	0.008681688	0.013213382	0.033700671	0.014065545	0.04918956	0.733593269	0.477197218	0.991272665	0.224358854	0.885982976	0.592254325	0.966071955	0.989049836	0.05880041	0.205604763	0.945984088	0.925497572	0.007083838	0.013164619	0.180147497
15	152	1	76	6057825006	R03C02	2006	0	0.125745286	0.030944256	0.031718416	0.112431454	0.724648338	12.09249494	292.555194	477.6176079	2.292761033	1	25.04	MZ	0.039726579	0.99985154	4.68E-05	0.843374333	0.001089253	0.002233746	0.784194056	0.248174635	0.837178558	0.016873144	0.005208591	0.010491057	0.043407853	0.00011175	0.013529193	0.698657118	0.439759072	0.997343346	0.252493448	0.918602118	0.530321723	0.956801111	0.98795604	0.022758303	0.161649017	0.959217789	0.971201502	0.000145674	0.005488971	0.112874444
156	1561	0	68	6042316073	R03C02	2006	0	0.138373326	0.047992742	0.045076539	0.081557341	0.68808585	7.462665012	181.147931	407.9119749	2.013475002	1	22.32	SG	0.028006351	0.958839348	0.011067194	0.943999191	0.013374382	0.00854367	0.712989403	0.250333207	0.832114812	0.036028518	0.029772376	0.026418326	0.066548854	0.056364044	0.002429634	0.764832798	0.678379043	0.999844187	0.4824081	0.926343989	0.354035673	0.951634698	0.977148705	0.042381261	0.241865697	0.900879528	0.925191492	0.001882319	0.016192225	0.094496071
157	1572	1	68	6057825046	R04C01	2006	0.090334129	0.128728602	0.074823738	0.032111861	0.101923522	0.541998906	9.334126994	232.7009833	485.3562292	1.701411817	0	21.8	SG	0.047580912	0.979412558	0.020149953	0.725729663	0.007892989	0.005117903	0.753523126	0.33373627	0.831129659	0.017814214	0.017622465	0.027253747	0.029224589	0.000516374	0.024928326	0.806679667	0.605671965	0.991515557	0.223454949	0.926242076	0.349825523	0.961335481	0.981525591	0.051189702	0.250246591	0.915202737	0.991203826	0.00601714	0.012827574	0.112524045
158	1582	1	79	6042316146	R03C01	2006	0.145250275	0.052063863	0.071413183	0.055308876	0.076130118	0.585562206	12.11977325	210.3062621	338.583305	1.8829693	0	26.63	SG	0.043412099	0.982176561	0.053867403	0.793496801	0.015178156	0.003122748	0.740848977	0.374512603	0.839108911	0.038682882	0.02574681	0.028822055	0.08379208	0.036116275	0.005214825	0.796031546	0.567905751	0.986512135	0.35521713	0.883020168	0.443183967	0.948960174	0.966672517	0.084694811	0.25926695	0.930668016	0.914848915	0.006319871	0.00822508	0.148487422
159	1592	1	56	6057825040	R06C02	2006	0	0.091721536	0.102500293	0.035809726	0.066427593	0.688433802	10.83407398	222.1898979	293.6531347	2.130475808	0	26.59	MZ	0.014273974	0.999734504	0.016362384	0.910805815	0.002461599	3.15E-05	0.732813803	0.275456155	0.873017184	0.00260876	0.008072812	0.009678361	0.093110109	0.000994479	0.016802274	0.755968214	0.576711553	0.999993692	0.334890058	0.913209185	0.351059167	0.977275809	0.993658517	0.012846246	0.090775315	0.939207999	0.971044151	0.000226593	0.002177432	0.090812043
160	1601	0	58	6042316028	R04C01	2006	0.044086641	0.218034981	0.042612122	0.017812153	0.054302469	0.628850671	7.350360885	274.2618975	508.3389376	1.781156642	0	24.65	DZ	0.025147219	0.978701364	0.044901316	0.772718355	0.009153307	4.67E-05	0.701738804	0.376112362	0.859695218	0.027731203	0.015808757	0.023363981	0.083714077	0.02143158	0.000837555	0.819363956	0.533886213	0.992846918	0.185073029	0.892620126	0.359563113	0.965470466	0.973459698	0.059058446	0.209716599	0.921112185	0.960098186	0.003033413	0.004414664	0.217277249
160	1602	0	58	6042316028	R05C01	2006	0.032823516	0.228607526	0.036008383	0.01355027	0.089910486	0.600273767	12.27547882	207.1740841	482.6223419	1.708121829	0	29.04	DZ	0.103937099	0.989232845	0.019056261	0.95267503	0.013560194	4.38E-05	0.707100167	0.400881212	0.862366348	0.034135079	0.009246376	0.023222142	0.067631315	0.012285415	0.001209781	0.750235184	0.57008857	0.979670874	0.501876013	0.904495658	0.431656805	0.949953446	0.984992656	0.03740026	0.099037543	0.923362946	0.967467861	0.005603784	0.003916297	0.19377864
161	1611	0	61	6042316131	R01C01	2006	0.113805636	0.142244405	0.079686968	0.019570447	0.016654956	0.604148079	10.85090603	201.4436003	286.3527852	1.576663841	0	22.4	DZ	0.053684775	0.9602891	0.052367473	0.819085515	0.025266523	0.007251265	0.748854077	0.386221568	0.831633968	0.058401252	0.02364373	0.030571007	0.111007481	0.038991272	0.003736895	0.811294749	0.589552566	0.972037767	0.330753476	0.802263053	0.470552824	0.900478764	0.955055317	0.083048204	0.299169321	0.923811814	0.923874649	0.016600409	0.017016517	0.172551221
161	1612	1	61	6042316131	R02C01	2006	0.283273145	0.149470937	0.013329143	0.002254914	0.04290238	0.463317293	10.40953871	179.8189058	360.1758988	1.376000609	2	29.19	DZ	0.065841229	0.978063875	0.043064729	0.724105304	0.01538758	0.003582395	0.701495428	0.442193015	0.837353875	0.095417558	0.035789737	0.031347682	0.079968657	0.059688391	0.005182651	0.780948969	0.574394791	0.978755209	0.229516623	0.862344442	0.403502777	0.909732155	0.977218028	0.058927311	0.162680821	0.928891581	0.926614254	0.029813009	0.01683562	0.186137519
162	1621	1	57	6057825006	R06C01	2006	0	0.144193306	0.044642962	0.025322958	0.107949912	0.716678027	7.944245891	246.4125128	310.7766964	1.956548195	0	28.4	MZ	0.046526867	0.999026169	0.007458891	0.839055685	0.000140309	0.00179343	0.764102966	0.315223978	0.883850241	0.021643585	0.007155665	0.016481253	0.070473296	0.005280823	0.045942309	0.747393832	0.550437863	0.998826079	0.401118356	0.915717893	0.429404762	0.980592546	0.994181022	0.019501318	0.188740644	0.971708341	0.966886579	0.001045651	0.007075223	0.123424021
162	1622	1	57	6057825006	R01C02	2006	-1.73E-18	0.151781579	0.045993485	0.014728441	0.075345658	0.716002614	13.01543669	310.4462999	397.0131564	1.984224333	1	24.87	MZ	0.044158443	0.990128276	0.009910969	0.814057437	0.004862063	0.002188982	0.694713877	0.339619839	0.827561102	0.024978057	0.012882413	0.008275086	0.125559742	0.020454058	0.037302933	0.701313639	0.600050263	0.98246465	0.483888298	0.867102719	0.587661692	0.951821215	0.98830558	0.028828961	0.104428867	0.937812239	0.922972585	0.003240797	0.018687463	0.196238477
164	1641	0	64	6929806014	R01C01	2011	0.138714224	0.130694975	0.107671869	0.069610673	0.086254851	0.52572779	11.98407674	173.4123942	183.9727702	1.831835499	0	27.43	MZ	0.105769468	0.996064286	0.02331339	0.833703545	0.006639972	4.48E-05	0.761116324	0.417930809	0.876857064	0.038551422	0.014426061	0.019337017	0.082307871	0.043681298	0.001639786	0.823461906	0.560852034	0.992199725	0.377089252	0.89511046	0.688991236	0.98494997	0.990619867	0.049595389	0.293037782	0.957922483	0.938401921	0.005929753	0.003106325	0.142443419
165	1651	0	55	6929793057	R06C01	2007	0.055176634	0.190651311	0.106702689	0.058820671	0.048163629	0.542925595	13.15604033	172.9784328	388.7423593	1.857642518	0	21.86	MZ	0.041687831	0.989964876	0.026720265	0.871240833	0.010732426	0.001115968	0.789118205	0.38823975	0.868796526	0.031402223	0.019773944	0.030312403	0.065956668	0.033360047	0.002158743	0.754710587	0.554391416	0.99294717	0.331230057	0.925322903	0.433347263	0.981843176	0.989939811	0.030903734	0.157986111	0.926061463	0.952960219	0.001899253	0.004216248	0.207537861
165	1652	1	55	6929793057	R01C02	2007	0	0.237652357	0.06664796	0.074149771	0.061005732	0.555189025	10.87123885	198.8498282	440.7941527	1.954158984	1	24.06	MZ	0.026875171	0.968263698	0.031750742	0.903472411	0.008683043	0.008417508	0.73238386	0.363556015	0.865126397	0.032886481	0.019813781	0.026488904	0.069404495	0.032776437	0.000244935	0.761350949	0.589793368	0.988358659	0.228146996	0.909260766	0.419077568	0.968855152	0.994302622	0.030397058	0.258382643	0.891291676	0.973923128	0.000558913	0.003772624	0.242821744
166	1661	1	68	6057825046	R06C01	2006	0.100352011	0.054663823	0.125544126	0.021234534	0.035526761	0.642783745	14.58892303	234.6152132	328.0569383	2.062214001	1	21.95	MZ	0.043778909	0.999967285	0.015523523	0.876575636	0.00268923	3.94E-05	0.72239397	0.317528613	0.84862368	0.013660968	0.012948209	0.022379216	0.033188891	0.009578884	0.020709484	0.790801633	0.625319958	0.99183938	0.343705415	0.931152753	0.39339981	0.964284321	0.981486635	0.039128247	0.141328961	0.937494814	0.923357162	0.001741569	0.006409356	0.084291924
166	1662	0	68	6057825042	R02C02	2006	0.119201275	0.081973297	0.164391989	0.036180332	0.025800412	0.581188686	11.27829967	234.8033326	314.0836513	1.879060048	1	25.07	MZ	0.069542552	0.999740841	0.024822695	0.843459361	0.003390033	0.001380003	0.779262879	0.385125555	0.852218539	0.01437053	0.009972794	0.015508717	0.076581931	0.008466875	0.028744919	0.815732945	0.637451803	0.995039768	0.341916312	0.892915807	0.346566681	0.875688331	0.988250498	0.034699375	0.128849903	0.961350213	0.958573241	0.001619201	0.009307514	0.098805357
167	1672	1	57	6042316021	R03C02	2006	0.046233642	0.14138004	0.064459601	0.018757429	0.070468953	0.634048914	10.4534609	147.3486132	325.7288057	2.039497087	0	21.97	SG	0.06119768	0.974895212	0.025534277	0.863565092	0.015298013	0.012628814	0.770619698	0.363976312	0.848186033	0.03802877	0.019373939	0.036984941	0.086820467	0.033117766	0.002263489	0.748804021	0.573544314	0.989248434	0.409890305	0.87319778	0.355048178	0.899079182	0.932910066	0.039832408	0.21147273	0.894358058	0.966777787	0.006012371	0.00783636	0.1175192
168	1681	0	59	6929806013	R05C01	2011	0	0.209254606	0.062814962	0.044775875	0.085553852	0.659573968	8.580368302	260.0227161	418.6916912	1.856658089	0	28.21	DZ	0.059764379	0.998114982	0.033285685	0.851155112	0.006635136	0.002262443	0.739565452	0.332621872	0.873951982	0.029541715	0.005188477	0.023012244	0.104339075	0.001059242	0.004724738	0.77778294	0.572436137	0.986590132	0.502635459	0.916186223	0.696529284	0.989887546	0.995794839	0.01694511	0.117428119	0.95617789	0.9927997	0.003792692	0.002662149	0.225845071
168	1682	1	59	6929806013	R06C01	2011	0.025905843	0.245685041	0.101014136	0.073515063	0.154515641	0.469281882	3.986859933	306.6776481	478.8778211	1.787557379	0	28.2	DZ	0.064035272	0.999041536	0.034521408	0.75073572	0.004753446	0.001593202	0.737432727	0.398309995	0.894741901	0.024162471	0.014626566	0.020692724	0.085498805	0.04485741	0.001765185	0.833657406	0.488984404	0.994238643	0.524654673	0.939321581	0.641140006	0.952192521	0.988383185	0.01633685	0.182270233	0.944102265	0.943031157	0.003706186	0.002728336	0.316198005
169	1691	0	60	6929806013	R01C02	2011	0.019529185	0.177755454	0.109228233	0.072562117	0.086919456	0.602300298	11.12416834	268.233308	432.7881653	1.915918463	0	24.12	DZ	0.073128684	0.999894912	5.22E-05	0.922901599	0.001973832	5.22E-05	0.79237398	0.377665788	0.894983866	0.018617712	0.003118234	0.01650108	0.069755948	0.003706114	1.89E-05	0.78728267	0.522566542	0.998302597	0.254534789	0.952158267	0.647435384	0.977433301	0.997594871	0.027694176	0.182346109	0.958715626	0.969912989	0.000789539	0.001193131	0.239084585
169	1692	1	60	6929806013	R02C02	2011	0.085463811	0.098357597	0.061712196	0.047557218	0.157479235	0.618333875	13.79840795	224.035604	292.5362146	2.023108679	0	32.17	DZ	0.0720541	0.995818189	0.052348337	0.881937698	0.0046321	0.01895638	0.742211767	0.346753639	0.89005409	0.019063943	0.005927505	0.019099249	0.066869971	0.023625658	0.001487243	0.779396487	0.622085031	0.996500217	0.531579981	0.930725823	0.62961705	0.977036491	0.998193574	0.030443297	0.207824184	0.944842137	0.958984409	0.001330812	0.001380282	0.183189476
170	1701	0	46	6042308121	R06C02	2006	0.100794504	0.108143132	0	0.043620498	0.082318198	0.659043725	4.8497764	297.0303707	440.0630559	1.916439014	1	20.82	DZ	0.016530092	0.951929266	0.023232323	0.916949517	0.004661985	5.53E-05	0.727758276	0.371028886	0.871903052	0.010023534	0.016569334	0.024239373	0.129356603	0.058332642	0.020919926	0.777835832	0.64241491	0.984935418	0.29792759	0.862883568	0.301724138	0.92605319	0.975769827	0.021274492	0.085483871	0.933093246	0.974403053	0.001954756	0.018850637	0.186881773
170	1702	0	46	6057825027	R02C01	2006	0.018887019	0.077035098	0.000948649	0.050320375	0.064213246	0.775432622	13.58723156	256.478673	407.0599186	2.280301105	2	20.2	DZ	0.035587968	0.960415714	0.033327577	0.848149868	0.003754492	0.003198661	0.705820225	0.217500384	0.859798403	0.007347727	0.014894704	0.019522017	0.045200084	0.008360931	0.060384807	0.777961564	0.692819252	0.993573988	0.191584045	0.914512292	0.342582374	0.976924685	0.979087644	0.026663917	0.074811864	0.917553546	0.961777482	0.001196455	0.010732039	0.151170428
171	1711	1	53	6055432155	R01C02	2006	0.020795735	0.285178708	0.054432335	0.106340051	0.046021428	0.54414871	9.637387568	162.0643672	415.123716	1.837175239	2	25.71	MZ	0.087932145	0.978204582	0.032460733	0.841802003	0.017744424	0.008124473	0.770491864	0.424459159	0.877931279	0.038866978	0.016714927	0.010270603	0.090653593	0.02732741	0.047970049	0.788985885	0.51353335	0.973365344	0.418301889	0.89657994	0.560307102	0.922880378	0.973522933	0.049320373	0.183802768	0.947794572	0.951973802	0.009170217	0.022920162	0.286975966
171	1712	1	53	6055432155	R04C02	2006	0.022077798	0.214302195	0.08151387	0.058036423	0.069407702	0.608934885	9.646138429	215.0352814	374.3701054	1.900195255	0	25.39	MZ	0.065470885	0.9988957	0.02769135	0.833196286	0.010215484	0.005287692	0.738930576	0.377464388	0.877847604	0.019801324	0.013778371	0.019229688	0.106493288	0.00495553	0.048081432	0.782219319	0.510043276	0.977279483	0.377412584	0.922679476	0.559167334	0.983262471	0.981809121	0.029500855	0.181567797	0.966589945	0.917549382	0.008765007	0.015407061	0.218650172
172	1721	0	55	6042308075	R05C01	2006	0	0.161838319	0.232289452	0.032520017	0.042574012	0.522336168	6.80880466	247.3794926	435.567031	1.718819693	0	21.05	MZ	0.026520879	0.968811409	0.002279635	0.913327839	0.007566383	3.79E-05	0.768934072	0.44147363	0.873041692	0.032320577	0.014349114	0.009266473	0.054789961	0.018048498	0.0291598	0.799695691	0.664181469	0.987180201	0.167697187	0.896940117	0.294035577	1	0.989381884	0.027406815	0.08900232	0.948467384	0.990131087	0.00040025	0.016085361	0.124108704
172	1722	1	55	6042308075	R02C02	2006	0	0.155561888	0.046113381	0.028903017	0.052882742	0.702059355	10.52393423	250.6140439	544.6697997	1.932888217	2	17.95	MZ	0.025995581	0.996083177	0.024002824	0.958865007	0.00415697	0.007823196	0.743832298	0.254911518	0.867223967	0.010997876	0.015130849	0.012234809	0.055594935	0.032888437	0.034792805	0.802714568	0.6045477	0.997859354	0.201911753	0.914185125	0.276546712	0.962376798	0.99600109	0.023502736	0.064969183	0.924469681	0.971869504	0.001375865	0.014555357	0.115849396
173	1731	1	74	6929806010	R01C02	2010	0.028110055	0.237259944	0.008354532	0.046532243	0.016794985	0.670881028	7.008495487	342.9760722	513.2322296	1.816176242	1	29.52	MZ	0.008334661	0.995093905	0.007142857	0.920599412	0.004905839	5.81E-05	0.729088107	0.374997741	0.86447062	0.012238473	0.010411344	0.024278325	0.186058823	0.016855262	0.001229091	0.791920714	0.573761398	0.997622896	0.486526339	0.926911481	0.467566391	0.971067729	0.98860582	0.021223135	0.101069519	0.928346739	0.960567403	0.001858913	0.001710813	0.260506028
173	1732	0	74	6929806010	R02C02	2010	0.049380211	0.283610254	2.28E-05	0.032741518	0.016769926	0.622049164	5.14704529	347.1678245	574.3631893	1.643217006	0	28.12	MZ	0.021556836	0.988297336	0.033412888	0.861751415	0.006360312	0.010512349	0.688785248	0.400492442	0.85517675	0.009001579	0.009191605	0.02514276	0.211757985	0.028751871	0.000601874	0.836492664	0.496347697	0.975523955	0.347436105	0.90337861	0.416904277	0.976617746	0.979131961	0.02068504	0.119372787	0.921735726	0.96879845	0.000573153	0.002521959	0.265801254
174	1741	0	58	6929742058	R06C01	1999	0.03915546	0.078121895	0.085842136	0.07051353	0.104275462	0.677579391	19.79924925	194.0746298	234.412137	2.214120261	1	25.71	MZ	0.042264684	0.993798499	0.059439179	0.747240087	0.012538499	0.000294724	0.750996696	0.294470328	0.861816574	0.017738927	0.018798788	0.045160181	0.064687079	0.033894594	0.001819268	0.773352736	0.62067013	0.994908676	0.554640377	0.94171332	0.627315115	0.944842069	0.989298802	0.036929134	0.112316034	0.947402984	0.959453088	0.002922696	0.023555634	0.085794236
175	1752	0	69	6042308121	R02C02	2006	-3.47E-18	0.196857211	0.068516279	0.019204352	0.053946047	0.632157262	9.786036278	239.443721	424.1338453	1.917610887	1	35.22	MZ	0.053404161	0.993380036	0.094277792	0.895923809	0.01091353	0.008133624	0.718921751	0.276105298	0.874667394	0.02004412	0.020259807	0.019517645	0.058806967	0.015421475	0.04753716	0.733341308	0.570624244	0.98923487	0.283324349	0.908526563	0.322306455	0.907715308	0.976753856	0.030853079	0.160041841	0.921703944	0.978347935	0.005812888	0.012512074	0.099305881
176	1762	0	76	6929742027	R01C01	2006	0.039393981	0.271307905	0.053082935	0.040040236	0.074429922	0.56661308	5.206405901	255.250592	498.3874275	1.833212645	0	28.01	MZ	0.063928946	0.986526101	0.006133793	0.829373335	0.00609847	0.010926573	0.732114379	0.364139311	0.849848284	0.070108266	0.019319829	0.038838017	0.073289087	0.021315283	0.002246165	0.745539519	0.584209962	0.986780022	0.335701722	0.902550725	0.577253676	0.950360066	0.992467968	0.029658459	0.286672118	0.933522793	0.941672302	0.00590016	0.007747698	0.242833176
177	1771	1	63	6929793024	R04C01	2008	0	0.179407189	0.096058966	0.040870419	0.06670872	0.601013449	10.54886661	168.0712988	515.5726671	1.890000163	0	26.98	MZ	0.024640402	0.995898903	0.026808511	0.770837845	0.004856484	4.88E-05	0.716280719	0.327477104	0.848806941	0.024220574	0.012837155	0.021142818	0.050618871	0.012204278	0.004573876	0.719978862	0.541640777	0.998588144	0.539506498	0.935849663	0.595423886	0.98238542	0.996489342	0.02596516	0.094145687	0.910491428	0.945621024	0.001816437	0.004707837	0.15868869
177	1772	1	71	6929793024	R05C01	2008	0.012582401	0.234322812	0.041446726	0.045507746	0.06787088	0.578260575	12.99668785	129.5913095	530.5421435	1.375176591	1	31.39	MZ	0.02423794	0.995501458	0.000530363	0.851486505	0.00792806	0.003088929	0.73122912	0.37204256	0.846340024	0.018373272	0.009241147	0.013316122	0.019012678	0.01725797	0.0002203	0.698464892	0.570586515	0.996025232	0.291232714	0.922266736	0.523510409	0.983542437	0.985780543	0.029088072	0.213420496	0.915054191	0.962928059	0.002264167	0.004217442	0.185133068
178	1781	0	69	6929806056	R02C02	2001	0.091614607	0.106560481	0.066994087	0.031749685	0.072265199	0.622826335	20.14576011	164.9319145	349.1572874	1.893122618	0	25.91	MZ	0.024979728	0.978816184	0.051384114	0.94959331	0.001950708	0.00296846	0.70775964	0.318049112	0.86972225	0.016637841	0.010048968	0.024652944	0.081439468	0.033589928	0.000651485	0.757487139	0.221537912	0.991288964	0.115755755	0.893595835	0.528590135	0.982429422	0.850602998	0.036746401	0.428151165	0.910614256	0.969839728	0.002878935	0.002306685	0.116853041
178	1782	0	69	6929742055	R05C02	2001	0.026948052	0.140666651	0.053853629	0.054165873	0.088150986	0.688606058	11.3440782	232.4767902	296.2427135	2.050252031	1	25.87	MZ	0.08250805	0.988666187	0.020250284	0.926369868	0.00823865	0.014742785	0.778726093	0.297740501	0.875897809	0.023104088	0.015037068	0.032865271	0.078265861	0.019983399	0.005250441	0.765387039	0.552873571	0.994279476	0.324367494	0.941816169	0.627702656	0.963684712	0.982800434	0.036542957	0.314619	0.936310769	0.961858069	0.002981088	0.005507757	0.140585338
179	1792	1	50	6929742080	R03C01	2005	0.074881003	0.116053315	0.014178279	0.045773032	0.08417618	0.695064473	7.641601789	261.9272802	316.9737315	1.971617143	0	22.33	MZ	0.050137905	0.994588737	5.02E-05	0.892272387	0.004633191	0.019107329	0.727961878	0.299052328	0.849572797	0.020939718	0.010275414	0.033592645	0.097710367	0.018079311	0.006733076	0.749176253	0.526978565	0.992439043	0.406376544	0.897034419	0.620154052	0.924095561	0.976400496	0.059351278	0.180854655	0.934044421	0.951438958	0.005253491	0.004401152	0.175273194
180	1802	1	58	6929742002	R01C02	2003	0.010046672	0.188485425	0.038348977	0.071546975	0.105796394	0.634052799	8.876615403	225.8975728	298.3002645	2.030062156	0	26.31	MZ	0.18998374	0.992518073	0.034399649	0.902841824	0.013719153	0.0146887	0.715540268	0.307281323	0.838823767	0.016220424	0.016062046	0.036660269	0.142342879	0.029817412	0.00377244	0.747564938	0.330167567	0.988181907	0.347272606	0.929623021	0.539493688	0.902204298	0.979041693	0.044757261	0.325789327	0.92809837	0.941150801	0.004828627	0.010518067	0.242407411
181	1811	0	78	6929742023	R03C02	2005	0	0.227393729	0.074937443	0.075279321	0.052752439	0.622044601	4.067729543	307.5086552	438.4592512	1.952367681	1	26.47	MZ	0.071941252	0.976083986	0.042084769	0.871654311	0.012813132	4.87E-05	0.739872991	0.334936247	0.856923313	0.041253929	0.015216756	0.034281728	0.091309224	0.032922947	0.002411861	0.795641791	0.454929868	0.995501982	0.271842519	0.940028347	0.590926041	0.938791319	0.958500305	0.052694266	0.212717781	0.935245485	0.958287819	0.007042765	0.010402915	0.235853146
182	1822	0	68	6929742027	R01C02	2006	0.047994322	0.229829466	0.100326418	0.042875569	0.066651149	0.548437619	11.21251592	244.2281912	464.7683967	1.951124724	0	33.13	MZ	0.078777346	0.991508833	0.028342455	0.658957254	0.009725677	4.49E-05	0.812272813	0.391646532	0.854706348	0.037461635	0.012531701	0.026953822	0.068125245	0.039269975	0.002414995	0.771653929	0.69745604	0.992415118	0.232180338	0.922717193	0.627645241	0.954632629	0.974700784	0.041733585	0.392988785	0.933652954	0.935111688	0.004070702	0.006443426	0.252012318
183	1831	0	57	6929793111	R02C01	2005	0.012401322	0.231419737	0.086848021	0.068706163	0.06013989	0.557073766	9.676126689	257.3654655	420.8184637	1.808866069	0	24.16	MZ	0.04087239	0.991675083	0.002281022	0.944368183	0.004713654	4.92E-05	0.775785217	0.390832556	0.844656191	0.02746314	0.004286947	0.007447125	0.08021594	0.005030605	0.000456384	0.777282034	0.610638902	0.991883748	0.273572026	0.914060528	0.451607502	0.957430608	0.97553257	0.028145488	0.140594059	0.936020731	0.993613929	0.001624573	0.00182395	0.223258448
183	1832	0	57	6929793111	R03C01	2005	0.059974322	0.189496588	0.095178824	0.096947911	0.07716698	0.502695921	11.98792623	233.153074	422.5981801	1.806041675	0	22.9	MZ	0.024799881	0.994798941	0.010945832	0.891750991	0.006536711	4.85E-05	0.798374198	0.420587036	0.864903846	0.030906997	0.009506345	0.013738151	0.062020517	0.033310329	0.000228503	0.814608644	0.612769698	0.996465134	0.336912104	0.917926981	0.511958998	0.96892378	0.987361527	0.030274349	0.160735369	0.931808203	0.975986499	0.001919888	0.003814833	0.2354082
184	1842	1	57	6042308108	R05C02	2006	0.166610576	0.125078771	0.066038444	0.046185335	0.064961521	0.517740206	16.52859223	112.6207911	342.3517459	1.786176211	0	27.99	DZ	0.043926095	0.996768389	5.68E-05	0.749475357	0.006313448	0.006776926	0.733730506	0.391921181	0.855095302	0.030553234	0.015777599	0.022653253	0.035114221	0.034125946	0.047463391	0.8923533	0.594019967	0.995706804	0.386640657	0.931107901	0.465140123	0.982803087	0.971281941	0.029900132	0.175057084	0.951655398	0.92857899	0.001062442	0.013706608	0.100902113
185	1852	0	48	6042308108	R04C01	2006	0.013616665	0.293347691	0.016018833	0.098117352	0.058811445	0.509686817	6.078854327	233.6869892	589.2517481	1.710318589	2	22.28	MZ	0.051894583	0.971325705	0.041543027	0.845369716	0.007355381	0.004344049	0.697114986	0.336902363	0.862413918	0.023785153	0.017023373	0.016285058	0.071919187	0.017425981	0.039032402	0.826442057	0.525293816	0.979443595	0.406124004	0.918951977	0.371284865	0.996014568	0.987240362	0.033987529	0.117195555	0.931352362	0.958461665	0.002430231	0.021817794	0.209693919
186	1861	1	49	6057825036	R06C01	2006	0.018327244	0.316482617	0.044868542	0.05452893	0.017049245	0.53423267	4.737418156	265.5439421	553.0709122	1.670736249	1	20.35	DZ	0.033884492	0.99790019	0.019069413	0.840907851	0.001997694	5.16E-05	0.773437568	0.400928717	0.865677895	0.015863087	0.006968121	0.009728183	0.042579859	0.002994195	0.018370346	0.881918981	0.58511443	0.996785536	0.268851106	0.903362665	0.348863213	0.947376258	0.998957553	0.019489801	0.127099567	0.961120225	0.956597069	0.000766756	0.006145608	0.234120169
186	1862	0	49	6057825036	R01C02	2006	0.040462898	0.265458813	0.03327398	0.0365704	0.030691852	0.590954379	5.418533329	250.4054344	602.4005553	1.60927315	1	23.44	DZ	0.045609166	0.999589958	0.028646981	0.959089684	0.005059508	4.98E-05	0.684194705	0.407441595	0.863068515	0.012192047	0.010832888	0.02104917	0.046717221	0.007849084	0.031092337	0.833642218	0.531455254	0.954074391	0.223639652	0.881931569	0.342249908	0.951885678	0.980199851	0.019696882	0.116014235	0.94760426	0.971397651	0.002132811	0.011287244	0.165490768
187	1871	0	73	6042316074	R03C01	2006	0.012662117	0.320070002	0.005313687	0.066877905	0.025422516	0.581619196	4.535410516	239.4426271	597.3988414	1.740385882	2	22.47	MZ	0.025730267	0.992005595	4.55E-05	0.867854989	0.00317913	4.55E-05	0.732678292	0.405079642	0.858057991	0.038069479	0.007265374	0.02186253	0.073696041	0.009099048	2.18E-05	0.825599107	0.577461894	0.986252719	0.484914729	0.898749265	0.38793868	0.974540664	0.990090653	0.021240519	0.138416624	0.934339664	0.957028706	0.000971355	0.001809181	0.265764457
187	1872	0	73	6055432139	R05C02	2006	8.67E-19	0.27694042	0.021653768	0.071299791	0.049038607	0.636926054	7.257078756	219.3773998	498.6090545	1.911475005	2	28.36	MZ	0.074271659	0.99597371	0.023515916	0.828727249	0.002792088	0.0008295	0.750781026	0.382609243	0.879626931	0.033767653	0.006153009	0.014083756	0.077467326	0.014689841	0.030002049	0.775668333	0.607802705	0.979914214	0.544445324	0.900432226	0.598697995	0.962589499	0.995961957	0.014383006	0.122738047	0.966834516	0.919926546	0.001672688	0.006679531	0.301287311
188	1881	0	63	6057825005	R02C02	2006	0.057521917	0.228515187	0.07766496	0.084305904	0.081302339	0.529924823	12.85048606	181.8603664	480.2792289	1.986712609	1	22.8	MZ	0.082399746	0.998021473	0.011260504	0.710865957	0.006007277	4.73E-05	0.748683417	0.446858909	0.871291763	0.033134076	0.008494623	0.01741061	0.030160888	0.050301937	0.056566675	0.80321843	0.740605612	0.993724612	0.515170917	0.912399372	0.613319642	0.959142652	0.982337502	0.033157151	0.201542416	0.958469671	0.95716454	0.001150657	0.014363813	0.203680542
188	1882	0	63	6057825005	R04C02	2006	0.039160518	0.216562023	0.047576522	0.039431349	0.079571306	0.635001231	10.39920919	235.0844271	504.2360678	1.993948624	2	21.52	MZ	0.06532838	0.994951485	0.005336179	0.77514292	0.0005368	4.07E-05	0.749297957	0.374587656	0.862524429	0.017638238	0.00427648	0.015109598	0.055104054	0.021643109	0.023758722	0.77811913	0.609568989	0.989008812	0.385418525	0.929508562	0.625019657	0.978883453	0.957865754	0.017748813	0.191036985	0.966839667	0.957079643	0.002580394	0.008831581	0.244668935
189	1891	0	42	6929742080	R04C02	2005	0.053910175	0.090348488	0.082747823	0.070354499	0.098147659	0.655781725	3.676329328	208.5087522	289.2998702	1.85399469	0	19.67	DZ	0.117283844	0.966747385	0.056505223	0.75535857	0.008902481	0.006306938	0.644403225	0.269029529	0.834538078	0.015762917	0.017739813	0.031335505	0.088685719	0.037743001	0.004272446	0.832581776	0.682482004	0.987772217	0.553978201	0.938115202	0.660628894	0.87607571	0.966962269	0.020593244	0.21704918	0.951283937	0.988658639	0.000555309	0.009506011	0.116562238
189	1892	0	42	6929742080	R05C02	2005	0.050250894	0.051013945	0.064902012	0.036894	0.123322975	0.705197741	10.58765988	233.6468689	267.7178996	2.04784967	0	23.17	DZ	0.073758972	0.98600956	0.021391336	0.866092573	0.010914995	0.022056539	0.713704805	0.250770943	0.825282073	0.02925831	0.019867222	0.051648082	0.109425202	0.017655361	0.002419397	0.74355369	0.530087633	0.990396812	0.468942949	0.918230847	0.556509299	0.944336505	0.988353412	0.047335813	0.132610939	0.931504236	0.959646841	0.005873601	0.005055875	0.098717792
190	1902	0	53	6042308108	R03C02	2006	0.007205564	0.20413459	0.060096545	0.023013283	0.055918326	0.628759927	12.01767181	206.2153465	580.3078201	1.858677105	0	25.05	SG	0.031608009	0.996857521	5.13E-05	0.769359764	0.011244022	0.007196255	0.765691019	0.330016664	0.866407011	0.012303777	0.01611718	0.015631263	0.053454146	0.002653478	0.04071017	0.817506224	0.564557171	0.998494055	0.124363588	0.895025824	0.332355596	0.956232493	0.986265503	0.035358779	0.195854372	0.912186483	0.929818742	0.001115888	0.013734957	0.156077883
191	1911	0	56	6055432118	R06C01	2006	0.022661324	0.23559985	0.033547684	0.055261919	0.049922712	0.63050671	8.124006511	251.0756176	559.5843067	1.887064737	0	37.85	DZ	0.053167377	0.998357947	3.31E-05	0.93847342	0.001489505	3.31E-05	0.804924063	0.345454085	0.890566466	0.008184557	0.002952088	0.004575521	0.056854632	0.003705481	0.030296939	0.812934898	0.701774561	0.999906128	0.259305272	0.941778303	0.527019853	0.995724373	0.998796253	0.020452787	0.071537162	0.961278608	0.917288481	0.000189321	0.004802328	0.201701767
192	1921	0	69	6055432102	R04C01	2006	0.082754129	0.100434306	0.101823512	0.032742599	0.095371889	0.627474536	13.60095088	236.6216241	260.8180098	1.959732696	0	24.42	MZ	0.038974119	0.987987586	0.015214583	0.882347144	0.004274817	0.000444939	0.755279442	0.347209941	0.854051819	0.023196026	0.009831103	0.041510825	0.076069244	0.045374723	0.001521728	0.750842546	0.536216692	0.984008515	0.419859033	0.906535377	0.54560685	0.981888591	0.979874795	0.035528063	0.261726079	0.948866178	0.954273177	0.002164771	0.002405789	0.177867122
193	1931	0	55	6929793111	R06C01	2005	0.052194235	0.292712029	0.074055846	0.035199997	0.143802391	0.42149931	6.892595238	300.8897826	588.7315629	1.758499943	0	25.84	MZ	0.048969292	0.977246501	0.010723861	0.948388697	0.004627342	0.001139563	0.738509597	0.463408126	0.889859055	0.028075204	0.012001874	0.010533533	0.068214857	0.030649605	0.001310428	0.746566771	0.671053275	0.99437267	0.294933652	0.958263659	0.43365862	0.988078292	0.995389477	0.028673712	0.108422072	0.927332083	0.974012653	0.00130081	0.004270378	0.286740318
193	1932	1	55	6929793111	R01C02	2005	0.085820508	0.257458195	0.095107583	0.020582056	0.137119475	0.415895533	5.320123001	290.6990629	549.4854912	1.767003848	0	22.68	MZ	0.126050682	0.996828786	5.23E-05	0.869286123	0.008436645	0.005852136	0.740024153	0.443951825	0.885122319	0.030950858	0.010411718	0.014295393	0.101968407	0.028375776	0.000217321	0.775163851	0.553104911	0.99500056	0.519519221	0.894828296	0.526417049	0.989587099	0.977743492	0.035656631	0.165412276	0.929829927	0.974506308	0.002680207	0.004445977	0.253435745
194	1941	1	59	6057825040	R01C01	2006	0.073954949	0.240297958	0.104537501	0.061976917	0.060385753	0.464110093	10.75076417	162.2280364	470.1558044	1.818745666	1	25.16	MZ	0.065722011	0.982133402	0.016260163	0.86393478	0.002918259	0.003032217	0.686453349	0.409094634	0.853282032	0.015815272	0.014588133	0.019941857	0.049064344	0.010276882	0.013031949	0.824839497	0.551865132	0.993772978	0.406743003	0.937992766	0.372479432	0.973984752	0.98021328	0.027339371	0.114522607	0.916237012	0.941060581	0.000899282	0.009392155	0.218524917
194	1942	1	59	6042308121	R04C01	2006	0.067704132	0.298816556	0.071618414	0.063535232	0.059784638	0.411096766	12.90620518	258.9281252	584.3699952	1.560712812	1	24.39	MZ	0.073863256	0.998770349	0.043727599	0.940025183	0.002543721	0.005655256	0.716596294	0.408542288	0.866221774	0.020935719	0.014156319	0.018586823	0.042784619	0.085489822	0.03128882	0.853026449	0.504519094	0.995792121	0.335097318	0.900824342	0.324332713	0.978361957	0.994313645	0.021591039	0.10139417	0.951451238	0.982034506	0.001191837	0.012788187	0.179971285
195	1951	1	61	6057825005	R06C02	2006	0	0.075216876	0.112326292	0.039007416	0.111809645	0.720303373	10.41080236	226.0663274	259.9966757	1.951773625	1	25.16	MZ	0.056574058	0.996905206	0.003094379	0.844560236	0.002696919	0.002021715	0.752259017	0.321731094	0.846191942	0.006744528	0.00944183	0.00681314	0.047581527	0.011486027	0.040745153	0.787274942	0.636137098	0.99618974	0.370117967	0.925155265	0.477056747	0.966761164	0.995543295	0.013318189	0.247852692	0.960728027	0.952345718	0.001107821	0.010600996	0.104002243
195	1952	1	61	6057825006	R03C01	2006	0.031061937	0.158327312	0.076559388	0.024432934	0.089734324	0.642257213	10.3612414	242.2237885	385.4681284	1.762187625	1	25.19	MZ	0.077693733	0.995338541	0.01871776	0.766104824	0.006039526	0.006642459	0.745523665	0.36672473	0.852971597	0.031126494	0.009862513	0.02484472	0.072339771	0.014853231	0.044094472	0.745429118	0.657406048	0.990289278	0.323308707	0.901754806	0.487808572	0.965053673	0.971886364	0.025827875	0.311003656	0.938019457	0.935384873	0.002331349	0.014976702	0.193445453
196	1962	0	71	6057825036	R06C02	2006	0.025417125	0.166722984	0.135785343	0.058669923	0.070854131	0.517167938	5.316442639	285.810894	502.7634586	1.935844937	0	19.58	MZ	0.025533813	0.995543108	0.010191602	0.868329384	0.003136411	5.86E-05	0.727528062	0.346821578	0.8707784	0.012288628	0.008296396	0.014712788	0.104000964	3.36E-15	0.03167106	0.835678718	0.633919328	0.99986973	0.239998254	0.904464381	0.295791583	0.98098654	0.974619851	0.01316676	0.076955425	0.931921542	0.982813042	0.000535174	0.008257937	0.130596994
197	1971	0	61	6929742027	R03C02	2005	0.134244259	0.122963975	0.120259354	0.056899492	0.074984027	0.527873719	9.090299583	219.2579898	273.431158	1.799902424	0	26.73	MZ	0.106136181	0.993851429	0.044346324	0.830152533	0.010871087	5.32E-05	0.77779724	0.351587435	0.84612122	0.038256211	0.013125124	0.042307917	0.06203886	0.029569175	0.003904443	0.767776892	0.558214265	0.98747856	0.497094947	0.922241287	0.626798136	0.934315957	0.981440256	0.058296081	0.297619959	0.937718268	0.96330609	0.006908771	0.006304071	0.16482624
198	1982	0	64	6057825025	R03C01	2006	0	0.33593964	0.074297348	0.028755563	0.087056089	0.424880622	-6.542906394	264.383689	608.5869918	1.381433453	0	35.84	SG	0.053353261	0.964754888	3.09E-05	0.91873155	0.0034557	3.09E-05	0.637605419	0.377725395	0.832546078	0.019074743	0.012667815	0.025833639	0.028595293	0.012088571	0.0445836	0.847991711	0.672565219	0.999999973	0.10341833	0.835918658	0.35655603	0.993550749	0.984462085	0.031178318	0.073202928	0.952840135	0.968663711	0.000807379	0.017687692	0.149187794
199	1991	1	65	6055432084	R04C02	2006	0.170637846	0.25724853	0.126876527	0.099587667	0.136494243	0.243342942	7.010228343	243.0153658	358.1318025	1.397349791	1	23.2	MZ	0.060864401	0.996551951	0.017998657	0.806574201	0.005149921	4.38E-05	0.744873314	0.541249195	0.831814201	0.102845517	0.009393775	0.049361871	0.068812248	0.051783963	0.000180364	0.849971765	0.405636913	0.981163637	0.388688064	0.847573195	0.520476083	0.975660989	0.970925599	0.033325633	0.389271706	0.941470443	0.938227512	0.00849332	0.00672489	0.292728868
200	2002	0	67	6929742080	R03C02	2005	-8.67E-19	0.193187899	0.089547511	0.151096254	0.086829297	0.51297039	21.64270402	116.1274953	368.9930903	1.814119745	2	29.47	MZ	0.079711835	0.996734883	0.024773203	0.876999327	0.011283536	0.005161641	0.704826841	0.267318148	0.844941196	0.034198086	0.013749678	0.045945946	0.033857206	0.029028056	0.001696762	0.723895185	0.889656394	0.987641498	0.658222867	0.925198546	0.670301902	0.910469774	0.999292471	0.037296635	0.252374291	0.929223357	0.944004618	0.004714896	0.005075847	0.261034035
201	2011	1	65	6057825005	R02C01	2006	0.075939266	0.256003115	0.085600734	0.0568547	0.055988513	0.521467609	8.508462274	233.0064965	400.0053644	1.849251513	2	24.85	SG	0.121175568	0.993765384	0.013775654	0.674195139	0.013079173	0.00056616	0.750747614	0.392949452	0.868832309	0.048799756	0.010598879	0.005030346	0.054955476	0.030052178	0.058180558	0.803564565	0.51832814	0.979242123	0.480227685	0.906661637	0.534925327	0.97552823	0.969225474	0.070251878	0.363334378	0.966221187	0.907875624	0.004351643	0.013849349	0.245912739
202	2021	1	58	6929742055	R03C02	2001	0.025731056	0.210699016	0.056244284	0.077944014	0.075763913	0.583141868	6.831152679	224.7194406	288.1209906	2.036884878	0	20.85	MZ	0.117599873	0.98581252	0.025159594	0.784495981	0.011691015	0.001034795	0.768827695	0.304163249	0.867289804	0.036372729	0.018088886	0.02622577	0.070883216	0.025046288	0.003415652	0.757245137	0.823382316	0.978198663	0.213883658	0.92877129	0.580675154	0.925893486	0.987073673	0.039472121	0.084939592	0.939335054	0.950329197	0.004333387	0.009336608	0.208125175
202	2022	1	58	6929742055	R04C02	2001	-1.73E-18	0.146801125	0.038492861	0.059174118	0.103820233	0.688626493	6.961774329	239.0068397	311.0937978	2.11260201	1	22.78	MZ	0.03510738	0.985274552	0.04066862	0.851688338	0.010833852	0.002299228	0.810043309	0.256653808	0.872150313	0.01722762	0.01446767	0.030670594	0.068416674	0.024457258	0.01982754	0.715938636	0.709566478	0.992398973	0.485186995	0.942566762	0.590995452	0.914771404	0.978491227	0.038881547	0.112123552	0.928485192	0.955532909	0.002109994	0.004717324	0.156822973
203	2032	0	72	6057825027	R01C01	2006	0.009554015	0.202391868	0.050986189	0.059335394	0.063757145	0.565379651	10.98823978	252.5824602	553.8552625	1.70454444	0	28.03	SG	0.051616578	0.961424445	0.034040569	0.917643155	0.002982768	0.002465346	0.793777322	0.370839524	0.869976097	0.012373568	0.0087914	0.032306979	0.061602601	0.003665375	0.016005909	0.863908513	0.397421523	0.987365584	0.081869059	0.884762816	0.291985857	0.942224491	0.983515521	0.025205654	0.157894737	0.916300592	0.92878813	0.004631804	0.017788015	0.164386124
204	2041	1	76	6929806013	R05C02	2011	0.021355354	0.262318478	0.064208516	0.062770033	0.086404036	0.566386247	4.63288341	225.0247373	461.4324124	1.836657118	0	25.36	MZ	0.118963367	0.997067532	0.033621905	0.830472805	0.011239032	4.34E-05	0.73937933	0.350147398	0.880606415	0.030510549	0.012263387	0.024333488	0.093479175	0.016732339	0.001077401	0.758173597	0.489531706	0.994175978	0.272188795	0.948074126	0.588023952	0.989955318	0.991434409	0.076652949	0.17461131	0.941230539	0.971360419	0.000545101	0.003554651	0.25602246
204	2042	1	76	6929806013	R06C02	2011	0.006160534	0.252370386	0.116094599	0.073803576	0.113116054	0.503180445	6.02197405	223.7550981	521.2539018	1.774771691	0	23.11	MZ	0.071215237	0.994642654	0.031505986	0.863845143	0.005776294	0.009153318	0.743558648	0.366280571	0.881627276	0.02707287	0.011216635	0.019818332	0.086761685	0.016159286	8.21E-05	0.777620578	0.554140076	0.990321951	0.293265913	0.947475723	0.546960936	0.987905098	0.993455458	0.111250024	0.189265537	0.923579177	0.974439661	0.002777939	0.003433609	0.276777876
205	2051	0	63	6055432168	R05C02	2006	0.011115475	0.169571258	0.035955085	0.035865492	0.071687622	0.722000094	10.43538683	271.3653513	339.695704	1.970476092	0	31.77	MZ	0.057118665	0.997124739	0.019698059	0.861427758	0.002497985	3.42E-05	0.728058039	0.315361746	0.861846929	0.027128122	0.010511812	0.017500133	0.068291798	0.008247488	0.04285388	0.812671702	0.74824392	0.983839316	0.271175795	0.915701668	0.615886489	0.980725874	0.888833051	0.024723102	0.138332256	0.955022866	0.923517864	0.002633042	0.010328311	0.191932481
205	2052	0	63	6055432168	R06C02	2006	0	0.182221292	0.035679453	0.051535539	0.064725413	0.71742397	11.95285626	235.185121	316.2882418	2.033720674	0	27.24	MZ	0.074416506	0.994827676	0.024335173	0.861611944	0.004908721	0.002411197	0.737748211	0.277833457	0.885212444	0.012552885	0.005585959	0.005531392	0.05994198	0.010272199	0.033792618	0.787265563	0.557517153	0.973810167	0.490709801	0.938252604	0.56694495	0.985539537	0.987803893	0.021419602	0.204041553	0.979511174	0.960292065	0.001984567	0.011387182	0.168762224
206	2061	0	64	6057825036	R04C01	2006	0.017230984	0.140918567	0.058066679	0.048369636	0.037207343	0.685003879	4.426744493	300.5633375	496.4155395	1.659700648	0	16.96	MZ	0.007220527	0.991554163	0.026672138	0.874074472	0.00292126	0.005073959	0.719240209	0.258726981	0.858265396	0.007911152	0.005379161	0.012247495	0.038927831	2.18E-13	0.02951054	0.816188529	0.732474761	0.996852051	0.323312569	0.919253493	0.33959429	0.964481589	0.994358543	0.019792093	0.140354817	0.917488644	0.978473538	0.000135664	0.013143343	0.125439767
206	2062	0	65	6057825036	R05C01	2006	-1.73E-18	0.134244484	0.084845145	0.048243232	0.019765515	0.690066774	9.129157953	226.2308253	466.0905515	2.008414182	1	19.64	MZ	0.027159398	0.98691592	0.051572787	0.772368231	0.008152575	5.80E-05	0.763589666	0.330643251	0.867997969	0.009980424	0.011891137	0.014928784	0.037098417	0.002773932	0.01864368	0.818854728	0.575779689	0.982686658	0.233499207	0.909281442	0.385467128	0.987272711	0.980165349	0.021387969	0.115760369	0.940128503	0.982677771	0.000396833	0.017414037	0.100060861
207	2071	0	68	6057825042	R04C02	2006	0.026905016	0.426417242	0.029266623	0.035732633	0.030085348	0.480348861	9.063810733	298.6975755	936.7357651	1.652728707	0	29.45	MZ	0.043654766	0.973425564	0.019810327	0.892654317	0.003378328	4.02E-05	0.73306912	0.476065692	0.850614296	0.066218059	0.00738038	0.021282038	0.057040065	0.000428449	0.007541788	0.850420631	0.692147951	0.998004302	0.321879686	0.93125822	0.405865968	0.994926732	0.994019366	0.024328383	0.181260946	0.941553946	0.961501868	0.000548009	0.00564986	0.347201432
207	2072	0	68	6057825042	R05C02	2006	0.023910833	0.382954472	0.043980658	0.032760528	0.038217724	0.49728262	10.7261239	268.3255523	806.5133714	1.613177885	0	28.56	MZ	0.022888578	0.99973153	3.19E-05	0.889652273	0.004844105	3.19E-05	0.857086791	0.438212483	0.869011115	0.019232679	0.008250903	0.021089213	0.042199874	0.004278219	0.020938949	0.844864203	0.659036877	0.996267194	0.372616188	0.916895253	0.300235611	0.958212176	0.996569044	0.02559856	0.16906829	0.958488363	0.914753096	0.000248814	0.007076951	0.324821652
208	2082	0	64	6042308005	R05C02	2006	0.021943086	0.205750488	0.078578365	0.032180141	0.067531843	0.585507903	8.063475274	202.1786303	460.3509304	1.86935884	0	25.48	SG	0.050449573	0.969953976	0.060114693	0.948061012	0.007197614	0.002885734	0.708120499	0.309113028	0.892720639	0.018085356	0.018006398	0.012002137	0.092218503	0.016956872	0.042846786	0.853400337	0.66345768	0.989111716	0.367592581	0.921668946	0.359167622	0.943001357	0.965281199	0.024769306	0.107978121	0.894857095	0.955758073	0.00244894	0.018787626	0.157287193
209	2091	0	80	6057825046	R01C01	2006	0.001466874	0.221556759	0	-8.58E-20	0.086159255	0.646468459	18.38410849	126.2632265	568.9178708	1.984324016	0	31.35	MZ	0.037119494	0.993999555	0.041357673	0.898246111	0.013528557	0.012715517	0.672017172	0.332607725	0.787131163	0.043048232	0.038588779	0.068787618	0.085468551	0.025222938	0.032483225	0.734010936	0.640471345	0.989407795	0.445004445	0.868427157	0.336572833	0.930770146	0.982767264	0.04449102	0.15882561	0.914128068	0.842620846	0.01170961	0.029639128	0.17400552
209	2092	0	80	6057825046	R03C01	2006	0.012064133	0.283107597	0.057542383	0.094889745	0.156709341	0.461054136	14.5252531	166.1961873	701.4188442	1.863638066	2	32.42	MZ	0.039840713	0.97416722	0.023291726	0.928116021	0.010792013	0.001568874	0.669093417	0.375088387	0.84548623	0.049234025	0.023775747	0.026325073	0.055374837	0.014969189	0.060589426	0.92087985	0.549157737	0.989829345	0.494525695	0.903692257	0.405859235	0.9577613	0.980052067	0.042110882	0.084372167	0.932292741	0.942614845	0.005459266	0.017406407	0.221422673
210	2101	0	60	6929793057	R06C02	2007	0	0.161149818	0.101347243	0.089800894	0.087219702	0.554308542	11.69802565	188.446235	326.5792456	1.86147224	0	22.96	MZ	0.027313842	0.976325199	0.049060543	0.93676113	0.012383452	0.021931674	0.717422402	0.33268286	0.864899806	0.020715368	0.023123385	0.02513033	0.097595481	0.020922248	0.000688052	0.746003486	0.621865447	0.998338645	0.298864599	0.920412909	0.474085851	0.984318526	0.97196895	0.036532686	0.183692167	0.901932824	0.955611577	0.002170237	0.004062609	0.221331646
210	2102	0	60	6929793137	R01C01	2007	0.005344834	0.203414015	0.110284679	0.106027537	0.065224449	0.500498462	15.929443	212.5317983	428.3161119	1.644535657	1	24.9	MZ	0.079939117	0.978115964	0.006782216	0.921468379	0.003099015	0.000125502	0.728553221	0.358332126	0.848491243	0.02775623	0.009434805	0.021114865	0.144151488	0.032837367	0.010142722	0.782396967	0.576458468	0.979715482	0.358491091	0.934934275	0.460858586	0.967655064	0.979016768	0.022739938	0.128177966	0.910838849	0.975683371	0.002317878	0.006502978	0.25472539
211	2111	0	66	6055432144	R04C02	2006	0	0.201666692	0.139371301	0.084525144	0.081093061	0.516559424	11.20131389	268.5862705	403.9021447	1.868559902	0	25	SG	0.055524404	0.977036083	0.026674483	0.861410254	0.003738255	0.005931198	0.706662131	0.421676307	0.82056568	0.036505084	0.012848345	0.033155873	0.089064362	0.016105245	0.000939128	0.784617901	0.583286629	0.986974209	0.359805211	0.929043968	0.50668037	0.927759809	0.982781824	0.027298952	0.203037839	0.943486846	0.934426662	0.002678637	0.014633192	0.356511472
212	2121	0	40	6929793167	R04C01	2009	0	0.193022334	0.040145994	0.022160169	0.071430836	0.664255564	6.462699185	297.1439573	565.8968602	1.919600312	1	25.33	MZ	0.039254383	0.993943908	0.00669968	0.859885624	0.006220407	0.012394865	0.70709492	0.37550616	0.884848951	0.022575023	0.008674454	0.025698417	0.041788645	0.001537457	0.000120695	0.778414681	0.596089347	0.995773675	0.321656611	0.920197097	0.335890284	0.979089817	0.989119121	0.018631613	0.15616816	0.910633465	0.979043598	0.002927238	0.001433501	0.188103705
212	2122	0	40	6929806011	R02C01	2009	0.060909733	0.290087111	0.075274123	0.06013435	0.06967397	0.445461917	5.404743414	302.4696598	562.675089	1.429871245	0	23.8	MZ	0.018770124	0.997521612	5.25E-05	0.914792528	0.001252731	5.25E-05	0.726558886	0.455783133	0.873615536	0.033081449	0.009639203	0.022266858	0.106692288	0.028869778	0.000428742	0.849938127	0.608285057	0.993189891	0.309380397	0.922278632	0.421645613	0.970058942	0.980356921	0.030509077	0.185334599	0.948202933	0.97990531	0.000941854	0.002597451	0.300884412
213	2131	1	50	6929793026	R06C01	2009	0.040574191	0.263514218	0.0643719	0.081053131	0.038645573	0.53688287	8.783193685	212.5158612	361.1832035	1.641491327	1	27.52	MZ	0.065739763	0.992448996	0.016660056	0.937208859	0.013745768	0.020409651	0.706125064	0.447118082	0.86061322	0.118987228	0.024440297	0.01857106	0.242253138	0.039544351	0.000311647	0.871028997	0.62390961	0.975488353	0.254841328	0.881347347	0.366596952	0.959567501	0.969186522	0.040689258	0.146046029	0.925855484	0.95805731	0.005917544	0.007847787	0.253846736
213	2132	1	59	6929793026	R01C02	2009	0.050792677	0.280988845	0.089667561	0.0808518	0.029188123	0.49737585	10.08179966	209.3087698	410.0487515	1.605611587	1	25.64	MZ	0.040711163	0.982298151	0.023337464	0.864798007	0.006521118	0.008446321	0.674533663	0.466313516	0.869380968	0.129318498	0.008189163	0.035293407	0.230273629	0.037468604	0.000332739	0.880395826	0.623949607	0.991413711	0.322230693	0.86412679	0.412711447	0.981305247	0.996522955	0.038758359	0.16449577	0.924142862	0.946888357	0.005271261	0.004984621	0.260364393
214	2141	1	55	6929793126	R02C01	2008	0.106245912	0.271725183	0.095056884	0.075708346	0.041930444	0.404994481	4.515714846	210.5814751	506.7976569	1.433885957	0	26.57	MZ	0.060436948	0.997988735	0.018603527	0.74859786	0.008983101	0.005322107	0.832325763	0.474308233	0.871870398	0.079363196	0.016469185	0.026020637	0.044294714	0.030579749	0.000951801	0.835021032	0.491631062	0.972513528	0.223279733	0.903343021	0.374598071	0.952664356	0.996489593	0.038590729	0.181077486	0.943206261	0.971374841	0.004599973	0.00459965	0.292474446
215	2152	0	62	6055432102	R01C02	2006	0.033549656	0.215238728	0.048522994	0.040758734	0.093522636	0.599183081	13.32506326	253.4835645	487.2070153	1.850457573	1	25.35	MZ	0.046110357	0.99530908	0.039612676	0.881664421	0.011361332	0.002825506	0.728000034	0.369243711	0.845685821	0.027765876	0.010989618	0.019937155	0.116016428	0.007248983	0.001260153	0.796149886	0.599161002	0.987295339	0.385802953	0.907131659	0.560515225	0.963350918	0.97751849	0.017520353	0.444197697	0.939299858	0.976719982	0.007514836	0.009055785	0.263609079
216	2161	0	54	6929793103	R04C01	2009	0.003082667	0.18476355	0.131846902	0.067117927	0.031217017	0.575848759	7.275617089	215.8502645	441.1023892	1.96341001	0	25.57	MZ	0.03349341	0.983466359	0.030335694	0.932596997	0.008117352	0.00442046	0.719459741	0.36529307	0.868170337	0.036018001	0.006578944	0.029988818	0.063905745	0.004694125	0.000257485	0.795933799	0.695649771	0.987004823	0.306542568	0.913742038	0.509668004	0.989684179	0.978223661	0.034167386	0.13195466	0.883252681	0.978459464	0.001564973	0.004910476	0.2044792
216	2162	1	54	6929793103	R05C01	2009	0.106999492	0.149589266	0.121031276	0.090170353	0.048497075	0.481494231	11.7751713	178.7192007	353.6702959	1.821665894	0	24.17	MZ	0.047082891	0.99690822	0.014111168	0.889454658	0.021249288	4.35E-05	0.738066116	0.435435167	0.864084334	0.035211446	0.008103788	0.023884146	0.047037597	0.02731173	0.002280138	0.827107369	0.706934202	0.996526377	0.386864572	0.920328295	0.532897668	0.990543718	0.983083065	0.04262283	0.18643211	0.918433173	0.98028247	0.001955396	0.004642225	0.211055816
217	2171	1	58	6929793124	R01C02	2004	0	0.186994482	0.233516146	0.030445817	0.085363116	0.474256007	10.24395673	145.6178119	180.7827216	1.653346029	0	23.18	MZ	0.058642837	0.991080506	0.028761062	0.834222014	0.007488411	0.002725687	0.806115675	0.402570122	0.888724036	0.034634123	0.005744421	0.004953032	0.082138824	0.007031024	5.65E-05	0.786175956	0.570064367	0.989978186	0.365387825	0.904940611	0.444071354	0.96703444	0.98942134	0.035032637	0.09412114	0.931135359	0.968573112	0.001002612	0.002717243	0.123429154
217	2172	1	58	6929793124	R02C02	2004	0	0.159455485	0.119306105	0.01808328	0.083384172	0.617253855	11.92676244	166.0325753	281.7008465	1.930404264	0	21.52	MZ	0.02322571	0.998346748	0.026107363	0.801305569	0.003968595	5.63E-05	0.759445077	0.332462662	0.885702439	0.004296707	0.007274814	0.022768371	0.030762684	0.087162224	3.17E-16	0.745208349	0.389312994	0.990733173	0.13449314	0.90583569	0.514264813	0.980941222	0.992594379	0.015670874	0.004218138	0.926410707	0.981459297	0.000507598	0.00335979	0.082399205
218	2181	0	58	6055432084	R06C01	2006	0.138070802	0.162750174	0.092063734	0.078689069	0.049280126	0.507350812	9.288683643	214.8808698	315.4629387	1.875049652	0	25.99	MZ	0.091268016	0.998551009	0.02606909	0.825121254	0.003415424	4.01E-05	0.72138628	0.373185692	0.856906353	0.021238642	0.011556064	0.02683042	0.070578506	0.035370739	3.38E-05	0.802255822	0.572430845	0.979939584	0.214081862	0.891562516	0.59304737	0.98355039	0.97104049	0.036835606	0.235801465	0.960007	0.955331755	0.001419409	0.003031903	0.211989461
218	2182	0	58	6055432084	R05C01	2006	0.233538844	0.075882685	0.180305436	0.069562027	0.039767212	0.428057343	16.01617147	183.51647	198.957034	1.875967981	0	27.49	MZ	0.091814811	0.996251296	0.02106599	0.784213864	0.003676879	3.85E-05	0.753250956	0.4771198	0.853130467	0.052740515	0.006093672	0.025406271	0.046346564	0.02411246	1.32E-05	0.854628427	0.520179298	0.983156759	0.252194034	0.884447709	0.600583986	0.989646898	0.985089005	0.099349621	0.275760827	0.970351173	0.972893423	0.00116725	0.004318512	0.223621005
219	2191	0	59	6929793141	R03C01	2008	0.125317179	0.122965354	0.097851591	0.109073844	0.071763947	0.47296273	13.38160826	164.2810884	427.2826238	1.86497356	0	26.63	MZ	0.059347833	0.993128025	0.035238988	0.888702462	0.007274852	0.000358616	0.711225687	0.412929657	0.867261599	0.028963418	0.014247636	0.02443281	0.051264757	0.050558634	0.004450636	0.804967344	0.73148252	0.995978964	0.221831819	0.873886955	0.43548133	0.917535428	0.985713873	0.060814079	0.182161629	0.923253689	0.967185588	0.005641988	0.005486017	0.198017505
219	2192	1	59	6929793137	R06C02	2008	0.175569902	0.126523397	0.111676701	0.074333262	0.082096207	0.451709408	16.42471579	179.800341	282.3467865	1.812299456	0	25	MZ	0.080123194	0.972945381	0.010353228	0.856153992	0.005138528	6.05E-05	0.725145285	0.468546458	0.858378378	0.042073616	0.02056311	0.01968575	0.058845515	0.076351458	0.001939493	0.841367604	0.640457624	0.994353488	0.335511358	0.936001938	0.48870582	0.959760346	0.978013636	0.0367357	0.285354205	0.92768129	0.96332276	0.003936086	0.004016511	0.188148019
220	2201	0	47	6929806054	R02C01	2009	0.031586648	0.233739758	0.070327617	0.064340975	0.060929314	0.543524093	3.988163061	330.158902	535.2525966	1.888520844	0	20.5	MZ	0.018213271	0.987025098	0.025953147	0.888215997	0.006821239	4.38E-05	0.686210387	0.411390489	0.824299984	0.021114326	0.015369574	0.0154281	0.09023653	0.00497305	0.000107258	0.821577705	0.653302176	0.989251896	0.271267465	0.922547881	0.361648865	0.967860712	0.992157485	0.023779659	0.090854752	0.914922997	0.930991717	0.00531865	0.004162635	0.270808542
220	2202	1	47	6929806054	R03C01	2009	0.036437019	0.278799872	0.069069405	0.07067141	0.046988298	0.499976822	2.28614771	344.5501224	559.3890785	1.665339699	0	20.31	MZ	0.035306241	0.989149268	0.027960526	0.916331112	0.004766432	4.27E-05	0.698473688	0.427357859	0.842110548	0.027411919	0.010485249	0.021724783	0.049383079	0.012144976	1.96E-05	0.813240003	0.60298254	0.988325097	0.265890692	0.908416434	0.398571191	0.985715928	0.984166648	0.017500566	0.110884527	0.909992182	0.961680666	0.005179238	0.003781299	0.292096379
221	2211	0	62	6929742002	R05C02	2004	0.214897207	0.230718001	0.132759963	0.133167664	0.079444671	0.243683909	10.1931292	266.6979358	518.7230446	1.505116139	0	24.8	MZ	0.068490209	0.990532491	0.054157132	0.877650994	0.007958576	0.005763689	0.845746869	0.5192101	0.851685297	0.061033632	0.014018061	0.041011984	0.107364917	0.048650791	0.0020138	0.858509447	0.586374995	0.970933877	0.543979109	0.926569319	0.59430626	0.964598773	0.987339469	0.066263267	0.423929204	0.942076445	0.953041333	0.0127288	0.009268056	0.348562854
222	2222	0	41	6929793124	R06C02	2004	0.048255525	0.156996059	0.025783236	0.046171557	0.041483883	0.683816345	12.88618983	191.0741053	345.8810942	2.103927146	2	30.37	MZ	0.029713476	0.995134989	0.064784946	0.940259012	0.010936401	4.43E-05	0.747475879	0.315345051	0.886524401	0.011779339	0.011694593	0.010082426	0.050678995	0.009663404	0.000187222	0.73957253	0.514382463	0.997587882	0.464463256	0.935935713	0.478415439	0.974895117	0.988449119	0.023369993	0.092196071	0.922104029	0.977682924	0.000528096	0.002982227	0.172935387
223	2231	1	50	6042308005	R02C02	2006	0.036531111	0.129205049	0.041389868	0.057864736	0.043928677	0.663790606	8.091699207	274.0787874	376.610846	2.066006522	0	21.28	MZ	0.025423648	0.960216726	3.11E-05	0.919156341	0.006723154	0.001933832	0.720252996	0.21406331	0.881244991	0.028389434	0.01798127	0.021463106	0.04033642	0.102388512	0.03772067	0.842323743	0.489983864	0.99451445	0.375523632	0.935886112	0.365588052	0.926700537	0.994443184	0.027791287	0.102217691	0.936688229	0.96843446	0.005130127	0.018514191	0.094796445
223	2232	1	50	6042308005	R04C02	2006	0	0.181706531	0.037122189	0.077363962	0.052813871	0.642355747	6.073189244	252.3259752	543.1661681	1.927656043	0	20.55	MZ	0.028532575	0.995042841	0.020703347	0.835260523	0.007210058	0.00823993	0.736423906	0.292467603	0.888396409	0.026859664	0.019095157	0.012760328	0.068826327	0.092798694	0.031084005	0.863452836	0.622816373	0.972387692	0.22228586	0.940543018	0.36693741	0.940432337	0.968595379	0.023225729	0.096696984	0.936394158	0.974950525	0.002027064	0.016257394	0.104520465
224	2241	1	54	6055432092	R06C01	2006	0.003089521	0.229625096	0.033205379	0.054504351	0.060548184	0.657241192	13.10603492	258.4430603	421.4439218	2.043587832	0	22.83	MZ	0.080382213	0.988068914	0.019329762	0.866823792	0.0055295	0.003016301	0.728572752	0.399400768	0.821278868	0.049907446	0.021943337	0.024805283	0.083052205	0.021377077	0.003578943	0.76765544	0.639213765	0.976760402	0.313471606	0.889309866	0.494326665	0.964391645	0.903467396	0.044406723	0.229132338	0.925562547	0.944899985	0.009058258	0.009343707	0.294558758
224	2242	0	54	6055432092	R01C02	2006	0	0.142893654	0.019297748	0.041440874	0.049047792	0.78826707	11.18761573	280.0098364	346.2577579	2.266845938	0	23.48	MZ	0.083736367	0.977688909	0.03019913	0.891630653	0.013856938	0.019507803	0.719779804	0.28225275	0.829712213	0.037637363	0.026965682	0.037472951	0.100874959	0.034757068	0.003824369	0.76957706	0.61626277	0.980128769	0.33417247	0.898187483	0.471090968	0.899110154	0.90228228	0.039138765	0.202747052	0.93424446	0.973922712	0.012354859	0.013220297	0.251341963
225	2252	0	60	6929793057	R01C01	2006	0	0.073484478	0.053272144	0.022408323	0.07684074	0.773791732	10.6119099	225.4779648	479.758269	2.186152053	0	38.18	MZ	0.019658813	0.958130404	0.014095961	0.933592844	0.012536779	0.006670836	0.681847761	0.226578347	0.852505242	0.012245817	0.017348283	0.028693362	0.112290105	0.001981316	0.002475885	0.717266439	0.640774421	0.992325506	0.254710519	0.89002298	0.419531072	0.978118766	0.973608474	0.024226609	0.170388252	0.887859555	0.983419679	0.00269898	0.00813737	0.146519176
226	2261	0	45	6929806011	R05C01	2009	0.064163193	0.19738062	0.087887082	0.050196519	0.072077601	0.525695138	5.734116855	256.0991295	516.0422503	1.733118779	0	25.56	MZ	0.029180697	0.988216457	0.046895273	0.942960418	0.009067139	3.37E-05	0.770761215	0.351423927	0.861161035	0.023404713	0.013671683	0.017541207	0.076691307	0.033959283	0.001504609	0.785511829	0.635500769	0.99708325	0.335021391	0.937091934	0.510722209	0.988354734	0.998319533	0.022777337	0.292549556	0.917275248	0.936995606	0.002019718	0.00348977	0.225586941
226	2262	0	45	6929806011	R06C01	2009	0.013664081	0.148408695	0.099647132	0.025592946	0.100986701	0.617187878	7.117668885	257.5931757	421.9050803	1.842446766	1	24.02	MZ	0.025490802	0.998769402	0.014360313	0.978582145	0.016501331	3.91E-05	0.856251139	0.284789645	0.874793783	0.008651969	0.009131871	0.006993007	0.069738967	0.017664783	0.004879586	0.754344869	0.543400913	0.992470873	0.335767999	0.916728589	0.353340371	0.974218574	0.982349611	0.032465127	0.23868865	0.907669433	0.983135621	0.000611716	0.00368497	0.157137204
227	2271	1	62	6929793125	R04C01	2008	0.144764938	0.183997659	0.119015205	0.061269556	0.062800396	0.429014606	9.971349341	169.7086009	325.2810518	1.504874985	0	24.69	MZ	0.070358188	0.991203286	0.012156935	0.81290753	0.013003951	3.79E-05	0.828621561	0.421258285	0.879604311	0.048082119	0.013671814	0.029132721	0.070722816	0.058576284	0.001961038	0.80544943	0.525400861	0.99024103	0.435058608	0.907023445	0.495310742	0.971621196	0.976868148	0.078608837	0.344206009	0.930209229	0.953939471	0.007740016	0.004356493	0.209537003
227	2272	0	71	6929793125	R05C01	2008	0.120392724	0.12105899	0.082442388	0.04162785	0.070836909	0.563956936	9.635079162	196.1746031	372.1383913	1.723315091	0	21.17	MZ	0.033522509	0.975787773	0.032551258	0.912755464	0.007419475	0.001740013	0.778384679	0.36224991	0.858644454	0.027095362	0.011377286	0.025331872	0.06281023	0.044545737	0.001075487	0.783464464	0.56997339	0.972133715	0.371615455	0.911011241	0.496274218	0.959602648	0.984461637	0.055114523	0.220336545	0.926212206	0.95621128	0.00224634	0.005129098	0.154538121
228	2281	0	51	6929793055	R05C01	2005	0.083798537	0.23139675	0.02430816	0.078467625	0.081610017	0.511829513	6.438659969	308.279208	591.5878464	1.599035364	2	22.52	MZ	0.037812571	0.977849471	0.0375	0.913066932	0.008394938	0.015048594	0.727456645	0.416999149	0.851380599	0.040446616	0.01226658	0.020537125	0.064043733	0.038140158	0.001840483	0.810099686	0.639500635	0.984990425	0.477321691	0.905943918	0.486878839	0.899491577	0.985629163	0.04003417	0.32243199	0.930586874	0.937802846	0.002159799	0.004334908	0.310036859
228	2282	1	51	6929793055	R06C01	2005	0.069355217	0.251348935	0.014978669	0.121909817	0.072884764	0.471497386	4.284045636	243.4411136	543.5961078	1.491176768	2	24.88	MZ	0.050853266	0.991450705	0.024978467	0.938594238	0.004969917	0.00082751	0.696561714	0.382229522	0.853661577	0.032545707	0.018266016	0.01637514	0.04757007	0.002821385	0.004272613	0.806183571	0.524293767	0.990276363	0.482045488	0.902913546	0.463033175	0.999962549	0.982374428	0.035338717	0.27049447	0.928915944	0.902354508	0.001317258	0.004572365	0.272698089
229	2292	1	43	6055432140	R05C02	2006	0.027576269	0.209098779	0.081008987	0.067009665	0.117898361	0.537377913	10.27670397	218.3624683	358.2513568	1.889260476	0	22.38	MZ	0.076755364	0.997161182	0.034065772	0.890549936	0.004654267	4.36E-05	0.766656647	0.393811287	0.859446023	0.021413774	0.009370766	0.022530881	0.088882644	0.03199863	0.000810209	0.783957108	0.645414197	0.984271864	0.39793357	0.921747042	0.581511597	0.932107774	0.995875964	0.027322128	0.181578008	0.955118303	0.953063494	0.002408071	0.004724117	0.255550402
230	2302	0	58	6055432140	R04C01	2006	0.131839564	0.314026797	0.10544348	0.08089826	0.120580333	0.282712472	6.482542375	241.9918163	448.6568135	1.529487466	0	19.57	MZ	0.114689203	0.998263123	0.02122676	0.867234926	0.00352759	0.00706957	0.767904507	0.443328895	0.86055497	0.039181841	0.007858444	0.027824355	0.070174337	0.030734561	0.000332526	0.788589481	0.505018813	0.989361539	0.325180702	0.919066415	0.560038033	0.978181552	0.981325216	0.025278635	0.260430223	0.942433501	0.952746427	0.003492543	0.003538629	0.28120288
231	2311	0	56	6042316074	R05C02	2006	0.053112064	0.157740008	0.047134274	0.042908931	0.051361718	0.659830569	9.051156847	226.8012004	385.9805015	1.836599765	1	28.98	MZ	0.016840766	0.99260016	4.02E-05	0.841157998	0.007005664	4.02E-05	0.737409393	0.36471683	0.85207986	0.014132468	0.006755484	0.013037388	0.243649396	0.005952365	0.000390464	0.805560569	0.586894641	0.998061452	0.302672459	0.920891947	0.420959344	0.969645682	0.984670213	0.047814592	0.160967159	0.942434954	0.946699329	0.001582762	0.003480194	0.183471491
231	2312	0	56	6042316098	R01C01	2006	0.036236512	0.204819751	0.070786821	0.060266553	0.05287854	0.617264718	12.21644999	209.4314401	378.4547169	1.91349149	1	27.82	MZ	0.014711504	0.999042873	6.21E-05	0.922752059	0.002054407	6.21E-05	0.762404753	0.454805553	0.889374912	0.024137277	0.005784477	0.013964687	0.32900035	0.025131534	0.000277638	0.843626308	0.64416645	0.997915381	0.426396554	0.93431439	0.345200541	0.933353638	0.993585175	0.031305703	0.148158887	0.945000489	0.880413143	0.000638484	0.001048241	0.247922788
232	2321	1	57	6929793103	R06C01	2009	0.059678674	0.166363527	0.032106091	0.088580475	0.05639937	0.587986453	10.08449192	199.9998401	438.7559821	1.805263769	0	32.16	MZ	0.015303828	0.993502303	4.64E-05	0.903806517	0.007620081	4.64E-05	0.738335223	0.353023518	0.861624226	0.022788504	0.007363973	0.026300841	0.07341684	0.019216739	0.000419993	0.789273832	0.507631354	0.994311398	0.260751923	0.903293947	0.395244957	0.989321887	0.989987801	0.023971738	0.17862969	0.906207927	0.960242582	0.001051126	0.004179502	0.215455215
232	2322	1	63	6929793103	R01C02	2009	0.08832827	0.162207984	0.082656974	0.076700326	0.03528928	0.527293905	11.65274509	189.1513987	383.3822998	1.762322241	1	26.26	MZ	0.049847903	0.999742025	0.046084608	0.864513651	0.007299571	0.006455217	0.776366254	0.380908187	0.86184346	0.047070645	0.007891071	0.015529613	0.038813114	0.025428389	6.43E-05	0.787376134	0.654000731	0.990349964	0.30257527	0.881013388	0.418004941	0.948472228	0.96953643	0.027109102	0.100815101	0.926377385	0.954308426	0.002582844	0.00532768	0.157818851
233	2331	0	41	6929793055	R03C02	2006	0.003944805	0.189303638	0.066252643	0.064135179	0.057126022	0.647529178	6.781874921	286.1682225	551.5849543	1.697026526	0	23.7	MZ	0.016877231	0.994863002	0.040661426	0.847711501	0.010431461	5.25E-05	0.758666306	0.375558354	0.867456969	0.015563241	0.012023162	0.029223969	0.083065916	0.025572243	1.21E-06	0.809704942	0.688993649	0.996015296	0.4085924	0.924813765	0.473440713	0.970548292	0.990990618	0.027835578	0.25381796	0.927578185	0.966177149	0.002079988	0.002585054	0.26687898
233	2332	0	41	6929793055	R04C02	2006	0.014944426	0.212809241	0.072129447	0.075016908	0.057951898	0.584816606	5.555504628	267.5518793	505.4308093	1.57053667	0	28.47	MZ	0.065054997	0.980931457	0.038369305	0.90425395	0.005980906	4.96E-05	0.73232531	0.385056089	0.85918311	0.030173962	0.016073265	0.019143336	0.088095156	0.035898692	0.004060833	0.851390378	0.71407076	0.993871962	0.407739746	0.915000062	0.491454615	0.992141245	0.985590363	0.025429469	0.237212864	0.93105196	0.948569394	0.002180803	0.006010592	0.247335225
234	2342	0	45	6929806039	R06C01	2010	0.076522348	0.219738594	0.034099498	0.043657375	0.068351217	0.548743738	6.205737119	245.4016196	477.5487172	1.820412606	0	27.29	MZ	0.038882898	0.977074785	4.29E-05	0.922365477	0.003031028	4.29E-05	0.765900532	0.321559553	0.886229508	0.006443554	0.004990226	0.005959707	0.034958491	0.00442525	0.000103659	0.767409763	0.551115482	0.992783549	0.392492895	0.941546321	0.373335581	0.995869032	0.991412477	0.012392636	0.064701278	0.911877287	0.967746842	0.000256296	0.001260964	0.176742898
235	2351	1	62	6929793126	R04C02	2008	0.000910787	0.355586294	0.01615699	0.021864154	0.063666962	0.556764348	2.910509106	175.4959921	550.0171668	1.605975278	0	33.08	MZ	0.033836994	0.977365204	0.034631055	0.874629587	0.010187173	0.000623226	0.697803043	0.404822248	0.868235406	0.04741	0.017652587	0.020070125	0.080600647	0.020666254	0.001053324	0.806963534	0.651821788	0.988127702	0.404945244	0.941456774	0.477933093	0.932666728	0.987369353	0.033001605	0.190986535	0.930895639	0.976458486	0.006717335	0.004539827	0.256308405
235	2352	1	62	6929793126	R05C02	2008	0	0.306989901	0.026511956	0.013016781	0.070560039	0.590395241	4.636900542	164.5026153	563.7522293	1.694147334	0	36.25	MZ	0.06567743	0.972802583	0.062813022	0.934020813	0.009765986	0.002876456	0.749133416	0.380054809	0.857867525	0.048023231	0.01502661	0.027380025	0.099186393	0.014514162	0.005036746	0.79964066	0.645136557	0.994422744	0.426239224	0.942837376	0.495	0.968530672	0.987201062	0.042252187	0.161324503	0.914984572	0.968579099	0.003389527	0.006308902	0.220150936
236	2361	0	59	6929793125	R02C01	2008	0.09736021	0.21165757	0.041712241	0.075693995	0.069118688	0.491877766	7.564695876	253.4544516	598.4174022	1.631178406	0	20.29	MZ	0.03540709	0.986107493	0.049850873	0.94748053	0.007110307	0.002930641	0.734011371	0.366277906	0.871945746	0.015274969	0.01555289	0.022294819	0.037870631	0.042405892	0.002353481	0.820127823	0.458762618	0.989977273	0.422829362	0.931055686	0.504115603	0.980728285	0.974362181	0.0298481	0.146454862	0.921006154	0.912316879	0.00399087	0.004853165	0.230842873
236	2362	0	67	6929793125	R03C01	2008	0.034883593	0.184803428	0.043878242	0.06370583	0.045489185	0.631338166	7.76474267	261.0857516	492.7561621	1.717880513	1	24.89	MZ	0.036722951	0.992475654	0.037352071	0.775904605	0.00363475	0.006312822	0.723681605	0.306650218	0.885669825	0.016629106	0.009941841	0.025905877	0.085175865	0.013112936	0.001226398	0.820264661	0.68017822	0.977774259	0.533785699	0.89463151	0.53010769	0.96880418	0.853975525	0.031463769	0.09436796	0.920351276	0.969053433	0.003097563	0.0048342	0.184098478
237	2371	1	58	6055432144	R02C01	2006	0.082055677	0.218612354	0.086522091	0.097065501	0.084160119	0.465996722	10.17801015	272.052791	417.3883035	1.808190072	1	27.09	SG	0.076990353	0.995570542	0.036632617	0.894309971	0.004217998	5.51E-05	0.725554215	0.410999066	0.847758629	0.040253215	0.015756232	0.022254545	0.122352907	0.023935015	0.001925846	0.761408284	0.480925169	0.984870398	0.267748041	0.933733278	0.59873877	0.888146817	0.993183066	0.035676127	0.283222818	0.930673519	0.957439659	0.00419584	0.004810182	0.27715653
238	2381	1	56	6055432140	R06C02	2006	0.045430761	0.334910875	0.03325451	0.062645072	0.051525673	0.505885413	8.262268638	293.7368882	616.6883649	1.649103148	1	19.57	MZ	0.070320338	0.993227305	0.041983696	0.910482267	0.006859397	0.001224573	0.733788716	0.457859158	0.851426307	0.054547248	0.017287794	0.028278185	0.099398568	0.030803842	0.003291436	0.788752254	0.480356415	0.982799814	0.440966595	0.948964119	0.585364281	0.903473418	0.983246548	0.037050183	0.204342597	0.949392972	0.957758031	0.007070893	0.006547768	0.333625883
238	2382	1	56	6055432144	R01C01	2006	0.049223613	0.301105445	0.051648769	0.087225414	0.059488477	0.51491061	8.987851444	322.6269922	564.6740164	1.748702745	1	20.72	MZ	0.067478208	0.997272829	5.44E-05	0.874012607	0.009704686	5.44E-05	0.762798564	0.469440953	0.858241439	0.064100731	0.010956863	0.021595681	0.118454862	0.028192021	0.000413326	0.802423572	0.663900159	0.987333773	0.553416483	0.927687832	0.593256623	0.890269426	0.990456337	0.036571001	0.304268452	0.94884021	0.933425883	0.006805835	0.004769878	0.38642871
239	2391	0	60	6929806023	R03C02	2006	0.022316738	0.314602785	0.061899376	0.06555746	0.091799025	0.498063199	5.118606518	293.2628111	626.5003501	1.652721302	2	32.4	MZ	0.089752524	0.998110961	0.048770575	0.857651005	0.007931892	5.44E-05	0.809612949	0.361911282	0.882868807	0.031256578	0.01010331	0.015049562	0.061549841	0.031145557	0.000869413	0.769303778	0.571913126	0.98674683	0.278357192	0.967244212	0.607495226	0.961217343	0.987488968	0.019573227	0.10308033	0.929262543	0.965629721	0.005002357	0.00226027	0.306152934
239	2392	0	60	6929806023	R04C02	2006	0	0.215626972	0.03179036	0.033113677	0.103566782	0.680261392	5.417018702	266.8878713	468.0963276	1.849337648	2	29.91	MZ	0.070028525	0.996257828	0.031293053	0.901054164	0.00674333	0.007366152	0.757393529	0.325388285	0.887201524	0.016228102	0.004604998	0.018522879	0.103040383	0.011688206	4.61E-05	0.778052018	0.648891503	0.997034471	0.218460613	0.953167391	0.601547389	0.983749263	0.987656181	0.025342243	0.200166182	0.943123739	0.973673303	0.001956524	0.000978208	0.246503685
240	2401	1	66	6929793126	R06C01	2008	0.077870371	0.338388753	0	0.052015256	0.04755626	0.492358304	2.193930385	338.3542806	739.7727431	1.430779781	0	20.18	MZ	0.021114643	0.998019234	4.59E-05	0.841958552	0.003598505	0.010702253	0.732691942	0.447659929	0.863377068	0.031419018	0.014891549	0.024694979	0.041182109	0.006491842	8.58E-05	0.778932618	0.54613837	0.992393689	0.443858936	0.95219619	0.527096051	0.958238409	0.988556058	0.028442052	0.285006196	0.934281048	0.936512276	0.002379694	0.005304088	0.319886121
240	2402	0	57	6929793126	R01C02	2008	0.055744572	0.213090567	0	0.035549227	0.044730462	0.649288284	8.411673952	332.9082802	667.9871007	1.644319908	0	20.83	MZ	0.028641539	0.980672349	6.14E-05	0.863267232	0.009864275	0.000814775	0.754149456	0.316168375	0.859933421	0.023337025	0.015749055	0.018227999	0.071886476	0.024727294	0.001290404	0.735187187	0.627723218	0.99290388	0.22597114	0.935043023	0.390642242	0.896188178	0.978385059	0.032868025	0.192829277	0.919893485	0.967392879	0.001253359	0.009288855	0.208961831
241	2411	0	18	6929793055	R01C01	2005	0.088302031	0.252901848	0.02237784	0.084815223	0.027250031	0.552524917	3.229007768	351.2088152	625.8376267	1.659427922	0	19.79	MZ	0.038111556	0.978878153	0.059454996	0.874096712	0.012590557	5.60E-05	0.745602667	0.396931307	0.849250197	0.025909871	0.018605723	0.025794144	0.05235283	0.022958156	0.002479867	0.82848772	0.591254481	0.98332376	0.386217775	0.939770096	0.438208726	0.944252203	0.979193491	0.026292173	0.111358194	0.913207513	0.983300763	0.00241523	0.00484786	0.298325746
241	2412	0	18	6929793055	R02C01	2005	0.068867664	0.25431031	0	0.146721352	0.022842953	0.536023811	2.500588205	355.665228	634.8689776	1.713855063	0	24.05	MZ	0.032646813	0.978855989	0.034054303	0.91312678	0.012482261	0.006965448	0.7285978	0.396091457	0.854464019	0.045640806	0.020113714	0.034984496	0.069162943	0.028742021	0.000315996	0.809664822	0.580264577	0.992315325	0.357083332	0.922744706	0.399453464	0.977311633	0.976433689	0.026919054	0.077115204	0.932576654	0.977111224	0.002435289	0.00525682	0.373923389
242	2421	1	35	6055432118	R03C01	2006	0.084723653	0.141146847	0.025633948	0.074858488	0.081189513	0.627687084	7.677595429	306.1058032	431.2364791	1.950980702	2	26.61	DZ	0.068196481	0.994429119	0.029809586	0.86447583	0.00559652	0.001743285	0.741233606	0.339223053	0.860641185	0.011592094	0.012807359	0.009631413	0.128405334	0.009658835	0.05268535	0.782888874	0.538945752	0.993031213	0.47634247	0.909791079	0.657669927	0.973897895	0.989746348	0.029261976	0.221437346	0.963310443	0.964627547	0.001950005	0.018905014	0.205412694
242	2422	1	35	6042316021	R03C01	2006	0.112010858	0.193565431	0.035997088	0.077600679	0.062727757	0.51079897	6.160288846	364.7213152	612.5073913	1.783033632	1	28.33	DZ	0.028532701	0.93842131	0.030409357	0.894974635	0.011383987	0.006984969	0.714867611	0.357637576	0.842725647	0.019876817	0.022055584	0.028608211	0.057392943	0.048272858	0.007147978	0.808039236	0.565407712	0.983460176	0.271009713	0.877697757	0.340733266	0.961421387	0.974308447	0.029108948	0.122093023	0.919996528	0.956378595	0.00500068	0.011275448	0.256543592
243	2431	0	48	6055432155	R02C02	2006	0.104222811	0.125978932	0.102125969	0.038256616	0.10336675	0.587285492	16.90241132	147.2853206	155.9764957	1.805859986	1	20.55	MZ	0.102425231	0.992689282	0.049771618	0.783627291	0.022146242	0.007669087	0.755250634	0.380314736	0.868659389	0.05331211	0.01824247	0.015561116	0.078104817	0.060087426	0.056060506	0.784561342	0.581826997	0.986779307	0.44194634	0.886037237	0.591044283	0.97827156	0.989298975	0.078357931	0.233931424	0.95045861	0.908787141	0.019056479	0.024616634	0.118651602
243	2432	1	48	6055432155	R05C02	2006	0.05775797	0.091708507	0.079002614	0.027609425	0.14115531	0.667328173	17.53271237	190.4910783	199.1694559	2.075514553	1	23.24	MZ	0.053487935	0.992476556	0.023098499	0.878665773	0.002453006	0.001266672	0.772670551	0.308052932	0.876982289	0.014575084	0.007933872	0.001987142	0.049517311	0.029655659	0.030359527	0.748308864	0.572628127	0.996313138	0.440999641	0.947000231	0.597835137	0.977429344	0.997425126	0.023682768	0.199183832	0.961244903	0.965930442	0.002097499	0.008178624	0.090124877
244	2441	0	57	6057825006	R01C01	2006	0.061247032	0.128185953	0.13815712	0.0403731	0.099314956	0.549938718	11.35928927	241.0295949	343.8311374	1.790635613	0	28.05	MZ	0.05515829	0.998948375	0.009746954	0.811244056	0.004490194	0.002335312	0.724503291	0.372414159	0.807472527	0.030930696	0.012715292	0.029297482	0.107759873	0.0182955	0.04990169	0.778950046	0.464862639	0.987410597	0.255214888	0.899328436	0.559429654	0.905679336	0.985441553	0.054021344	0.24320764	0.955379583	0.957380282	0.006694714	0.023179126	0.159167208
244	2442	0	57	6057825006	R04C01	2006	0.014199722	0.196662809	0.083776847	0.055287592	0.105383985	0.58596788	10.89092786	252.4840291	406.2206544	1.88372123	0	31.43	MZ	0.067726424	0.996610244	0.007548782	0.763441456	0.003128172	4.12E-05	0.726470031	0.370929476	0.856505549	0.023224256	0.007282764	0.015146073	0.058575577	0.015188309	0.035103619	0.758465348	0.5857367	0.991957238	0.328167016	0.838981303	0.528114478	0.966048954	0.970736987	0.022610244	0.209220763	0.955782336	0.951466579	0.001017362	0.008511563	0.23647193
245	2451	0	42	6929793004	R02C01	2009	0.064866458	0.158078314	0.069036218	0.0291827	0.062150818	0.594635764	10.76410623	276.4584204	492.8277208	1.811060055	0	30.44	MZ	0.067986459	0.986553414	0.042543562	0.823796249	0.007751885	0.006863695	0.724880219	0.350057685	0.873964007	0.027175591	0.011318944	0.034881416	0.080799392	0.008626194	0.000869808	0.785942571	0.54385576	0.992340126	0.292856626	0.87267219	0.482792208	0.977343398	0.993232604	0.036095454	0.113166063	0.936218562	0.967334002	0.002273073	0.004357286	0.192668546
245	2452	0	42	6929793004	R03C01	2009	0.04089882	0.167526556	0.083977634	0.034447335	0.07047858	0.58044098	7.738646456	264.5701626	532.9386073	1.885011775	0	27.95	MZ	0.035281439	0.984213248	0.028293919	0.781291812	0.007564172	4.79E-05	0.656979464	0.360530618	0.854406516	0.033302074	0.023021475	0.03654549	0.100366349	0.017386158	0.002271553	0.759671443	0.635879946	0.989173642	0.280790941	0.927370292	0.440385739	0.959985279	0.976722551	0.031905316	0.096291477	0.924173774	0.957539891	0.003360609	0.006798064	0.21207585
246	2461	0	70	6929806054	R06C01	2009	0.026617143	0.087587145	0.061080955	0.036945912	0.068125576	0.729221283	11.73485163	214.5967614	395.9381932	2.23277536	0	29.34	MZ	0.022723424	0.97936721	0.031291485	0.893781305	0.011921445	0.000809389	0.662377631	0.198604827	0.863769142	0.0140038	0.013274738	0.020173838	0.220336489	0.016054189	0.002700772	0.723276242	0.80352561	0.997178701	0.630154621	0.935907268	0.63364006	0.974575408	0.985509471	0.030891122	0.096452068	0.91623115	0.875258148	0.001908569	0.004621282	0.111177704
246	2462	0	70	6929806054	R01C02	2009	0.047512914	0.116081234	0.070640442	0.035230238	0.067280317	0.651213258	11.25488662	251.5485842	507.6459799	1.77116161	0	26.43	MZ	0.028840373	0.992038265	0.058238919	0.91463799	0.006192484	4.86E-05	0.72246905	0.27712586	0.869056858	0.03051691	0.01295399	0.015189125	0.096611443	0.047547046	0.001393228	0.750491557	0.600738375	0.996063101	0.498532489	0.900661732	0.446032019	0.981587902	0.982334519	0.05020674	0.115031346	0.912876943	0.97588473	0.000748367	0.004152192	0.150526769
247	2471	0	42	6042308041	R03C01	2006	0	0.178751924	0.076241045	0.041071727	0.086646318	0.629634259	9.856214316	326.0682712	455.5300455	1.929030371	1	23.52	SG	0.047165165	0.896688378	0.043538219	0.847094861	0.011108754	0.008505826	0.731015529	0.310588465	0.874937469	0.013629016	0.023585161	0.015733961	0.040196087	0.042700762	0.053067286	0.82831986	0.672237698	0.98298764	0.256149193	0.921462793	0.286931818	0.953374543	0.982576619	0.035503656	0.06423372	0.917780805	0.944385696	0.004543951	0.021281238	0.155122269
248	2481	0	66	6929793024	R02C01	2008	0.049050241	0.217894052	0.080832459	0.069299771	0.030736847	0.549796099	10.90358215	240.1122225	438.3944143	1.564382925	0	40.71	MZ	0.04041115	0.974662402	0.041482572	0.803603879	0.00827097	0.003673898	0.747557266	0.38339882	0.844769801	0.04744626	0.01708388	0.023093411	0.095632939	0.040541915	0.000261184	0.850497714	0.534866697	0.99085298	0.375421876	0.895018506	0.487396409	0.956065414	0.980399895	0.02194765	0.221380592	0.931007896	0.973752937	0.002026832	0.004791041	0.263936173
248	2482	0	66	6929793024	R03C01	2008	0.046934345	0.212239308	0.075338781	0.064084763	0.037406986	0.558784517	9.652341078	266.5430515	524.2100899	1.66766492	0	37.86	MZ	0.047140942	0.978044774	0.022248521	0.846010271	0.014477566	0.004706077	0.720079598	0.381135669	0.854105275	0.050998276	0.015888083	0.018289366	0.095981925	0.029810234	0.000399335	0.839329297	0.607124234	0.994596951	0.397191533	0.904783307	0.481782107	0.983441973	0.985991444	0.028760647	0.209623095	0.913572628	0.934445845	0.003078158	0.006784799	0.243517179
249	2491	1	51	6057825042	R04C01	2006	0.144338953	0.094328219	0.078176398	0.05095753	0.050078982	0.58422715	10.48449518	277.1559312	340.2120695	1.731498917	0	26.49	SG	0.042760429	0.970750828	0.019992795	0.721677025	0.004766999	0.001395909	0.715113605	0.313266628	0.850429847	0.015826403	0.013553524	0.016575023	0.023209527	0.015975886	0.015710958	0.826217755	0.608608275	0.995024118	0.31463635	0.933301596	0.39629185	0.950841926	0.992374559	0.028628357	0.221670725	0.933612204	0.906703433	0.00143721	0.011338073	0.092789965
250	2501	1	45	6929793026	R06C02	2009	0.041963351	0.174104072	0.029663152	0.041247657	0.062884841	0.662155294	10.68713434	267.8911484	466.9426637	1.750820836	0	22.44	MZ	0.023847815	0.99397129	0.028371551	0.881928041	0.008109621	0.003303113	0.712792685	0.35879786	0.860733984	0.020659539	0.017056662	0.020014194	0.114164098	0.00103261	0.006968074	0.766270303	0.490636019	0.992101495	0.439251106	0.892055646	0.495035461	0.963221611	0.982292783	0.025374858	0.123752495	0.923454047	0.978154704	0.002125477	0.006551662	0.211244951
250	2502	1	45	6929793004	R01C01	2009	0.003422725	0.129334867	0.050439709	0.022666971	0.071298645	0.727859938	9.851894726	256.4414064	461.751629	1.876428777	0	24.94	MZ	0.039995195	0.990958625	0.025091056	0.868575961	0.006018235	0.000912131	0.717856607	0.311474035	0.855027241	0.02872894	0.011948312	0.024889108	0.072945501	0.01856797	0.002755698	0.754926573	0.653385895	0.997062524	0.369484791	0.903704738	0.433542774	0.919436856	0.976106481	0.025123036	0.129426255	0.917054587	0.953515906	0.001210163	0.00399212	0.166324594
251	2511	1	43	6042308068	R01C01	2006	0	0.139201499	0.086746157	0.037306755	0.054846197	0.654486516	-0.599802144	249.0019652	345.8998289	1.385814335	1	27.81	MZ	0.025593037	0.935662634	0.040474529	0.87960378	0.010480115	0.00046961	0.787673771	0.212504265	0.856330656	0.034860022	0.026707295	0.019842736	0.050222829	0.181804177	0.030489746	0.816881801	0.658081065	0.980329614	0.188762477	0.946700392	0.353883106	0.96731153	0.974207843	0.076912684	0.227469939	0.965165256	0.965316246	0.008119307	0.022734954	0.135277923
251	2512	1	43	6055432140	R06C01	2006	0.028932487	0.143540726	0.023423317	0.047288305	0.109238648	0.66874005	7.780031012	268.8152462	359.2988369	1.942381471	1	29.97	MZ	0.047130526	0.991108069	0.020928899	0.893607957	0.009345862	4.47E-05	0.737896028	0.319978684	0.858505887	0.021393844	0.016753706	0.027304101	0.121899153	0.010800503	0.007286133	0.727905082	0.581209637	0.982347746	0.248746856	0.904306589	0.551911349	0.951326421	0.976009815	0.026270473	0.141042945	0.93998416	0.922526345	0.001737086	0.006876774	0.217877171
252	2521	1	46	6929793024	R06C02	2009	0.020881449	0.191980563	0.005742912	0.015857894	0.027677483	0.746834023	11.28124035	257.8730462	498.2438194	2.00382785	0	29.72	DZ	0.037472393	0.99659855	0.017363214	0.806154799	0.010370021	4.14E-05	0.734965514	0.319447887	0.856568023	0.00714058	0.01385764	0.016861383	0.089137314	0.017323132	0.0004056	0.812603875	0.620061826	0.996232292	0.458295967	0.902591833	0.423460219	0.961064848	0.993727076	0.021009594	0.12409615	0.939249005	0.976573233	0.000872382	0.003616243	0.228871199
252	2522	1	46	6929793026	R01C01	2009	0.094033245	0.249515399	0.100235683	0.028915172	0.023299514	0.49048889	11.6050449	203.5395663	403.2475508	1.583055845	1	26.07	DZ	0.061107259	0.99080462	0.020900627	0.807872801	0.008499611	5.16E-05	0.818183203	0.485297065	0.871074546	0.035084997	0.006334408	0.026867933	0.098905881	0.043533712	0.000911987	0.866325053	0.455016667	0.990137609	0.360956756	0.916984764	0.444626206	0.975732519	0.966215868	0.028692083	0.142163911	0.921500454	0.977349536	0.006206603	0.002970232	0.201005009
253	2531	1	63	6929793026	R04C02	2009	0.038363795	0.132756157	0.079123157	0.023192522	0.104693969	0.622389017	6.848023356	197.3864924	384.0967803	1.875630684	1	25.21	MZ	0.045817979	0.992158137	4.99E-05	0.850463663	0.008291027	4.99E-05	0.71648115	0.306737779	0.872309126	0.006108713	0.012211108	0.01083681	0.04810997	0.015261909	0.000144993	0.792685077	0.609071887	0.997794871	0.380268145	0.882220817	0.502620087	0.983736887	0.958650118	0.022116128	0.180611581	0.923624882	0.967500269	0.001052165	0.003318622	0.163884438
253	2532	1	63	6929793026	R05C02	2009	0.066169032	0.160899091	0.093308944	0.038204728	0.103568741	0.549069288	12.37230532	181.5216077	316.6956692	1.660942955	1	29.45	MZ	0.025166504	0.985817725	0.063377535	0.897466438	0.009609697	0.001416765	0.80723507	0.354097018	0.846794023	0.027404317	0.0116645	0.030110263	0.064619546	0.021280151	0.000836472	0.792804243	0.441280386	0.995307782	0.407999723	0.910273	0.515633423	0.973529338	0.977377304	0.035250698	0.306673395	0.930354225	0.976784905	0.001396571	0.00596106	0.162926762
254	2541	1	70	6929793126	R02C02	2008	0	0.099057207	0.073034151	0.03467307	0.095265483	0.683900939	17.15749713	183.7868408	365.6700401	2.23930836	1	28.08	MZ	0.031251908	0.985633506	0.027598356	0.918466846	0.010196783	0.004905348	0.742981134	0.252604541	0.853725585	0.013666641	0.018513723	0.024715408	0.070374683	0.017009757	0.001291978	0.709866145	0.666409113	0.991146904	0.390951085	0.916725057	0.429771909	0.951811458	0.990368743	0.025022808	0.118594967	0.89762314	0.951642203	0.000678687	0.006141311	0.114268498
255	2551	1	55	6929806059	R01C01	2009	0.021079246	0.192609816	0.023850863	0.048523908	0.05770035	0.658941405	11.3224811	170.6993027	380.5726173	1.815429278	0	29.98	MZ	0.072308459	0.971996971	0.020742358	0.924733793	0.008162568	0.004890154	0.739458501	0.316909505	0.866939467	0.02897015	0.009787732	0.019388195	0.141866938	0.015633906	0.001398831	0.749827315	0.655133173	0.996091814	0.51352269	0.901591682	0.452615513	0.974491148	0.989540253	0.032495823	0.127478315	0.914783141	0.967575136	0.000184816	0.003818697	0.205730371
255	2552	1	55	6929806059	R02C01	2009	0.06150825	0.163864438	0.01096681	0.041172119	0.057297659	0.662544773	11.88566391	196.3018279	421.9439964	1.663803767	0	29.42	MZ	0.044135219	0.995923491	0.033798826	0.96421329	0.009068602	0.004577707	0.745550278	0.304156044	0.910311383	0.019081808	0.01782819	0.032333815	0.096367614	0.001440757	0.001297054	0.771032322	0.642011756	0.990857793	0.490851118	0.910014328	0.482101947	0.953261195	0.974459905	0.023418339	0.100731666	0.906124855	0.9525493	0.000565008	0.005788822	0.171739027
256	2561	0	37	6929793109	R04C01	2006	0.060053645	0.214931918	0.054291028	0.027843246	0.046506524	0.612013805	5.273080879	287.1766374	571.7523994	1.755296441	2	26.89	MZ	0.02873219	0.992531812	0.028498014	0.837454924	0.012859133	0.004668	0.734760705	0.400917039	0.852532097	0.028873508	0.016184391	0.034228737	0.112339999	0.022211771	0.001477522	0.768670859	0.624750974	0.989366095	0.480442769	0.915615363	0.50962963	0.988663945	0.981989715	0.030108186	0.219673802	0.93192068	0.981055254	0.00503958	0.006282065	0.24773053
256	2562	0	37	6929793109	R05C01	2006	0.1021855	0.206724369	0.065203594	0.020247665	0.050377566	0.571438005	9.331610632	313.3861714	526.8863408	1.722363997	0	34.49	MZ	0.053269184	0.985737667	0.055156859	0.847237237	0.007532925	0.005145958	0.713518253	0.407755645	0.8543318	0.0494154	0.01828401	0.030822422	0.095983016	0.032198041	0.00214235	0.78527754	0.600556715	0.998363437	0.46381509	0.919919896	0.49738689	0.968462257	0.976539443	0.04171253	0.204233062	0.911826148	0.958269372	0.00734576	0.004471024	0.245554929
257	2572	1	46	6929806070	R04C01	2009	0.027391788	0.233865764	0.094735313	0.068539294	0.036419571	0.544171646	5.480655683	266.0237845	552.9457293	2.199216592	0	38.38	MZ	0.032162798	0.996287161	0.01905451	0.837792464	0.013275083	0.005747619	0.699503639	0.388471183	0.857142857	0.048076256	0.014246866	0.023118206	0.10747196	0.020109975	0.00104153	0.805399868	0.727094327	0.990420783	0.227555662	0.909982092	0.448579161	0.964847049	0.985760544	0.035001293	0.284227382	0.912132161	0.925563872	0.002934313	0.003463413	0.269375831
258	2581	1	57	6929793033	R02C01	2009	0.072118824	0.196111844	0	0.02185939	0.055262044	0.636739491	15.33897818	251.3189241	719.5582724	1.960501199	0	20.9	MZ	0.042332705	0.953249811	0.044917651	0.970941822	0.016135792	4.61E-05	0.689566725	0.348095868	0.839184016	0.016265088	0.010633169	0.019415757	0.042931264	0.027537456	0.001229071	0.753560425	0.585382695	0.987975046	0.175716847	0.90192092	0.446438065	0.92946437	0.985325227	0.033515868	0.108543862	0.893182147	0.94807187	0.002571092	0.007070204	0.246721622
258	2582	0	63	6929793033	R03C01	2009	0.078989913	0.234542867	0	0.027589687	0.055802834	0.595129309	13.70903135	266.0898555	685.7223852	1.827804967	1	19.22	MZ	0.025007381	0.980420286	0.03146916	0.926500469	0.010495948	0.003438176	0.682528237	0.395804012	0.843691501	0.045061486	0.016422947	0.034336339	0.062552239	0.01751764	0.00030713	0.760348102	0.595954062	0.992235971	0.239151324	0.91360283	0.467737822	0.972156479	0.984265562	0.031953723	0.318835146	0.894832702	0.931821305	0.001639354	0.00804094	0.263635112
259	2592	1	51	6057825042	R03C02	2006	0.013409185	0.298756326	0.08711256	0.058110542	0.045222848	0.523330478	5.132561007	263.9775728	597.1197647	1.630708175	1	37.83	MZ	0.03934471	0.9932169	0.024937656	0.832730879	0.00640827	3.74E-05	0.773044416	0.40954944	0.852603459	0.046105433	0.005063858	0.01661042	0.100677356	0.011361721	0.010186728	0.833603102	0.547744193	0.991543331	0.361076206	0.914359646	0.411814465	0.898300108	0.989380107	0.021680516	0.207847101	0.931334669	0.986448083	0.001322809	0.01230981	0.370060421
260	2601	0	78	6929793004	R04C01	2009	-3.47E-18	0.125253442	0.084744122	0.009358195	0.121069218	0.640627898	8.775214874	248.3713343	435.8523552	2.056640875	0	25.38	MZ	0.031134359	0.986871735	0.010977841	0.886491727	0.002689979	0.002508552	0.733430971	0.297940052	0.861454194	0.023072172	0.014435228	0.020103601	0.081163096	0.013015583	0.000399909	0.745279199	0.714412052	0.987968945	0.383513098	0.924810365	0.408758033	0.961183334	0.98620066	0.035209012	0.181023278	0.913723659	0.947770309	0.001490614	0.00332786	0.178574055
260	2602	0	78	6929793004	R05C01	2009	0	0.149389325	0.068110939	0.012345227	0.104952712	0.653348126	10.82853461	280.5994858	461.5260826	1.984912336	0	29.95	MZ	0.013755204	0.971704517	0.021537799	0.902322568	0.007309101	4.96E-05	0.722345016	0.297254557	0.856408354	0.022929811	0.01258133	0.021830615	0.069241302	0.003562765	0.000377894	0.741967112	0.683548271	0.998313186	0.255441932	0.927902587	0.604139715	0.897132172	0.994336784	0.023354377	0.368002805	0.928900865	0.949062208	0.002627094	0.00485312	0.160829551
261	2611	1	47	6929793033	R04C01	2009	0.079131204	0.153364504	0.068600768	0.036517198	0.111912318	0.548344029	10.27018363	230.1013983	332.662881	1.910907655	1	24.87	MZ	0.055906756	0.991207912	0.020829747	0.896586648	0.009768627	0.003638079	0.718793365	0.392793199	0.865831435	0.037147178	0.020480406	0.026305545	0.109256462	0.025647612	0.001722203	0.730733676	0.538538866	0.990496802	0.278989516	0.874504811	0.45487413	0.955342974	0.988114284	0.027569358	0.128605361	0.899099744	0.950026396	0.003843848	0.006408266	0.148356279
261	2612	0	47	6929793033	R05C01	2009	0.09152478	0.193433963	0.036592241	0.067254012	0.099819333	0.501841103	6.741516209	209.5091339	386.6218441	1.775150259	2	30.41	MZ	0.054489382	0.979178866	0.021768707	0.919653835	0.008839797	0.00431255	0.744224885	0.383435284	0.846569303	0.023080435	0.0179285	0.026971332	0.075412029	0.013798995	0.00134587	0.763190138	0.579389482	0.970220459	0.365885158	0.850042099	0.475212672	0.956108952	0.97188142	0.025197381	0.171013312	0.904386455	0.958145407	0.002579897	0.005205323	0.183625285
262	2621	0	49	6929793137	R02C01	2007	0.063554349	0.14348871	0.087339829	0.07160629	0.072388848	0.544590186	10.82152439	264.4266087	478.7811051	1.839172621	0	37.48	MZ	0.038096145	0.96341599	0.01431127	0.910632766	0.012873324	7.97E-05	0.710179477	0.354035491	0.838452566	0.025801138	0.014397036	0.028109255	0.119534959	0.036118781	0.000994181	0.751128208	0.606360228	0.993123038	0.263866094	0.906592006	0.421283598	0.968768509	0.983323841	0.04012131	0.190824655	0.884040934	0.983123583	0.002180872	0.006764975	0.195091398
263	2631	1	41	6057825057	R02C02	2006	0.080534739	0.19656486	0.04083038	0.034907518	0.025943225	0.601243233	6.6880379	281.7635074	622.1271034	1.81228078	0	31.65	MZ	0.059947775	0.975228662	0.002535068	0.934818446	0.012614331	0.004842516	0.676376546	0.33271095	0.845032322	0.014144699	0.01835103	0.027528263	0.106433347	0.095628911	0.02809668	0.760442137	0.691506345	0.980020714	0.276401617	0.900249209	0.356936795	0.881593425	0.986294572	0.036570071	0.107898341	0.927705096	0.97810704	0.00767138	0.022294319	0.174722245
263	2632	1	41	6057825057	R03C02	2006	0.090562209	0.215344974	0.01408606	0.084914503	0.019946245	0.566849504	9.681815444	293.9413091	588.6501782	1.81343325	0	29.31	MZ	0.051519615	0.985636891	0.020045907	0.91444014	0.008827938	0.003937459	0.672538812	0.296633422	0.828784914	0.008209111	0.008208499	0.028348714	0.103775246	0.050021571	0.020042159	0.832918287	0.700629544	0.986284491	0.308903357	0.91001306	0.362392227	0.940759666	0.987843552	0.034983022	0.12418564	0.919876116	0.946567682	0.002471588	0.023012939	0.211638667
264	2642	1	69	6929793137	R06C01	2007	0.027635408	0.293221626	0.050129153	0.066541246	0.073775066	0.49414298	4.547959371	278.0934456	680.4410561	1.790169725	1	33.89	MZ	0.043219191	0.983157536	0.046733429	0.885704579	0.007274302	0.00554395	0.699003096	0.33521074	0.86425396	0.040486362	0.015781525	0.027109503	0.045126434	0.033306495	0.006175228	0.77463815	0.625310418	0.985616258	0.411148829	0.952768303	0.485789687	0.955413638	0.992650503	0.041304161	0.12244898	0.883797914	0.95599015	0.001530925	0.006171905	0.239188503
265	2652	1	68	6042308154	R01C01	2006	0	0.110872406	0.018210542	0.055648202	0.089828923	0.706610364	15.67812453	192.6250865	512.6451605	2.123208029	0	30.66	SG	0.073787731	0.977560079	0.025505294	0.736838834	0.007772894	0.003687102	0.734600374	0.242361213	0.844303134	0.009271899	0.016876422	0.02011724	0.102346507	0.029909707	0.036557517	0.759176861	0.35862803	0.982735612	0.340017866	0.888457461	0.326456586	0.956204531	0.98908272	0.033521265	0.061739258	0.91795604	0.906370819	0.000415105	0.015137109	0.11903147
266	2661	0	62	6929793103	R04C02	2009	0.117949967	0.170529924	0.092671748	0.035351859	0.063065129	0.512923896	9.509382859	300.846542	461.8222922	1.845794069	0	25.68	MZ	0.037857963	0.993679596	0.038689548	0.913611621	0.006347812	4.36E-05	0.727259182	0.450876334	0.856255158	0.022111739	0.011475078	0.020641394	0.061237682	0.014292663	0.001628195	0.846153622	0.589444774	0.982513603	0.373048072	0.905713815	0.428174235	0.951282188	0.986441694	0.035857448	0.158220876	0.907908437	0.958856111	0.000850585	0.004096859	0.240230429
266	2662	1	62	6929793103	R05C02	2009	0.024332022	0.133786588	0.076823105	0.037538336	0.072611914	0.653081161	8.388569375	235.5922434	355.3331329	1.988641462	0	27.16	MZ	0.01434701	0.986913766	0.023615358	0.890338846	0.00614525	4.26E-05	0.752280338	0.311826394	0.862929583	0.009045667	0.011290874	0.026543345	0.068413761	1.35E-09	0.001918568	0.801394109	0.593361469	0.9870611	0.358318322	0.90620839	0.504958912	0.99954699	0.98006722	0.017502761	0.137092212	0.909045898	0.948222299	0.001315258	0.006185225	0.124524554
267	2671	1	63	6057825019	R03C02	2006	0.057139933	0.26798914	0.190130313	0.052003247	0.028978702	0.438091994	12.15598826	277.5564517	586.8741482	1.706572729	1	25.88	DZ	0.07490417	0.993703237	0.011031343	0.805352461	0.002853731	0.001517012	0.773926912	0.497239523	0.863077175	0.050265212	0.004737461	0.009319122	0.065677301	0.014073836	0.037249991	0.855330522	0.544678786	0.990315807	0.315145949	0.898158627	0.606842952	0.958102355	0.987264345	0.041274479	0.166034931	0.968144757	0.981396815	0.004853789	0.010893055	0.240599171
268	2681	1	62	6929793033	R04C02	2009	0.052815308	0.272510784	0.018908231	0.120847225	0.034957221	0.50548726	11.02049127	272.6863014	550.5367989	1.732645608	0	26.21	MZ	0.040986449	0.984766033	0.057588705	0.940399106	0.007962653	5.64E-05	0.709639084	0.372057563	0.856696429	0.041176707	0.014561179	0.026474739	0.070054468	0.008700793	0.001088547	0.78801519	0.486120499	0.993896565	0.27120269	0.934567334	0.447524136	0.951329441	0.982395555	0.02435922	0.209630702	0.918583165	0.932456339	0.002664468	0.005506809	0.28929315
268	2682	1	62	6929793033	R05C02	2009	0.063111923	0.29602659	0.011301468	0.191446364	0.04414385	0.390284332	7.589602576	187.3516782	531.0442621	1.469335356	0	28.38	MZ	0.046553103	0.975504133	0.017459708	0.885586505	0.008255393	0.005211047	0.735413433	0.386784391	0.843294635	0.054958646	0.012654255	0.035927084	0.068559087	0.017845052	0.00188143	0.839032009	0.437629328	0.991445562	0.363516923	0.95330595	0.552114804	0.976038015	0.992584665	0.03660082	0.305482431	0.864566691	0.93966122	0.005495962	0.00856346	0.284430124
269	2691	1	53	6929793125	R06C01	2008	0.016715586	0.173763563	0.067692134	0.036868222	0.036080354	0.657194592	7.305669683	237.755397	356.1864912	1.935581811	0	35.75	MZ	0.076020453	0.985858369	0.019296254	0.839773436	0.01324211	0.000534188	0.719787442	0.273200812	0.863456006	0.022043818	0.018903568	0.032051648	0.086945215	0.031849486	0.001745075	0.741401118	0.631166179	0.99653757	0.441320391	0.934767607	0.47241784	0.93312182	0.974017689	0.023244345	0.115149397	0.918988183	0.935869587	0.002904978	0.007034887	0.144466356
269	2692	1	53	6929793125	R01C02	2008	0.001067876	0.140163176	0.068329185	0.05990499	0.037989054	0.681472042	13.12925236	211.7455052	332.4819299	1.937668452	0	31.15	MZ	0.033087401	0.985984579	0.0241749	0.766328253	0.003513201	0.009326819	0.726660285	0.218148874	0.889496347	0.010404931	0.013470415	0.027108798	0.039228177	0.051697068	0.000205662	0.700255234	0.701958511	0.988172268	0.455224462	0.920267811	0.427221516	0.951515127	0.987222404	0.026639858	0.138325421	0.894719708	0.960398265	0.002232746	0.006093196	0.130222427
270	2701	0	59	6929806059	R03C01	2009	0.021964532	0.348295872	0.015177188	0.049769528	0.060006908	0.508301703	12.38892712	264.4899208	696.2889388	1.625320072	0	29.74	MZ	0.070635637	0.99419875	0.022376371	0.956719686	0.007738028	4.73E-05	0.746873018	0.427414781	0.862934271	0.053613445	0.01017849	0.025671449	0.068701784	0.025028576	0.000218871	0.796929488	0.641709811	0.992890986	0.303313199	0.938141984	0.486701728	0.990521792	0.981119232	0.026262767	0.149058474	0.919038717	0.941919016	0.001736215	0.002170011	0.29526532
270	2702	0	59	6929806059	R04C01	2009	0.168236986	0.214928142	0.078741336	0.067324152	0.049044148	0.413871531	17.68798953	217.1239625	490.8169771	1.620592977	1	31.61	MZ	0.064152191	0.983384321	0.053315498	0.926603991	0.006382482	4.27E-05	0.787316643	0.488432489	0.866789008	0.064235351	0.012546088	0.022458565	0.121709265	0.056001917	0.001342474	0.854248887	0.52068879	0.986077399	0.413110694	0.935150472	0.409870641	0.987893283	0.987617278	0.03718664	0.081266879	0.944507253	0.966171657	0.002486068	0.003138213	0.228698399
271	2711	0	55	6042308005	R02C01	2006	0	0.133156948	0.08272003	0.025653836	0.052596062	0.691774908	10.66795709	268.1521974	458.0329554	1.962358884	0	19.97	MZ	0.046764467	0.961735063	3.85E-05	0.741854793	0.008024349	0.004994111	0.709242674	0.249963931	0.878141903	0.004066289	0.015081557	0.013400335	0.059215073	0.012763424	0.036901714	0.792459174	0.546289463	0.993026252	0.435102766	0.915898752	0.45248538	0.967362044	0.997405918	0.031615346	0.07789388	0.949608858	0.972943637	0.002056417	0.017782784	0.11429092
271	2712	0	55	6042308154	R03C02	2006	0	0.098465967	0.064148454	0.037829009	0.047293797	0.734136082	14.66858057	258.2080886	411.262915	2.028267619	0	24.88	MZ	0.044410969	0.999391416	0.034176799	0.903686455	0.008138132	0.000300865	0.680502778	0.22075844	0.839764848	0.00409387	0.016395271	0.025764683	0.110600399	0.020549178	0.053208937	0.80300446	0.63707692	0.989867417	0.434545773	0.936284777	0.382157124	0.887043541	0.956875637	0.031061383	0.042490699	0.937349861	0.943357455	0.001746525	0.017862689	0.072867117
272	2721	0	54	6055432099	R03C01	2006	0.028349439	0.181511636	0.082198586	0.054971905	0.103292984	0.57565006	14.67157859	237.8737699	375.1184189	1.92073273	0	36.28	MZ	0.046855824	0.978997128	0.029041096	0.82321992	0.008245997	0.005775076	0.739076382	0.376763105	0.822668394	0.035043904	0.015624776	0.031286624	0.094185745	0.036987917	0.001701909	0.754700106	0.567569477	0.983132132	0.310203769	0.920591975	0.583200142	0.926635825	0.974984646	0.041949219	0.229899275	0.932693519	0.952771845	0.002132936	0.012647455	0.257457792
273	2731	1	58	6055432102	R01C01	2006	0.069055128	0.299289096	0.044145587	0.073253538	0.078614786	0.47090417	4.730082549	362.1690822	612.8823587	1.747364853	1	25.06	MZ	0.05832364	0.999839809	0.012058098	0.801218661	0.01007825	6.97E-05	0.725181834	0.43276015	0.834166987	0.101979247	0.021919567	0.032436754	0.201024836	0.020354368	0.000297425	0.802015782	0.527563645	0.993421191	0.393031213	0.915096916	0.517300817	0.950332566	0.989806405	0.032762845	0.325745222	0.949027522	0.947878036	0.003285733	0.006894796	0.374733888
273	2732	1	58	6055432102	R03C01	2006	0.037844964	0.25946398	0.05748917	0.060217333	0.084229379	0.542287679	4.780110479	366.0028327	576.051463	1.904005024	1	20.83	MZ	0.065391466	0.99660159	4.42E-05	0.877272124	0.004031035	0.001586148	0.725924749	0.418497368	0.843799327	0.025191999	0.006550807	0.034914648	0.225760641	0.028441574	2.24E-05	0.798697164	0.572870463	0.990007079	0.443450649	0.92337343	0.528250381	0.977895109	0.992404083	0.021928005	0.275159051	0.956991825	0.963412878	0.00184554	0.002953707	0.323288012
274	2741	1	51	6057825033	R02C02	2006	0.069671486	0.188631262	0.031135465	0.014249829	0.064616054	0.609593337	10.88551616	283.3220566	673.2241106	1.845616408	1	24.69	MZ	0.065434834	0.988335378	0.001647446	0.919825268	0.007430842	0.006136364	0.668830976	0.323854315	0.856173305	0.031500988	0.019606534	0.017062364	0.053253606	0.031805264	0.039399581	0.796524975	0.555400145	0.997194386	0.266805582	0.911016306	0.291237113	0.838470267	0.974860905	0.041260429	0.182770843	0.922233966	0.952943349	0.000594614	0.016080492	0.206852044
274	2742	1	51	6057825033	R03C02	2006	0.099808767	0.146456596	0.058618444	0.016539172	0.059586595	0.595912791	12.86074094	221.2145544	594.4344795	1.774746694	0	24.56	MZ	0.040416863	0.980444189	0.01492983	0.876283341	0.00403166	4.38E-05	0.723249498	0.356072066	0.839815009	0.022239844	0.018689525	0.01827999	0.04886805	0.008155958	0.04596243	0.789739238	0.521456554	0.993467266	0.239787869	0.895142612	0.384858876	0.940048117	0.981331955	0.048093897	0.18371784	0.915234683	0.943301985	0.002472047	0.013700758	0.16595333
275	2751	1	60	6057825042	R01C02	2006	0.077013046	0.147058151	0.080097859	0.050031486	0.054972523	0.578610811	10.424103	220.1121177	485.6470443	2.298411415	0	31.25	MZ	0.048014902	0.989605386	0.007145347	0.909673695	0.016161587	3.43E-05	0.775783257	0.358027435	0.845518067	0.019697848	0.01685767	0.01812582	0.095479113	0.038390214	0.036081602	0.795183125	0.492390671	0.997472499	0.1777038	0.908173513	0.449605923	0.914444058	0.986711228	0.039978393	0.139937574	0.938978749	0.929310501	0.001576051	0.005142008	0.193594174
275	2752	1	60	6057825040	R04C01	2006	0.114113561	0.101178677	0.118270054	0.027213524	0.054633667	0.604368685	16.31402855	143.6897801	341.9315334	2.1391909	0	43.37	MZ	0.055461053	0.999908035	0.003622416	0.887393263	0.002194749	4.25E-05	0.748985986	0.369543706	0.865308893	0.012531919	0.004455586	0.014088917	0.055721468	0.014399264	0.01535741	0.826037624	0.861321008	0.999851628	0.206785845	0.89436933	0.367474441	0.991002729	0.983336171	0.034839445	0.281907646	0.922420758	0.990127112	0.000669868	0.005266638	0.091356441
276	2761	1	57	6929793103	R02C01	2009	0	0.221754494	0.090187199	0.024505046	0.043118745	0.619876814	7.908950433	266.1899111	548.8095153	1.845345596	0	22.2	MZ	0.013003511	0.976101053	0.001690046	0.877588438	0.00612803	0.000135667	0.648735174	0.392501434	0.868638171	0.034656446	0.015746874	0.025086796	0.057425151	0.014912926	0.00099036	0.817845879	0.691525696	0.986997276	0.386340387	0.931162432	0.48191382	0.971222035	0.968552328	0.022127485	0.14767018	0.910822111	0.962892639	0.002726352	0.005412286	0.231711271
276	2762	1	57	6929793103	R03C01	2009	0	0.21893805	0.032895124	0.022036994	0.05049985	0.679975291	9.824420873	242.798602	517.6804447	1.898034091	0	22.78	MZ	0.018822286	0.991741255	0.041149393	0.938668593	0.005597721	0.013544426	0.671493845	0.338546911	0.865404687	0.029630558	0.01366969	0.030074406	0.090976666	0.021966348	0.001334913	0.785118564	0.691246243	0.991323105	0.308061917	0.892160136	0.454160603	0.957549534	0.972745298	0.031918853	0.124529796	0.922642489	0.934097956	0.002792128	0.008590747	0.239599688
277	2771	1	62	6055432089	R06C02	2006	0	0.135125801	0.007244671	0.028289057	0.124138396	0.744470524	12.31716933	217.692258	386.3745799	2.13615409	0	42.86	SG	0.027631845	0.992216549	0.022256332	0.900801786	0.002892591	6.92E-05	0.7348909	0.268185373	0.843178851	0.030603612	0.012218823	0.019829801	0.118482657	0.005918315	1.74E-05	0.747699207	0.58012797	0.998206591	0.323612216	0.93746702	0.522763116	0.974020161	0.964885962	0.018656031	0.212662014	0.940005468	0.958720483	0.000743093	0.004628681	0.170683332
278	2781	1	52	6057825057	R03C01	2006	0.077638193	0.136294789	0.104310904	0.029786771	0.039389331	0.602053161	12.08014861	256.2988065	451.8563357	1.870873386	2	22.03	MZ	0.065273507	0.990336238	0.013907785	0.797605205	0.018483115	0.006725008	0.716198337	0.333495497	0.852746491	0.034090136	0.024424284	0.022462304	0.084999717	0.054270866	0.037614451	0.777751684	0.420836837	0.97924647	0.431557506	0.90120057	0.430244941	0.951807649	0.978395067	0.065857501	0.18829824	0.936749733	0.932030721	0.007074346	0.023381641	0.148419802
279	2791	0	61	6929806070	R01C02	2009	0.008617184	0.170800986	0.03723235	0.050776987	0.061550405	0.663009763	5.324989631	336.2994238	563.3151766	2.12486675	0	17.37	MZ	0.051371724	0.979245701	0.001608148	0.901017035	0.00726366	0.007226906	0.733283694	0.324026584	0.872918107	0.017171657	0.014779549	0.020617811	0.048591395	0.015766896	0.001037223	0.751202974	0.696692324	0.989433257	0.428695984	0.91424412	0.293446703	0.927777437	0.978509818	0.03298998	0.243088942	0.899394047	0.936523913	0.002576367	0.006277591	0.229967429
279	2792	0	61	6929806070	R02C02	2009	0	0.175662926	0.019971415	0.065212839	0.051602317	0.662759373	4.456751959	334.1943705	580.9118498	2.110692944	0	19.97	MZ	0.02946231	0.993923253	0.040752351	0.890827355	0.022415081	0.008503963	0.721117065	0.304782129	0.87068323	0.016076083	0.018147847	0.024079029	0.091410183	0.005682102	0.000222327	0.757733124	0.613579498	0.975379942	0.401321833	0.89209395	0.304480652	0.979434935	0.976477449	0.034550089	0.210886214	0.898629191	0.942252596	0.002277875	0.005923242	0.195205151
280	2801	1	55	6055432092	R04C02	2006	0.083043994	0.206852744	0.055234403	0.102311344	0.059037607	0.528036752	5.105885898	318.9571935	539.1711034	1.822517692	0	37.46	MZ	0.09760662	0.98571751	0.036189529	0.742980356	0.027001987	0.007368561	0.754795595	0.409127917	0.826189726	0.025152258	0.026418344	0.038676668	0.091361678	0.012959394	0.005405184	0.830508694	0.541779176	0.962046023	0.256179282	0.916474561	0.536855317	0.945491173	0.933233514	0.040238695	0.212443853	0.946856936	0.945033833	0.008209431	0.013614002	0.306982311
280	2802	0	55	6055432099	R01C01	2006	0.059550031	0.181972648	0.031824646	0.050411299	0.062398436	0.649727817	5.558784085	324.113655	500.6434188	1.967692831	0	40.84	MZ	0.090996375	0.983280589	0.018753005	0.714308648	0.015234982	0.008577425	0.725589339	0.39216749	0.829332002	0.031787004	0.020762702	0.025962284	0.097267281	0.021377418	0.003912175	0.799639523	0.520193981	0.970699863	0.225007563	0.919163109	0.5063593	0.89662543	0.965765498	0.024403733	0.199208257	0.945618272	0.951166107	0.010921203	0.004190708	0.297403924
281	2811	0	62	6929806070	R05C02	2009	0.031975525	0.317809695	0.04879207	0.050803788	0.082792601	0.473877071	9.213106906	183.2113688	391.4957844	1.641589741	2	30.1	MZ	0.034471042	0.965921387	0.02429521	0.895269065	0.007822025	5.30E-05	0.719180972	0.43902575	0.863066377	0.047256337	0.009135445	0.028452415	0.094812791	0.01888675	0.000973564	0.769474257	0.599558875	0.977922006	0.271180744	0.897419325	0.458461538	0.990895653	0.989932721	0.027934366	0.129890454	0.919483781	0.949674272	0.001785508	0.004951357	0.220529789
281	2812	1	62	6929806070	R06C02	2009	0.079940502	0.233342355	0.082135766	0.056288484	0.084680302	0.477637383	8.925951133	194.329168	418.433684	1.673798207	0	29.18	MZ	0.034653312	0.990267004	0.042406312	0.879096992	0.012447934	0.001336779	0.711141852	0.439082962	0.86120139	0.047650989	0.015745338	0.018491686	0.074542518	0.03235863	0.003411905	0.800959119	0.57066864	0.992427716	0.262755812	0.938653643	0.408545727	0.991224101	0.99351524	0.043609655	0.1971387	0.92970189	0.936848537	0.000413645	0.001968463	0.222858188
282	2821	1	55	6042308075	R04C01	2006	0.054023728	0.210903418	0.070896856	0.050208168	0.046374142	0.559752793	12.38060484	226.8707539	513.039249	1.730184643	0	28.48	MZ	0.034371867	0.999998517	0.022632388	0.846377931	0.008857835	0.000776894	0.790757419	0.369714915	0.863834475	0.022421682	0.01452413	0.018109578	0.037412222	0.056628155	0.040609477	0.866409172	0.586893522	0.996642053	0.201782952	0.908863184	0.304338534	0.918478986	0.982172996	0.044252173	0.185384372	0.931270215	0.981523748	0.000746234	0.022054038	0.172756151
282	2822	0	55	6042308075	R01C02	2006	0.053084992	0.225493562	0.081999758	0.048741163	0.046841781	0.522651049	7.965182615	277.2437018	626.2573709	1.651730307	0	26.35	MZ	0.039529069	0.999150393	0.016775777	0.831687897	0.004045336	0.000963391	0.743199375	0.38012902	0.880584384	0.022219004	0.0137419	0.011307726	0.049857651	0.044143593	0.028978065	0.816651365	0.49694162	0.985095591	0.163239056	0.87276024	0.306497175	0.938284331	0.981604308	0.024058632	0.099929627	0.929176465	0.937636764	0.00425602	0.015782943	0.217856202
283	2832	1	52	6929793024	R03C02	2008	0.024307436	0.250088716	0.044888536	0.072427684	0.057914666	0.551850004	4.643532568	295.5318608	656.0357733	1.718013178	0	29.09	MZ	0.024500834	0.982142757	0.01754386	0.839990788	0.008575995	0.004337569	0.748289051	0.414905758	0.850546352	0.02379462	0.024419455	0.026936027	0.077322245	0.033853142	0.001256236	0.794586909	0.539014801	0.993641526	0.323349424	0.902856599	0.446087581	0.97594815	0.981192842	0.026710157	0.101236381	0.919845707	0.95824026	0.002446567	0.005554691	0.277161052
284	2841	1	57	6055432092	R03C02	2006	0.071748587	0.147010045	0.138062029	0.088257526	0.068946879	0.527490929	8.211714108	269.7611119	312.6876236	1.707777876	0	25.72	MZ	0.089346153	0.979597775	0.042571785	0.821538532	0.015604258	0.010177936	0.752491312	0.444389285	0.833794212	0.04144877	0.020471679	0.030713219	0.085981739	0.057244947	0.004067248	0.802396243	0.572774638	0.974291233	0.413212552	0.897753175	0.601981444	0.943156005	0.961481716	0.069246347	0.193370166	0.940415633	0.961682162	0.015959808	0.022008207	0.25118266
284	2842	1	53	6055432092	R06C02	2006	0.091686781	0.069983033	0.065594717	0.070014074	0.066670935	0.67567937	8.552690479	231.2483204	217.0992211	1.923696839	0	29.69	MZ	0.065071929	0.993126986	0.026403061	0.838892579	0.012606773	0.00408029	0.72068421	0.345310654	0.846089232	0.042088242	0.022240939	0.029073153	0.085496173	0.048791115	0.002919695	0.797154801	0.542020853	0.984557876	0.416222745	0.920096876	0.554241731	0.954932629	0.973600004	0.040485905	0.190445599	0.937802958	0.949190751	0.009137565	0.01305589	0.123045951
285	2851	0	56	6929793109	R04C02	2006	0.017972274	0.267755573	0.089127605	0.046549072	0.067888279	0.540411656	6.810717644	317.8138994	566.5864546	1.640092605	1	24.09	MZ	0.043161494	0.978122522	0.035971223	0.825111814	0.013334811	0.006909336	0.711395176	0.393623795	0.854790823	0.043031156	0.01713942	0.027016236	0.063508478	0.004562063	0.002352298	0.802226207	0.481072642	0.994231887	0.473175575	0.895621107	0.430250126	0.975500938	0.984928167	0.027199822	0.266788607	0.902870649	0.949000996	0.004942589	0.006685025	0.27155983
285	2852	1	56	6929793109	R05C02	2006	0.008206915	0.274871318	0.0837672	0.047076217	0.056391759	0.550697177	8.384782969	301.2302871	615.2005908	1.584278128	0	23.81	MZ	0.024100884	0.999362812	0.039136302	0.915447119	0.010437983	4.34E-05	0.766182679	0.394357899	0.864366354	0.035171022	0.015220365	0.030649775	0.10318955	0.009274918	0.001292598	0.799579196	0.559221446	0.994133189	0.430901976	0.925342181	0.497205812	0.982244415	0.985359109	0.025857551	0.32840701	0.913127585	0.96492504	0.001036533	0.003318494	0.280449913
286	2861	1	54	6042308068	R03C01	2006	0.069707128	0.248071173	0.035041854	0.14055368	0.036677326	0.470498484	2.169694266	263.8263396	630.016427	1.365266272	0	26.25	MZ	0.038053921	0.981265771	0.058580289	0.974273347	0.009289104	0.005596527	0.686762247	0.36138359	0.848000913	0.02712176	0.022518735	0.026201479	0.050273113	0.040513842	0.052717045	0.936338429	0.529919624	0.99010443	0.415724034	0.824150504	0.409694172	0.900196925	0.959972236	0.041600478	0.174981104	0.936750961	0.951595212	0.005810787	0.030242257	0.272716323
286	2862	0	54	6055432155	R05C01	2006	0.058398168	0.284766062	0.048035328	0.151941665	0.062027676	0.468040671	6.951342162	303.8560472	577.3453284	1.675908345	0	28.24	MZ	0.041557906	0.996523902	0.028116907	0.887286578	0.014652265	3.55E-05	0.750825524	0.449728047	0.880367127	0.018197961	0.006597831	0.012512077	0.03076383	0.007317157	0.030940747	0.878201648	0.47186047	0.996377952	0.47019868	0.939105911	0.644957201	0.9810864	0.998257838	0.022737192	0.19396021	0.975913171	0.96570595	0.001718789	0.011411776	0.384380151
287	2871	1	58	6929793103	R06C02	2009	0.035361971	0.250093183	0.082981902	0.040963128	0.045433182	0.494540775	9.389100548	215.2637219	603.5402449	1.604194694	0	28.07	MZ	0.014519727	0.988954856	0.021156876	0.933766442	0.010531201	0.007205909	0.71699274	0.34729336	0.861546931	0.01819907	0.013498335	0.028055229	0.027496292	0.022335701	0.000195387	0.788448424	0.620822123	0.992972976	0.156408004	0.888321109	0.393029078	0.952622123	0.978015048	0.030532016	0.236290819	0.932262809	0.948104353	0.002169714	0.008856676	0.202057736
287	2872	0	58	6929806054	R01C01	2009	0	0.223908356	0.084541453	0.061013537	0.084411109	0.556143936	15.94597018	157.4145446	533.036704	1.91163733	0	28.99	MZ	0.0246985	0.988577318	0.024234413	0.918740762	0.00827342	0.001610419	0.725066254	0.330538106	0.868988963	0.053704008	0.011848788	0.022554136	0.114914949	0.024011687	0.001523528	0.803833421	0.627101666	0.995603797	0.252221501	0.900380796	0.490538574	0.962456581	0.989196804	0.03498769	0.170970266	0.903731128	0.944390984	0.001533963	0.00598728	0.229789859
288	2881	1	75	6929793118	R03C01	2004	0.105529268	0.154488532	0.240091116	0.050819935	0.095497381	0.372800301	24.46154591	64.61177961	276.2415788	1.750686255	1	24.18	MZ	0.044952918	0.987694269	0.037539432	0.902351193	0.014724368	0.005180821	0.769840252	0.515591656	0.897558502	0.209234335	0.015044252	0.01959313	0.043527581	0.095257697	0.000575399	0.878077118	0.521861808	0.99195795	0.187861884	0.863566849	0.487703118	0.987931619	0.979528099	0.038577839	0.16553288	0.933971457	0.953318097	0.005802332	0.005827497	0.168541928
288	2882	0	75	6929793118	R04C01	2004	0	0.113599418	0.070333029	0.031738196	0.105427651	0.690214386	16.07949524	181.5734007	342.4714658	2.010740009	1	23.62	MZ	0.015017498	0.986447097	0.056481797	0.947273471	0.020209676	0.007697774	0.709172059	0.250830121	0.884903429	0.038242107	0.020912393	0.017761989	0.166809491	0.01782306	0.000738852	0.733665708	0.218846946	0.990996698	0.141815506	0.935616053	0.385773318	0.992055996	0.989316563	0.017886579	0.068523927	0.923507682	0.8755083	0.001429056	0.002696046	0.132554733
289	2891	0	61	6929806059	R01C02	2009	0.118943511	0.235948269	0.095540241	0.092744354	0.079754344	0.397439066	8.845556577	276.6109631	447.6089829	1.513134774	0	26.32	MZ	0.051243775	0.984576291	0.044117647	0.846115417	0.009081033	5.77E-05	0.74847232	0.425527156	0.868659761	0.070841889	0.014496554	0.018749145	0.068766098	0.031325809	0.002508546	0.824969897	0.551634628	0.99411649	0.250106493	0.913967488	0.448955916	0.977958226	0.979217283	0.03307031	0.165865992	0.934472758	0.946696704	0.001687287	0.002592835	0.267760328
290	2902	0	54	6042308005	R05C01	2006	0	0.106703207	0.055817212	0.078909791	0.039929298	0.72681926	10.14516165	193.5222264	370.3364078	1.976504812	0	36	MZ	0.042302562	0.991303262	0.019430951	0.871402082	0.005172585	0.006034757	0.726441062	0.287765133	0.890204809	0.006695958	0.013972028	0.006164556	0.063082794	0.008281885	0.041552612	0.837224786	0.710730328	0.986019812	0.0995185	0.917139091	0.407370799	0.977288703	0.990918098	0.032975472	0.105096913	0.933704338	0.91143766	0.001120864	0.018170303	0.119299537
291	2911	1	51	6055432099	R01C02	2006	0.057218821	0.281744162	0.053408896	0.116729001	0.080280152	0.454541174	2.776085236	359.7101566	586.8423103	1.644518858	0	25.61	MZ	0.03612167	0.989352855	0.0267014	0.878074133	0.011106326	0.003460208	0.728644951	0.448494655	0.8384069	0.043292055	0.018696207	0.024978748	0.110792227	0.034844145	0.007481114	0.795266895	0.586760352	0.968163666	0.317912816	0.912763387	0.51659751	0.905147337	0.935927948	0.034085771	0.167135947	0.935552037	0.962358265	0.008095877	0.010555068	0.41590886
91	912	1	51	6055432099	R03C02	2006	0.057385019	0.192701557	0.041539439	0.069370185	0.099162488	0.572602945	7.757606947	325.0883038	485.9726856	1.857347035	0	27.11	MZ	0.072136256	0.986771986	0.057753165	0.842598652	0.012963797	0.004786979	0.75375607	0.411600649	0.850721913	0.039950749	0.019535103	0.029912848	0.098474483	0.048342697	0.003972322	0.752779901	0.596953345	0.97866019	0.349484573	0.881194881	0.52946087	0.922230142	0.932201439	0.040186098	0.274837631	0.941164662	0.949014424	0.008039469	0.008184106	0.337550212
292	2921	1	53	6929793103	R02C02	2009	1.73E-18	0.250320333	0.072179798	0.037179779	0.052488751	0.57383422	9.616077361	208.5816955	516.1199693	1.786625452	1	37.93	MZ	0.03209491	0.989445377	0.014939309	0.892587671	0.008018972	0.010041505	0.690092556	0.388777621	0.860656164	0.038247669	0.013798522	0.03049283	0.092678817	0.022083433	0.002660097	0.822592238	0.598215778	0.975680429	0.141621784	0.899790282	0.345863427	0.926728119	0.982650485	0.024496166	0.196483652	0.900949927	0.954432129	0.001353377	0.006029889	0.238063407
292	2922	1	53	6929793103	R03C02	2009	0.041911037	0.245721216	0.097188084	0.038254607	0.034244587	0.543885544	12.02411067	175.7883182	506.4358111	1.708039877	1	35.65	MZ	0.030248502	0.976926889	0.028987754	0.887145494	0.006633666	0.002909476	0.692964749	0.442065468	0.852457458	0.04283903	0.012429017	0.02148284	0.084274262	0.01320138	9.19E-05	0.826924293	0.565562925	0.996241619	0.2571376	0.905998333	0.408477356	0.962491613	0.979198765	0.020995627	0.227706422	0.927930768	0.963646996	0.000989848	0.003688274	0.203787924
293	2931	0	68	6929793055	R03C01	2005	0.044200398	0.118793121	0.146442441	0.05441238	0.1355409	0.509023738	13.0646442	171.6427469	281.9794655	2.061447876	0	26.12	MZ	0.035056505	0.988884644	0.037486516	0.731598452	0.014380825	0.016314316	0.799357524	0.343063745	0.854155065	0.038658625	0.013599582	0.020518962	0.071070978	0.043207677	0.002362861	0.780919558	0.438496175	0.993518265	0.334562799	0.889878427	0.491963662	0.993565641	0.971328321	0.025309394	0.195033217	0.925147864	0.969471333	0.003189534	0.00447766	0.104837683
293	2932	0	68	6929793055	R04C01	2005	0.036018835	0.131014182	0.105707803	0.045091123	0.134179957	0.562182194	10.79171887	228.1077933	358.34737	2.036937032	0	25.44	MZ	0.038248818	0.991481057	0.020045674	0.847747977	0.014356682	4.70E-05	0.769144657	0.338257012	0.859808554	0.023415394	0.021357107	0.022003097	0.089514944	0.007814612	0.004324908	0.734370726	0.594839418	0.986011442	0.335956539	0.898069862	0.498206208	0.984862023	0.963949652	0.034034496	0.140625	0.926798823	0.953431095	0.002120528	0.006587109	0.13029869
294	2941	0	55	6055432092	R02C02	2006	0.047460789	0.201572171	0.023677149	0.064095797	0.050063515	0.658405165	5.569090225	312.7047943	451.0834236	1.836615965	0	33.79	MZ	0.098249786	0.983607403	0.038486046	0.846726927	0.00986869	0.002220011	0.680475841	0.375714068	0.827554595	0.033632179	0.025115907	0.038416646	0.096445183	0.02124129	0.005642688	0.783548356	0.573429391	0.98426585	0.285136765	0.898116871	0.572190692	0.941168383	0.96561064	0.043959314	0.381342062	0.922822905	0.916446785	0.012520658	0.013487505	0.328875562
294	2942	1	49	6042316074	R04C02	2006	0.055072798	0.260888157	0	0.073309316	0.021858134	0.598441843	5.615106659	303.9750878	543.8918203	1.761053713	0	35.99	MZ	0.020908051	0.992567514	0.014387242	0.894964138	0.002248237	4.30E-05	0.639259317	0.387145049	0.850154966	0.017995664	0.011021891	0.017417977	0.06849498	0.003148512	0.000266502	0.810531316	0.583069931	0.990690235	0.31449107	0.933513968	0.362886859	0.932256214	0.993872135	0.014762685	0.173816311	0.952784941	0.969281234	0.002713729	0.003031242	0.288814656
295	2951	0	74	6929806070	R01C01	2009	0.060480261	0.126903496	0.153278665	0.071373874	0.099035786	0.495124193	13.14316053	174.5557504	251.2456327	1.793924441	0	28.37	MZ	0.051785036	0.994866889	0.016088328	0.886858492	0.012495406	0.004939143	0.735931157	0.378273906	0.848763475	0.033089839	0.018485115	0.02207875	0.177502907	0.037752407	0.0002182	0.779117941	0.576364214	0.993997655	0.237713691	0.859233741	0.482045184	0.954335911	0.994700489	0.067659796	0.131620112	0.919384394	0.954248957	0.004186613	0.005726664	0.169025581
295	2952	0	74	6929806070	R02C01	2009	0.085170108	0.22506233	0.147462733	0.10210888	0.086337736	0.35523883	13.97196827	179.1828691	338.256949	1.496699195	0	32.94	MZ	0.050522545	0.963020965	0.031534861	0.90612057	0.012339433	4.63E-05	0.771111055	0.444354958	0.863860096	0.039142151	0.014370296	0.026454597	0.217776709	0.061169615	0.001969893	0.769485432	0.522127892	0.98450402	0.234333536	0.871054337	0.447237183	0.971842655	0.988392651	0.068465918	0.143875732	0.917282084	0.962314358	0.005959052	0.003959672	0.275364247
296	2962	0	76	6055432120	R01C01	2006	0.077338456	0.069967834	0.108811722	0.047068632	0.079934641	0.671027358	17.29693886	146.6536028	291.8078291	2.046121466	0	28.92	SG	0.067971117	0.989347952	0.038360656	0.761006291	0.011116701	0.014202172	0.757525658	0.357324097	0.846603918	0.062500767	0.025790694	0.037682234	0.083945746	0.048000919	0.00585748	0.725310704	0.496709339	0.992704868	0.506814868	0.927873127	0.593246308	0.932622141	0.971850122	0.115428943	0.325844842	0.948347905	0.960207797	0.00872994	0.010042656	0.154270348
297	2971	1	55	6042308041	R05C01	2006	0.067308699	0.158315723	0.070009794	0.065357787	0.052783805	0.591595858	4.866116798	220.5620055	506.5364855	1.931237419	0	24.37	MZ	0.041080382	0.997630581	0.021353833	0.86678662	0.003965313	0.001121428	0.745481524	0.295280998	0.861944248	0.022268583	0.011238555	0.018706992	0.054189157	0.015334428	0.049615001	0.837218769	0.64157448	0.994034721	0.287538773	0.941223437	0.313820575	0.94892646	0.979340902	0.048040504	0.174004438	0.967411927	0.983932427	0.002798925	0.015119314	0.12941216
297	2972	0	55	6055432099	R05C02	2006	0.164681003	0.113958423	0.109421305	0.060032154	0.062708669	0.523695895	9.579769751	223.4946632	323.2779373	1.845186823	0	25.15	MZ	0.057738614	0.996203288	0.020926756	0.771232107	0.008355425	0.002374357	0.782472152	0.430816608	0.841167773	0.065049322	0.013977624	0.012622125	0.105956326	0.081514034	0.002020484	0.792125378	0.556647286	0.977775024	0.420584042	0.921957221	0.565966719	0.961942868	0.979359173	0.059732965	0.321577668	0.959279281	0.95633889	0.008864429	0.003809156	0.239996613
298	2982	0	60	6055432102	R04C02	2006	-1.23E-18	0.063387803	-2.17E-19	0.019063734	0.154677029	0.798535633	7.9681251	236.2070639	317.256149	2.302632432	0	33.09	SG	0.057252708	0.993711335	0.023860837	0.90696545	0.010330294	0.000255711	0.700710198	0.191773107	0.8508519	0.007317136	0.017106699	0.032990806	0.109506414	0.005442927	4.84E-05	0.710323399	0.608240875	0.988114798	0.52956077	0.939050035	0.565805248	0.945591832	0.989447395	0.020645716	0.243784812	0.947532305	0.939026599	0.002925175	0.003144044	0.132772915
299	2992	1	54	6057825057	R01C01	2006	0.025188275	0.142750369	0.040819713	0.126806891	0.091709681	0.562142689	12.27158338	150.7541208	413.1578223	1.868195336	0	24.56	MZ	0.047588272	0.941742221	0.039782106	0.867067116	0.020139652	0.007166156	0.720843691	0.282389323	0.847617074	0.031354828	0.031913342	0.02671772	0.086608008	0.07578889	0.024688652	0.779989879	0.65352133	0.985487882	0.185863829	0.92005061	0.3663563	0.862875385	0.973488465	0.05336546	0.097531903	0.926332218	0.979955699	0.005905215	0.024273047	0.182057955
300	3001	1	57	6057825040	R05C01	2006	0.035080242	0.201057029	0.108780063	0.043845507	0.031103431	0.602246263	13.50690326	247.1171016	527.5223825	1.851448141	0	25.8	MZ	0.066682062	0.996537703	3.48E-05	0.928155709	0.000881558	3.48E-05	0.74529132	0.392719983	0.870608588	0.008182829	0.003506826	0.012984429	0.075005406	0.003918924	0.016827025	0.847244925	0.619939024	0.99956307	0.451235498	0.929780109	0.408889545	0.992719673	0.999612003	0.012617477	0.178500332	0.959482257	0.983633521	1.31E-05	0.007586677	0.198120193
301	3011	1	60	6055432102	R02C02	2006	0	0.193497515	0.039983551	0.031266074	0.106266255	0.661763365	12.09155703	280.422157	465.6161022	1.926962093	0	25.85	MZ	0.06443954	0.994863991	0.031129059	0.811101127	0.004538865	0.004595588	0.721330916	0.329794916	0.854255688	0.033136647	0.008839059	0.029235335	0.060270653	0.021610835	0.000763552	0.737851997	0.642183911	0.986642515	0.616563076	0.916743964	0.6021093	0.964398149	0.971221915	0.014013639	0.099889258	0.964321443	0.952574939	0.00277405	0.003034424	0.271913129
301	3012	1	60	6055432102	R03C02	2006	0	0.251781014	0.052842552	0.058025633	0.083318152	0.597443122	10.14054658	273.3364745	528.393472	1.792047921	0	27.28	MZ	0.049979973	0.989381899	0.010372078	0.917747767	0.008327799	4.11E-05	0.731637334	0.407599262	0.836440576	0.032042758	0.009300523	0.025270304	0.067656106	0.020103797	1.31E-05	0.757523531	0.667923156	0.980983892	0.62962464	0.93641429	0.62155371	0.960730199	0.973636443	0.026153462	0.095149254	0.956207014	0.952824098	0.004213711	0.002020051	0.319561303
302	3021	0	52	6055432109	R01C02	2006	0.030157454	0.062901968	0.019538097	0.018500347	0.063688925	0.7505898	21.75201645	136.0548423	413.0986808	2.083553192	2	28.01	MZ	0.020351011	0.989839117	0.013654852	0.779014561	0.013567583	0.005806759	0.674557565	0.18959668	0.891690915	0.014642543	0.01986923	0.037858347	0.092603352	0.011608638	0.030842605	0.711137423	0.516856031	0.993069428	0.182166377	0.881197203	0.34520277	0.814270808	0.983457763	0.034325363	0.170111916	0.931928401	0.936148738	0.006181499	0.019550768	0.05903234
302	3022	0	52	6055432109	R03C02	2006	0.020445415	0.068227292	0.065751244	0.024294725	0.073838161	0.731269692	16.79571313	145.4497506	341.8724955	2.216656092	2	25.11	MZ	0.042247474	0.935003972	0.028512539	0.809591301	0.002441775	6.14E-05	0.701900622	0.186097032	0.863758164	0.010661967	0.004906849	0.010622282	0.054777007	0.007709556	0.023903761	0.761089753	0.54671683	0.996625072	0.263824976	0.90896797	0.289703903	0.988590663	0.987165457	0.022962706	0.146888288	0.928124526	0.960589308	0.002282572	0.010628466	0.029681242
303	3031	0	64	6055432089	R01C01	2006	0.020958804	0.159996228	0.065857907	0.082239393	0.07088889	0.629683638	9.002679335	261.7204041	241.8972627	1.849151301	1	31.17	MZ	0.058968482	0.971486214	0.044134727	0.789189751	0.017431804	0.024936602	0.709643441	0.354151812	0.856626982	0.042826225	0.024128805	0.026630098	0.221389232	0.022766676	0.006211455	0.746396704	0.567849367	0.989562975	0.31275869	0.883666835	0.593134387	0.956437737	0.986995488	0.050512905	0.287654321	0.946329038	0.92226482	0.009212849	0.010193234	0.247766393
304	3041	0	69	6929806011	R03C02	2009	0.036198805	0.281959518	0.189680953	0.031964803	0.054443006	0.396900171	12.43643385	218.6624538	425.4924508	1.584745106	0	30.05	MZ	0.071498674	0.997958673	0.037589112	0.885895718	0.004573363	0.002652118	0.84360672	0.451065232	0.874349094	0.047159506	0.006933964	0.018362398	0.085646876	0.012674245	0.000356266	0.809649526	0.622328259	0.99115836	0.180268023	0.897244616	0.465748588	0.987382383	0.971398846	0.027348272	0.144874156	0.941621368	0.967265641	0.002626436	0.002411515	0.240568224
304	3042	0	69	6929806011	R04C02	2009	0.067911951	0.197488955	0.182501888	0.024519833	0.077673926	0.439851761	11.92425776	199.8130391	455.3753949	1.749235594	0	28.43	MZ	0.054941992	0.974267683	0.021187427	0.873217179	0.00652967	0.003843074	0.743902999	0.425512608	0.870959138	0.02567327	0.008377996	0.022246303	0.057922711	0.058065464	0.000106488	0.797414704	0.659169012	0.997237393	0.213176098	0.959983134	0.456973795	0.930386042	0.984912843	0.027913497	0.131913303	0.933489941	0.965725856	0.002540836	0.002339104	0.16414517
305	3051	0	50	6055432168	R04C01	2006	0.061366868	0.161939386	0.037519698	0.085605932	0.080558428	0.614454118	10.26993146	246.0167372	358.0763154	1.938878004	0	23.9	MZ	0.064559091	0.990357874	0.021362186	0.844399499	0.006827776	0.007324861	0.743568162	0.330577912	0.875873656	0.026206099	0.013754083	0.016661476	0.075765038	0.02439712	0.058565635	0.748693574	0.55318156	0.978020456	0.477276526	0.891525776	0.604188022	0.976126012	0.990173504	0.031355933	0.243211134	0.947184135	0.927173125	0.002776776	0.018410362	0.188635454
305	3052	0	50	6055432168	R05C01	2006	0.077868647	0.124075109	0.040293418	0.069671905	0.086401493	0.636496854	9.731713545	237.6595465	291.0157156	1.951332071	0	24.65	MZ	0.056376128	0.993547912	0.021134916	0.843831651	0.005081697	0.006905008	0.749386106	0.277505869	0.858609894	0.019838103	0.015749732	0.011088922	0.064128666	0.000698614	0.045927031	0.751854422	0.542718756	0.971370509	0.447275953	0.896290585	0.603226039	0.95266869	0.990561762	0.029396748	0.232377761	0.954089495	0.931416951	0.002734971	0.016641432	0.149042826
306	3061	1	50	6042308005	R06C02	2006	0.138516589	0.16528679	0.051444137	0.04256136	0.047536456	0.547952187	16.59865516	214.65072	505.5108297	1.864257112	0	35.49	MZ	0.037193837	0.982396748	3.09E-05	0.957649812	0.002233007	3.09E-05	0.772826899	0.328868046	0.879517553	0.007528117	0.011186684	0.007455507	0.040812112	0.01757139	0.036277533	0.820521833	0.633090822	0.997864684	0.38410219	0.932264791	0.349982597	0.918109069	0.995708125	0.024920927	0.126439568	0.942080707	0.965750757	0.000179202	0.012253914	0.104738384
306	3062	0	50	6042308041	R01C01	2006	0.037852029	0.147069219	0.024119684	0.031266054	0.049406172	0.694523731	14.27700486	225.8180243	491.8537648	2.065077719	0	40.2	MZ	0.053902935	0.984187876	0.010576731	0.859710156	0.008038707	0.001129074	0.714815498	0.264272369	0.870533023	0.011191958	0.01346251	0.018419321	0.1007902	0.00997438	0.057790231	0.808166458	0.646467186	0.995183316	0.278075499	0.91407814	0.318962872	0.940896649	0.990511246	0.041126587	0.102229815	0.898454085	0.943914313	0.001371307	0.016337153	0.118809074
307	3071	0	65	6055432122	R02C01	2006	0.022683529	0.164235016	0.056413645	0.051568377	0.078523065	0.673156315	11.46133601	155.5300498	314.0880104	2.03729356	0	33.98	SG	0.062582612	0.999025007	0.005819925	0.800393799	0.004028673	0.002087012	0.734674488	0.29924846	0.869696091	0.023099442	0.011842006	0.010822763	0.090189273	0.018718052	0.018909459	0.784907213	0.453371125	0.996118564	0.235186997	0.896560581	0.405146455	0.961749701	0.94786286	0.017789081	0.159549589	0.965127973	0.949339321	0.001016951	0.009055735	0.138181926
308	3081	1	61	6055432139	R02C02	2006	0.001517095	0.173110111	0.049372736	0.068388785	0.102830912	0.661385603	11.58115965	227.4009574	395.9838378	2.097940683	1	23.73	MZ	0.069579609	0.992712681	0.01372872	0.775215869	0.008223186	0.006463948	0.769615125	0.329424194	0.87202611	0.014816642	0.015557178	0.020290941	0.129255677	0.02553288	0.057723243	0.747784172	0.539791031	0.993127497	0.373283981	0.891275005	0.518841516	0.943558061	0.99263478	0.028557054	0.174543416	0.950074198	0.966492058	0.003022793	0.016067145	0.229064325
308	3082	1	61	6055432139	R03C02	2006	0	0.194889195	0.043000992	0.072791144	0.093595917	0.65168761	9.732694664	267.0393345	410.0062562	2.051374917	0	23.26	MZ	0.071113267	0.995533235	0.007687052	0.891193749	0.004979355	0.006493506	0.739103386	0.324199608	0.875893383	0.032527153	0.014465491	0.013932428	0.087820353	0.006252543	0.061736977	0.757172662	0.40657636	0.991621079	0.493770615	0.912872145	0.53398533	0.952400512	0.985048743	0.023455638	0.100212314	0.95782922	0.938498808	0.002910167	0.01124557	0.282630263
309	3091	1	58	6055432092	R05C01	2006	0.06011215	0.200252947	0.09422047	0.05190079	0.054914751	0.56300769	9.9924413	224.3168101	391.9065148	1.969068474	2	27.14	SG	0.068471827	0.97722682	0.021626817	0.84154278	0.01292232	3.48E-05	0.748063336	0.429806639	0.828202401	0.05098301	0.020206178	0.029350384	0.19757509	0.034275601	0.00186124	0.782296364	0.499176979	0.972476387	0.452449921	0.878814016	0.615706859	0.949189477	0.975376291	0.037443396	0.20996018	0.937516233	0.91077775	0.009043739	0.016899406	0.255620355
310	3101	0	47	6055432099	R02C02	2006	0.073200578	0.276239837	0.05508511	0.047716716	0.064337438	0.513183092	10.08217405	289.4931118	538.902535	1.753106621	1	24.86	MZ	0.068963938	0.983701454	0.039053699	0.788299286	0.00977229	0.004287245	0.706010246	0.492224868	0.8414362	0.04420258	0.016516789	0.024224735	0.082606747	0.043020416	0.002335856	0.806114713	0.363674904	0.972020068	0.301570712	0.893299476	0.39574115	0.929645404	0.923670605	0.032615298	0.092406366	0.960090095	0.92122397	0.005173906	0.006480432	0.321207638
310	3102	1	47	6055432099	R04C02	2006	0.070926549	0.189028039	0.015194675	0.081023059	0.072034346	0.608078657	12.73406558	236.3325942	445.5015934	1.757910115	1	27.91	MZ	0.08007656	0.992585153	0.030496567	0.814348491	0.004056245	0.000588755	0.735103729	0.392963935	0.833058778	0.031896478	0.016076745	0.020841028	0.08711164	0.019488364	0.002332365	0.795575897	0.540582949	0.98186456	0.22251007	0.919410551	0.418938538	0.958926721	0.939085099	0.036181444	0.222252356	0.950226549	0.945270255	0.003762147	0.005596551	0.276386607
311	3111	1	58	6042316098	R05C02	2006	-8.67E-19	0.269035939	2.26E-19	0.083719448	0.042066787	0.619613402	3.374521181	313.4586409	599.5583999	1.872448607	0	27.01	DZ	0.037216822	0.977863713	0.013773036	0.877443621	0.003068779	4.72E-05	0.706738737	0.363393132	0.824353229	0.02776325	0.010367086	0.021183612	0.119488839	0.007384716	0.000360349	0.805281285	0.507588985	0.993975949	0.257618333	0.939709475	0.327961322	0.961756672	0.986510341	0.022113598	0.068599643	0.928862628	0.965865991	0.003603785	0.006621498	0.296521292
312	3121	1	58	6929806004	R01C01	2004	0.021686569	0.181420081	0.002418821	0.00981398	0.09965012	0.664620479	5.825556877	245.1663229	551.4604226	1.848309116	1	21.87	MZ	0.030872424	0.994963912	0.034136546	0.82503552	0.01343752	0.006174096	0.695233906	0.314292512	0.839293227	0.029685554	0.014687046	0.030661646	0.11531884	0.007148394	0.002490377	0.716400933	0.533841254	0.983222414	0.250387001	0.910098175	0.317715416	0.968845739	0.993972134	0.032787097	0.202025368	0.888641513	0.96705916	0.003874349	0.006614228	0.219393828
313	3131	0	46	6055432122	R06C01	2006	0.051097717	0.154755442	0.096503507	0.053924272	0.13328938	0.565755581	8.307248144	266.3197092	345.8461891	2.025860331	0	27.4	MZ	0.040110729	0.999777663	0.01786393	0.95026066	0.00247536	3.52E-05	0.768691696	0.418763217	0.87667827	0.004922602	0.002006298	0.004967349	0.05973645	0.00067444	0.022854214	0.82057841	0.61169778	0.995832978	0.442503885	0.947744472	0.600716561	0.97741763	0.991788308	0.015844949	0.169159544	0.984761325	0.963440379	0.000254604	0.006866866	0.186693553
314	3142	1	48	6057825057	R06C01	2006	0.031433742	0.226958435	0.054299257	0.042095313	0.045086192	0.586073643	8.582805835	239.6752677	428.1431311	1.731161638	0	25.76	SG	0.057098099	0.976174452	0.027595059	0.834841358	0.010603379	0.012329596	0.754996	0.350906448	0.849251166	0.029080242	0.017117495	0.022009531	0.056038877	0.043994656	0.05245469	0.799632163	0.568857999	0.98587713	0.336065101	0.907589093	0.379543782	0.960824177	0.980441152	0.038512738	0.137821814	0.908587793	0.974734706	0.005436819	0.017006196	0.180240299
315	3151	0	66	6057825019	R02C02	2006	0.001563334	0.164672382	0.160707683	0.039182211	0.071306483	0.59389399	10.18613636	206.9034546	364.9594521	1.984842948	1	23.76	SG	0.059520355	0.994387917	0.028600788	0.839039905	0.003017468	4.43E-05	0.740860677	0.404238852	0.857843343	0.043518099	0.008187534	0.012522135	0.065709277	0.024158957	0.043942349	0.743245788	0.599455161	0.989117781	0.40068454	0.940653566	0.482227115	0.968838727	0.991402101	0.019281076	0.15999384	0.947716789	0.918878982	0.001403593	0.012197197	0.171719994
316	3161	0	52	6055432122	R04C02	2006	0.056551718	0.186150992	0.075296984	0.06420794	0.07926486	0.595340562	8.997213192	257.9862457	370.2957132	1.868467461	0	23.92	MZ	0.060579353	0.998298503	0.010685663	0.809829851	0.004202289	3.63E-05	0.762127284	0.426017126	0.874905803	0.014851563	0.010253759	0.013813025	0.038570386	0.019807079	0.032094418	0.781911231	0.56631548	0.996414966	0.353264268	0.920528032	0.564151599	0.938702292	0.971134499	0.031511937	0.135307319	0.95792715	0.963770914	0.001463452	0.032177514	0.2433988
316	3162	0	52	6042308121	R06C01	2006	0.099939337	0.204458582	0.142338818	0.046985034	0.039707958	0.440078314	7.568110274	224.0790183	420.7373025	1.676752249	0	21.99	MZ	0.033980747	0.999487714	0.035315424	0.885088082	0.004915125	4.89E-05	0.70952391	0.398024667	0.880868145	0.019361717	0.010150149	0.012183303	0.030629386	0.0246205	0.03721355	0.815662846	0.568401313	0.965494412	0.22360604	0.890982222	0.364959569	0.965586134	0.989697186	0.026541083	0.190181818	0.943279699	0.991695272	0.001396642	0.008757451	0.133365091
317	3171	1	47	6055432102	R06C02	2006	0.023632573	0.230962281	0.011230417	0.082927675	0.094234136	0.584745091	9.310247776	262.184297	471.3990356	1.941996594	0	34.48	MZ	0.040469819	0.996720884	0.009043174	0.82169866	0.007273653	3.82E-05	0.750772807	0.288051928	0.865340419	0.005639473	0.007684851	0.024938635	0.089980565	0.003710943	0.000671876	0.748783519	0.564244981	0.985212388	0.453334493	0.953383227	0.596810767	0.975324799	0.985856991	0.015330771	0.190523338	0.928350911	0.972857239	0.001375782	0.002619744	0.251437873
318	3182	1	49	6042308154	R05C02	2006	0.063051498	0.120290487	0.069359965	0.033792998	0.051490379	0.654943829	7.934259327	269.152936	480.7293128	1.828621171	0	21.44	MZ	0.034565122	0.991703739	0.029188203	0.889229673	0.008178729	0.000754665	0.73823028	0.294283984	0.841472868	0.004459997	0.017775811	0.028515241	0.08513336	0.010479349	0.050232614	0.854696699	0.632334507	0.999364024	0.242619166	0.894672233	0.396627566	0.98755888	0.996426052	0.026975194	0.151444488	0.954351531	0.934599489	0.000825536	0.018788696	0.077375107
319	3191	0	34	6929806056	R03C01	1999	0.032789472	0.033792678	0.03064363	0.026538501	0.036464197	0.824123081	11.73961303	227.517982	263.450346	1.962853391	0	18.76	MZ	0.023750223	0.971265378	0.015820313	0.934879227	0.012710842	0.013964934	0.67778449	0.207154971	0.829796356	0.013372047	0.012694256	0.042207637	0.072597244	0.002373697	0.001484414	0.748773142	0.447085236	0.994162259	0.276321008	0.894612805	0.373456221	0.96260995	0.982438164	0.02804295	0.114719272	0.919854785	0.969442478	0.000836061	0.011184426	0.053573733
319	3192	0	34	6929742017	R06C02	1999	0.024689122	0.090285169	0.017095053	0.038256739	0.125644139	0.752102122	5.378359636	253.1344952	199.6229398	2.072885118	0	17.07	MZ	0.051671971	0.986865969	0.034149201	0.888081263	0.009982118	4.58E-05	0.703830186	0.228965993	0.849939708	0.015733088	0.013805691	0.020742431	0.096346638	0.018556744	0.002502383	0.712555469	0.51325346	0.996107104	0.301511874	0.958583017	0.5678758	0.902860037	0.987938805	0.030559842	0.106148227	0.933276722	0.964382795	0.000627813	0.019108654	0.158027699
320	3201	0	74	6057825005	R01C01	2006	0.0219174	0.212930607	0.096468241	0.046678526	0.062611987	0.592554898	10.19207581	223.2415153	536.6056664	2.049343877	0	24.81	MZ	0.059082663	0.990546103	0.012057416	0.757192623	0.006768861	0.000806688	0.748541199	0.374835102	0.874834849	0.031095667	0.011377505	0.019543046	0.048183793	0.020875635	0.047951753	0.782904863	0.449692511	0.979448381	0.3575607	0.9125525	0.602624469	0.963501143	0.992425169	0.048182157	0.207783641	0.949579838	0.940505744	0.003381239	0.014790206	0.267435649
320	3202	0	74	6042308068	R06C02	2006	0.013411528	0.218004863	0.082042563	0.041939552	0.031094325	0.607792698	13.61032335	222.8207587	609.1661736	1.878514559	0	23.05	MZ	0.040983819	0.958244855	0.027978181	0.695155062	0.011268421	0.004425649	0.690335553	0.37416234	0.865411981	0.007197715	0.018064542	0.013528162	0.054572231	0.035071015	0.04033305	0.80694199	0.773646198	0.996468515	0.179948256	0.90037364	0.493192404	0.966491644	0.980486253	0.040779069	0.035562141	0.902269308	0.942261513	0.003649095	0.020405028	0.187623735
321	3211	0	54	6929793167	R01C02	2006	0.011426624	0.244713251	0.032527106	0.097060893	0.078558744	0.575440494	8.54467984	282.1402221	683.7735223	1.724982784	0	41.48	MZ	0.01768318	0.98082621	0.016623569	0.953306611	0.008084286	5.92E-05	0.756948376	0.383562017	0.894305436	0.04197403	0.011004869	0.003411676	0.055258098	0.027242999	3.41E-05	0.85509654	0.59854377	0.99926359	0.184161728	0.948000289	0.460554951	0.989638424	0.984099413	0.022494299	0.179445351	0.927405301	0.983976371	0.00138201	0.002815319	0.317605097
321	3212	1	54	6929793111	R02C02	2006	0.020884272	0.335276624	0.053942351	0.160562134	0.065896085	0.388605065	10.59346487	269.0863934	679.9056004	1.564616672	0	43.05	MZ	0.028513037	0.98385747	0.03004906	0.864374113	0.011893649	0.001060186	0.718363816	0.478704555	0.875032598	0.032885047	0.007792849	0.012691663	0.08123349	0.028429306	0.001025809	0.833567948	0.626681382	0.993868746	0.296514785	0.916943225	0.455609299	0.959784938	0.982237217	0.023281912	0.111934156	0.901549657	0.96450666	0.001214279	0.005209487	0.382346427
322	3221	1	64	6929806010	R03C01	2010	0.01085434	0.150466801	0.132611043	0.052576085	0.140908836	0.490764629	11.57193435	193.7718908	354.4975921	2.024780733	0	28.95	MZ	0.036765986	0.96187317	0.025306748	0.893015449	0.012871771	0.000338409	0.750462833	0.345485668	0.879882877	0.033766542	0.019247788	0.027558469	0.082789242	0.013381637	0.002305516	0.739919431	0.576422318	0.990410474	0.223795184	0.929806405	0.381858407	0.991872126	0.979988997	0.025143243	0.165613148	0.917118295	0.958704918	0.001911167	0.004280133	0.197081612
322	3222	1	64	6929806010	R04C01	2010	0	0.298525122	0.095534994	0.039279652	0.083875091	0.450984407	9.101915695	237.6157679	642.5913783	1.825357381	0	28.03	MZ	0.050498344	0.976936945	0.040198382	0.941767228	0.008066854	0.004059652	0.840948097	0.393518468	0.876981957	0.075441327	0.014746129	0.022286674	0.05962534	0.028417172	0.009099775	0.76941843	0.592744801	0.977340254	0.278529111	0.885026674	0.321495327	0.977983388	0.980799566	0.025546462	0.149966375	0.899591542	0.971509024	0.00229747	0.005284612	0.248712726
323	3231	0	75	6929806010	R01C01	2010	0.012748299	0.342294137	0.076343099	0.093623096	0.074042747	0.408966572	10.94642491	276.9134508	596.0134284	1.842754259	0	23.28	MZ	0.024829922	0.990907526	0.01742594	0.959813963	0.002939159	5.68E-05	0.753111846	0.419290561	0.863013699	0.057210887	0.011193904	0.016855631	0.044690203	0.019782382	0.0005212	0.801325595	0.471570875	0.985962924	0.23516837	0.930155014	0.390564202	0.988917602	0.992621716	0.029520204	0.203260584	0.914938117	0.946841097	0.003161306	0.003452842	0.327322945
323	3232	1	75	6929806010	R02C01	2010	0.012451624	0.19166376	0.140519355	0.032020209	0.083035157	0.538951559	15.89918906	210.2594808	424.4186865	1.991099657	0	21.22	MZ	0.021760867	0.996840314	0.002285424	0.949884691	0.013203664	0.004914233	0.738726962	0.36208967	0.880149354	0.041031894	0.013331368	0.023131673	0.033604284	0.015036446	0.000544838	0.760353088	0.49065648	0.981372702	0.240615667	0.885806884	0.355415123	0.986634334	0.994929601	0.021219482	0.257685353	0.928617694	0.959078927	0.002450975	0.003106575	0.196158094
324	3241	0	62	6057825057	R04C02	2006	0.020702433	0.087190678	0.06593569	0.060553698	0.066648424	0.685028702	14.86696423	230.0798456	439.7229143	2.085210479	0	21.8	MZ	0.022457891	0.97202444	0.016763848	0.912257019	0.007857476	0.004078079	0.737301516	0.29712351	0.839414678	0.017897028	0.019285196	0.0289939	0.054070387	0.023269255	0.052607471	0.796460697	0.622645091	0.995421738	0.315272698	0.928819122	0.353677222	0.907147415	0.995952143	0.046860999	0.128211116	0.919989652	0.961274139	0.001141463	0.016910907	0.13858563
324	3242	0	62	6057825057	R05C02	2006	0.009159603	0.121242463	0.055743878	0.061323604	0.073407168	0.670830234	10.62963964	196.0198311	437.050971	1.969480464	0	21.27	MZ	0.027903543	0.941641829	0.034196108	0.932692707	0.008394801	3.64E-05	0.69845816	0.260470448	0.845148863	0.012411607	0.023620528	0.0301821	0.074400024	0.014837379	0.028168681	0.801131842	0.647331199	0.99890172	0.249456184	0.916955777	0.312065316	0.956804095	0.974268367	0.038437698	0.356485702	0.922469314	0.935505296	0.000638057	0.019878734	0.173753808
325	3251	1	50	6055432092	R02C01	2006	0.101718915	0.167163221	0.04761416	0.037792513	0.087307326	0.594394344	12.29240995	230.493437	388.6460693	1.646771753	1	26.67	MZ	0.080336507	0.985024458	0.05776041	0.878427122	0.019366091	0.003701117	0.692028571	0.387079388	0.832446331	0.042485072	0.026809406	0.040065535	0.080800022	0.050864928	0.006314819	0.756263756	0.566467526	0.975049036	0.241461537	0.882384714	0.544419724	0.923768408	0.960146087	0.048135997	0.123122772	0.925303875	0.931656164	0.011771611	0.010112369	0.279549204
325	3252	1	56	6055432092	R03C01	2006	0.041742498	0.171462128	0.028788908	0.032584576	0.087117082	0.671302957	8.543322565	260.845476	381.151087	1.889992033	0	25.67	MZ	0.079922368	0.988357746	0.05756262	0.765015847	0.012591142	0.002411414	0.702395737	0.361592695	0.821162315	0.034240455	0.025725752	0.032852277	0.143431186	0.037519678	0.008433464	0.727786172	0.541626964	0.972807462	0.247693814	0.904290579	0.535839117	0.938073712	0.910811217	0.038086096	0.484444998	0.929897028	0.946563018	0.006609336	0.008005982	0.266660993
326	3261	0	41	6055432092	R05C02	2006	0.057537407	0.176253507	0.027311518	0.059433671	0.115592341	0.590088192	7.396204048	284.6542141	472.5959979	1.919346752	0	24.57	MZ	0.163953329	0.969565201	0.046612657	0.887059716	0.014227037	0.002213069	0.719929285	0.304590154	0.833477522	0.034599744	0.022321736	0.022543848	0.179205435	0.038032281	0.005088097	0.69597355	0.585789124	0.97185058	0.331128986	0.907817341	0.579628853	0.940949612	0.98155107	0.052484224	0.182075588	0.913825961	0.919872472	0.007535026	0.011309323	0.25792004
326	3262	1	41	6055432099	R02C01	2006	0.057512293	0.16686289	0.069229511	0.034467215	0.131675301	0.546167694	9.020309282	316.9480505	529.4926121	1.902076324	0	22.07	MZ	0.119258669	0.98920646	0.030241112	0.910441062	0.010174168	0.010474053	0.742481589	0.325309985	0.837330851	0.022696366	0.017896968	0.031899148	0.150778027	0.019978754	0.003550963	0.695971131	0.592745016	0.984784024	0.30424116	0.915841493	0.592267787	0.913168498	0.966544615	0.034426305	0.150152594	0.912729733	0.931129046	0.006302323	0.00672873	0.260791615
327	3271	0	67	6929793109	R06C01	2006	6.68E-18	0	0.074492803	0.072338203	0.135314374	0.717556295	9.066634625	269.4721198	271.2600707	2.283134639	1	21.55	MZ	0.008929495	0.977604891	0.045941807	0.923614964	0.005582819	0.006797707	0.755674066	0.163672125	0.861532521	0.017183079	0.00976319	0.013325773	0.093453042	0.02144984	0.000599667	0.637950296	0.558152263	0.985698738	0.125723449	0.932051993	0.464292589	0.987781211	0.999699593	0.017123371	0.245754246	0.892764484	0.981368483	0.002919669	0.002389313	0.054809145
327	3272	0	67	6929793109	R01C02	2006	0.084321786	0.171968537	0.160768211	0.055199839	0.089100027	0.452116492	10.79089986	205.2740901	420.0069217	1.852478931	1	20.83	MZ	0.045530028	0.981256626	0.031828704	0.917840592	0.010633595	0.007798071	0.749256462	0.378568741	0.853281334	0.054488772	0.019319885	0.018140794	0.075096296	0.074563698	0.003827005	0.764740222	0.558433165	0.985274114	0.344750072	0.940908065	0.540524894	0.986009703	0.979736431	0.047027454	0.230415991	0.914807707	0.973828002	0.003454005	0.006044267	0.204005036
328	3281	1	45	6057825006	R04C02	2006	0.017454962	0.129891662	0.066291879	0.043439256	0.100783987	0.690911569	14.95271658	193.0904962	268.6814235	1.988083986	2	26.21	MZ	0.059594202	0.995676349	4.11E-05	0.86931513	0.000401172	4.11E-05	0.729304081	0.32434739	0.854678649	0.003171029	0.00291931	0.023010211	0.037038852	0.004151745	0.022458957	0.75561649	0.550156397	0.993028537	0.34225411	0.922405507	0.532830324	0.992578463	0.99814117	0.014323476	0.220466059	0.958747466	0.919716341	0.000465041	0.004119297	0.147619123
328	3282	1	45	6042308075	R04C02	2006	0.009519124	0.110514663	0.028045008	0.020267702	0.078120476	0.749725058	11.6900056	217.9381749	376.7914738	2.021451773	2	29.34	MZ	0.03575482	0.976490361	0.025628141	0.884671974	0.005597134	0.009622887	0.679282908	0.251307646	0.878344031	0.012466088	0.01135271	0.020081281	0.047725369	0.007352416	0.03911465	0.759002027	0.58311882	0.991503818	0.267195829	0.898309968	0.328241335	0.964822518	0.986834449	0.028481399	0.141328175	0.935231692	0.914871145	0.000257617	0.009122732	0.074620352
329	3291	0	70	6055432089	R03C01	2006	0.049184228	0.170630867	0.15267055	0.121870543	0.077329399	0.470580169	19.81855658	146.1974868	313.4572373	1.595358518	0	30.41	SG	0.054726666	0.979567086	0.038890265	0.834078474	0.011667783	7.74E-05	0.739992847	0.412047807	0.840725171	0.055033266	0.018239185	0.022181316	0.305047151	0.029663198	0.00364375	0.775958286	0.560416267	0.986943276	0.2379517	0.912062587	0.555629963	0.987250403	0.995990518	0.037871786	0.153221663	0.965141618	0.942308959	0.00766023	0.005684663	0.30405933
330	3301	1	62	6057825005	R03C01	2006	0.042791143	0.21033213	0.060976343	0.040861395	0.072982571	0.607855483	13.01873692	191.9553138	381.5337664	1.880245085	0	22.77	MZ	0.071247814	0.994196326	0.023020125	0.874141113	0.005488133	0.005933618	0.725737331	0.328443763	0.875138003	0.024606124	0.011377715	0.018273919	0.050278565	0.000457575	0.064309156	0.776244613	0.623163211	0.994583142	0.256767295	0.949565141	0.609002129	0.98253921	0.992444824	0.030165953	0.182673297	0.938346023	0.945850351	0.000334247	0.013264842	0.153775533
330	3302	1	62	6042308075	R02C01	2006	0	0.362322503	0.05020152	0.062017243	0.041710901	0.480575222	8.357547526	254.3985744	629.9296186	1.818863839	0	27.71	MZ	0.033839087	0.992683018	0.038671412	0.859231799	0.004690287	0.004550971	0.763163604	0.267681075	0.88089542	0.020957422	0.011308193	0.013940156	0.089682601	0.078453942	0.049362492	0.833805925	0.574055438	0.998258945	0.21126626	0.936653169	0.417233143	0.959222514	0.983506705	0.024412868	0.139764607	0.933337592	0.978695379	0.000942414	0.019260412	0.194183486
331	3311	1	66	6057825019	R03C01	2006	0.007547084	0.185341058	0.058911385	0.037446948	0.126950488	0.636846047	13.8371661	197.6978931	361.3696991	2.149405367	0	33.23	DZ	0.032666907	0.997042981	4.25E-05	0.839930113	0.001233268	4.25E-05	0.757430035	0.340040384	0.853728408	0.007233392	0.004638658	0.01142664	0.050741328	0.00067136	0.030338067	0.779991106	0.515147967	0.991378643	0.111384661	0.923115115	0.493416493	0.980236715	0.973856127	0.026779699	0.165996628	0.964295078	0.980841148	0.000593578	0.003155555	0.164701856
331	3312	0	66	6042308108	R06C01	2006	0	0.153871338	0.147667401	0.031391376	0.053847233	0.595708549	13.8037166	217.1203159	405.0145703	2.06284902	2	31.4	DZ	0.019175478	0.93647184	0.017650025	0.713951371	0.007914684	0.008460493	0.732925454	0.372387412	0.866554168	0.018797535	0.015861101	0.016226757	0.108302262	0.00036845	0.056562565	0.847955989	0.714256567	0.993352648	0.11673367	0.89601426	0.31884058	0.94980357	0.98655115	0.039237678	0.232756802	0.949191181	0.963119394	0.000735379	0.013914163	0.088431422
[truncated: 217 more columns]
