# Supplementary material for: Epigenetic findings in periodontitis in UK twins: a cross-sectional study
Source: Clin Epigenetics. 2019 Feb 13;11:27. doi: 10.1186/s13148-019-0614-4 (PMC6375219; doi:10.1186/s13148-019-0614-4)
Supplement: Supplementary file 8 — Table S8. Covariate data, tooth mobility, gingival bleeding, and methylation beta values at 248 CpG sites in buccal tissue for all subjects. (CSV 152 kb) [file 13148_2019_614_MOESM8_ESM.csv]

new_id	new_famID	age	Sentrix_Position	Sentrix_ID	Basename	Gingival bleeding	Tooth mobility	Zygosity	cg00087425	cg00115297	cg00154122	cg00347729	cg00419314	cg00916199	cg00958781	cg01240229	cg01290568	cg01297500	cg01467417	cg01663768	cg01766065	cg01770232	cg01879488	cg01991967	cg02061229	cg02171545	cg02201050	cg02305723	cg02313795	cg02335517	cg02343503	cg02344527	cg02377053	cg02470587	cg02515422	cg02522757	cg02543462	cg02547054	cg02596281	cg02663352	cg03067994	cg03137447	cg03246791	cg03260021	cg03331229	cg03367679	cg03568305	cg03671276	cg03703171
11	1	59	R01C02	6929793100	6929793100_R01C02	0	0	DZ	0.16697013	0.921893893	0.109605911	0.409201808	0.067965935	0.016352436	0.018687527	0.809337021	0.907035269	0.583641975	0.250596114	0.012257129	0.023277389	0.276930564	0.047094765	0.961550618	0.526873327	0.451858559	0.999995147	0.627126654	0.338601931	0.961694998	0.015286106	0.883480062	0.936815599	0.838723509	0.340175543	0.010991972	0.931992225	0.941470004	0.81224053	0.991258254	0.952311539	0.005148642	0.772881729	0.828341245	0.839940552	0.081550973	0.117275602	0.014187963	0.091365781
142	14	78	R02C01	6929793100	6929793100_R02C01	NA	NA	DZ	0.200808515	0.922779249	0.004812834	0.190929222	0.058234283	0.011445294	0.003641992	0.749335996	0.957926847	0.701994455	0.009093798	0.041998137	0.021283197	0.224501227	0.006857672	0.945987028	0.345030815	0.439026731	0.97897519	0.727446652	0.012852412	0.981567119	0.037477558	0.937851486	0.902446983	0.949175067	0.305021503	0.013931484	0.895249874	0.593419906	0.959971324	0.933295387	0.96777968	0.006588712	0.81526245	0.618913928	0.989213819	0.016509042	0.014375743	0.012590664	0.021883636
82	8	56	R05C02	6929793100	6929793100_R05C02	0	1	DZ	0.152766256	0.952855339	0.026717557	0.500375235	0.072695629	0.023291303	5.22E-05	0.768080226	0.799453062	0.702580397	0.07737539	0.036582524	0.02036636	0.2961787	0.012279091	0.979814196	0.383711781	0.358220404	0.980839052	0.488830667	0.3345233	0.998146902	0.02236365	0.6763095	0.941741753	0.893232795	0.247294717	0.015011877	0.761367823	0.776002521	0.920152331	0.945557782	0.996264472	0.006799053	0.877910377	0.547963698	0.944963241	0.209480646	0.254975558	0.12788946	0.283317231
221	22	64	R06C02	6929793100	6929793100_R06C02	0	0	DZ	0.28699697	0.954916932	0.053209459	0.394827972	0.078853768	0.019917865	0.00270636	0.756187705	0.843705476	0.754104276	0.011050676	0.020688592	0.023657475	0.269243939	0.025674109	0.94068326	0.397594382	0.438681802	0.946550592	0.65229794	0.380856649	0.982121032	0.015227959	0.754700222	0.916482611	0.938438286	0.250803916	0.017018431	0.756766762	0.869577951	0.954739049	0.989245132	0.969863659	0.003856523	0.884552709	0.609095851	0.925682233	0.3092506	0.273613949	0.044233832	0.45240542
102	10	58	R01C02	6929793101	6929793101_R01C02	NA	1	DZ	0.215997056	0.97016036	0.034897714	0.332176023	0.066666667	0.016373685	0.009236753	0.749652722	0.971181271	0.75920338	0.089965989	0.015536678	0.023864031	0.547493681	0.002638463	0.981442046	0.319040457	0.323656433	0.969301011	0.401117087	0.15961317	0.980725651	0.027951175	0.813449156	0.916603205	0.882587317	0.288749975	0.011198943	0.923491964	0.557941679	0.895902748	0.961416066	0.998414665	0.00280238	0.873589725	0.73996615	0.996870558	0.09213434	0.07083431	0.007852693	0.135404103
12	1	59	R02C01	6929793101	6929793101_R02C01	1	NA	DZ	0.254849449	0.9849468	0.038402458	0.379825469	0.069071791	0.009579091	0.004505217	0.680215951	0.846820033	0.742332021	0.094180572	0.018754316	0.026357199	0.207603561	0.005563249	0.938387452	0.444081357	0.400216912	0.978380058	0.61404976	0.306739089	0.994651026	0.022146516	0.661996833	0.87171099	0.968826946	0.189272472	0.010489699	0.789555272	0.814822622	0.955076656	0.968141413	0.995428346	0.007923444	0.834921319	0.596382438	0.962760683	0.069035664	0.047722973	0.051404891	0.166258738
32	3	52	R02C02	6929793101	6929793101_R02C02	1	0	DZ	0.03809859	0.97554195	0.00155159	0.539233128	0.068807857	0.012811961	0.003028144	0.779484496	0.743771139	0.8069611	0.039314679	0.024029112	0.042846498	0.18030701	0.004547575	0.890220249	0.429666767	0.474266291	0.945694228	0.512994172	0.533294804	0.994018993	0.023081711	0.591163695	0.799931998	0.893003414	0.066836812	0.0167708	0.638085744	0.553727687	0.99823454	0.962443013	0.996644646	0.003098233	0.897969749	0.802888065	0.843080578	0.242600436	0.396473441	0.15455477	0.486059967
191	19	50	R05C02	6929793101	6929793101_R05C02	0	0	DZ	0.304852769	0.951914167	0.003777148	0.511076689	0.085942203	0.013286969	0.009723077	0.690365725	0.778245298	0.711081263	0.01974126	0.020100603	0.029628116	0.277507618	0.010156414	0.955679955	0.42994764	0.368431618	0.958069753	0.487548492	0.370300355	0.997788822	0.016601452	0.627991096	0.894494705	0.946539503	0.209111199	0.015726391	0.791465308	0.807494384	0.972507125	0.982748306	0.962195971	0.001966521	0.902707132	0.715246131	0.856770822	0.284084913	0.244928711	0.078944019	0.409651987
71	7	34	R02C01	6929793121	6929793121_R02C01	1	0	DZ	0.128100511	0.937381892	4.66E-05	0.382626606	0.056079268	0.022243949	0.009404389	0.650306396	0.772918559	0.685262966	0.081342676	0.02370292	0.028523926	0.208041625	0.013238258	0.947669554	0.384420039	0.423125023	0.940574331	0.486026112	0.303820044	0.985783651	0.034749087	0.660356583	0.873461449	0.8911532	0.219295413	0.023564823	0.736139672	0.865241264	0.96089439	0.961029445	0.956228011	0.005167452	0.789056237	0.708510062	0.880967022	0.186017766	0.347311431	0.110415758	0.303768882
151	15	53	R03C01	6929793121	6929793121_R03C01	0	0	DZ	0.262122829	0.973959242	0.050471436	0.361804386	0.066861043	0.016216233	0.001436395	0.708986875	0.851108011	0.667160128	0.081892965	0.018556951	0.033638975	0.261659913	0.008405339	0.98206489	0.307765247	0.477310114	0.960422811	0.648934163	0.10918535	0.987511485	0.019349632	0.747185213	0.866324629	0.911462902	0.154758794	0.014721592	0.906288771	0.785491317	0.934097686	0.966902077	0.971144206	0.000908152	0.895744803	0.668927335	0.927796566	0.113584529	0.198358953	0.08240592	0.132753513
101	10	58	R06C01	6929793121	6929793121_R06C01	1	NA	DZ	0.180388471	0.963627072	0.019176136	0.359125361	0.070163445	0.016113795	0.009863351	0.771972217	0.896697755	0.678647782	0.043298688	0.01874871	0.03515625	0.114010607	0.00984702	0.923610111	0.380664291	0.292635462	0.966956142	0.46603451	0.134888183	0.988007397	0.018982658	0.73320719	0.933637455	0.923577146	0.242816984	0.01254726	0.828722992	0.695774285	0.947882825	0.972731067	0.977402716	0.006655656	0.89099618	0.673140099	0.944084555	0.1115658	0.090408272	0.018448367	0.115912234
61	6	42	R06C02	6929793121	6929793121_R06C02	NA	NA	DZ	0.315620197	0.932494333	0.009849663	0.274528352	0.062999421	0.017717902	0.009632072	0.761236658	0.840634161	0.724021164	0.091721219	0.029541991	0.033557047	0.189509534	0.005792351	0.950234999	0.391511246	0.337846716	0.953179906	0.502501525	0.285298113	0.992461346	0.021608242	0.65638303	0.734861342	0.94280477	0.252850941	0.013392984	0.708431192	0.792161797	0.923102012	0.991988168	0.991737372	0.004654137	0.931827515	0.744301596	0.943106674	0.106904955	0.178180283	0.125086027	0.298537669
31	3	52	R02C01	6929793166	6929793166_R02C01	1	0	DZ	0.33196186	0.977510106	0.067064083	0.326191836	0.066308725	0.021346281	4.56E-05	0.706475081	0.774714294	0.770357537	0.252359789	0.029792655	0.031771648	0.305162939	0.008155693	0.961107271	0.353389206	0.572119128	0.977679584	0.621162846	0.455849629	0.979141662	0.026354672	0.61885589	0.931988994	0.926798668	0.260317502	0.01273714	0.668193707	0.877078254	0.916781726	0.968240608	0.995088848	0.003657702	0.9038793	0.828022793	0.954053999	0.03290572	0.180462604	0.201560835	0.464152044
131	13	71	R02C02	6929793166	6929793166_R02C02	NA	NA	DZ	0.236578217	0.958650941	0.03079646	0.483013665	0.065330266	0.012186102	0.003377913	0.778843981	0.760677005	0.713465701	0.14355913	0.017404609	0.025340393	0.248070734	0.020345878	0.940695913	0.538515489	0.340597963	0.953738422	0.556935818	0.406229793	0.99461097	0.031152894	0.700823913	0.873208392	0.935108644	0.160142032	0.012460352	0.809234134	0.707640562	0.921513216	0.961536353	0.988284835	0.004032743	0.925560885	0.717644497	0.894677075	0.192052725	0.341179327	0.068225132	0.36421614
81	8	56	R03C02	6929793166	6929793166_R03C02	0	0	DZ	0.29475199	0.971540911	0.061278863	0.520939496	0.053273791	0.015315938	0.007656316	0.755608207	0.687882667	0.664100242	0.041600124	0.020009718	0.032341176	0.241334965	0.011554875	0.977948138	0.439562196	0.325795769	0.974597466	0.55023119	0.337698906	0.990927131	0.016622726	0.765927324	0.951649735	0.864855602	0.145152287	0.016537242	0.775925472	0.717141546	0.913087625	0.950379815	0.98221433	0.002384455	0.838415617	0.65323847	0.854766563	0.242083787	0.223306071	0.080605064	0.270379875
91	9	46	R04C01	6929793166	6929793166_R04C01	1	NA	DZ	0.318713808	0.979473645	0.05160451	0.17301665	0.056967311	0.014573411	8.27E-05	0.703677062	0.9358726	0.670347142	0.035277682	0.018562188	0.03843361	0.506013332	0.010450895	0.898495149	0.357039166	0.13683439	0.968410361	0.47665475	0.16451016	0.997510017	0.028950566	0.833429868	0.910211892	0.945704389	0.268030049	0.01712423	0.916158018	0.788839944	0.924668087	0.979910944	0.977988806	0.000905157	0.940411096	0.666325541	0.998705452	0.13019664	0.192119913	0.010134788	0.013881897
121	12	47	R05C01	6929793166	6929793166_R05C01	NA	NA	DZ	0.032445591	0.98881245	0.084366253	0.704164585	0.063255814	0.025008377	4.61E-05	0.688640221	0.656774677	0.778450887	0.014251192	0.030231678	0.043463229	0.211054652	0.011341964	0.92293754	0.479221134	0.279828521	0.960979125	0.594516721	0.558839723	0.984363154	0.034038127	0.567177137	0.863744582	0.93418116	0.249155278	0.014813804	0.495627579	0.79141521	0.836947741	0.981012159	0.99125654	0.009547017	0.952021049	0.87295861	0.659171217	0.198221984	0.283352857	0.103579321	0.626766184
92	9	46	R05C02	6929793166	6929793166_R05C02	1	0	DZ	0.202394798	0.96668553	0.075825826	0.460648794	0.063150384	0.016476051	0.009385033	0.631685377	0.753256421	0.695269987	0.01579094	0.022497392	0.041646652	0.184174704	0.007378598	0.929405314	0.471689481	0.42616048	0.985499863	0.701129716	0.3821736	0.969538229	0.031702845	0.573300475	0.723029954	0.972971943	0.271237134	0.018110347	0.71302942	0.767892245	0.960381204	0.970295626	0.999403722	0.001368558	0.899717169	0.868175586	0.785158521	0.239268303	0.22812668	0.134018552	0.65659345
172	17	54	R06C01	6929793166	6929793166_R06C01	1	0	DZ	0.152655619	0.945198412	0.01048951	0.510960088	0.069382838	0.017863889	0.004858569	0.750231865	0.834692163	0.749881438	0.038991321	0.027702822	0.03903379	0.126832493	0.016007297	0.902965807	0.508859842	0.43741795	0.947021055	0.64384058	0.397470545	0.995225596	0.031861721	0.643143308	0.845834206	0.888339276	0.236331743	0.022897652	0.726006782	0.691370042	0.920537614	0.966468272	0.950374783	0.002809175	0.873909716	0.711933997	0.854553416	0.168936534	0.269008883	0.081844748	0.467208586
132	13	71	R05C01	8359018133	8359018133_R05C01	NA	NA	DZ	0.243930704	0.972136114	0.076561163	0.138410709	0.060673077	0.014930784	0.009285776	0.74485417	0.868412571	0.637100125	0.123188689	0.027419479	0.035705626	0.201433322	0.003222654	0.963099018	0.345047203	0.276140977	0.968144309	0.556697499	0.12079257	0.985582567	0.025000774	0.886494851	0.884008573	0.880582275	0.195371191	0.021212479	0.966226151	0.694566051	0.917806848	0.933461283	0.982639676	0.001814831	0.727388934	0.631003561	0.988375243	0.153930189	0.090404731	0.015761176	0.010211134
52	5	40	R02C01	8359026014	8359026014_R02C01	1	0	DZ	0.135049907	0.93945552	0.058641975	0.372625719	0.07214362	0.023134828	0.008621426	0.745057079	0.889693358	0.717422477	0.064064686	0.053062573	0.043157836	0.126332119	0.010727093	0.925240054	0.350384542	0.34270734	0.955856116	0.560599344	0.269432166	0.999507968	0.02762429	0.712875675	0.933366654	0.883662528	0.312112013	0.018111109	0.804458444	0.807637042	0.944327349	0.910029416	0.985246373	0.002499551	0.915230303	0.613819533	0.979433106	0.063199381	0.096191976	0.04482223	0.332950957
152	15	53	R04C01	8359026014	8359026014_R04C01	0	1	DZ	0.225911786	0.958409477	0.052420823	0.35156938	0.075770045	0.021617112	0.016235052	0.724010109	0.766355148	0.749557209	0.030869018	0.039259185	0.037409425	0.331006146	0.017639573	0.934875601	0.379024098	0.490758139	0.945952231	0.531785687	0.346558446	0.986099934	0.028045344	0.784543101	0.926737988	0.928177794	0.233228038	0.01946599	0.714737604	0.774143549	0.932987427	0.972562444	0.974580962	0.007001216	0.920361499	0.712292962	0.921905045	0.179867671	0.213016278	0.092581443	0.32441994
141	14	78	R06C02	8359026014	8359026014_R06C02	NA	NA	DZ	0.237648006	0.949008027	0.053927315	0.126271227	0.076235598	0.020435954	0.011536363	0.769907888	0.943359497	0.675564898	0.063153854	0.037395993	0.033975023	0.304468435	0.034853595	0.943888574	0.244922706	0.486354282	0.972751371	0.743658931	0.059455685	0.953407173	0.031823642	0.90238038	0.81437069	0.891503767	0.204026505	0.024056578	0.962268395	0.799693364	0.860283718	0.981200516	0.971718649	0.00511407	0.858271253	0.526657531	0.937085253	0.040141064	0.008839238	0.02736703	0.04119306
182	18	50	R03C02	8359026035	8359026035_R03C02	0	0	DZ	0.253062762	0.96467139	0.089052751	0.392766326	0.076254321	0.021715463	0.001474247	0.767254898	0.76302886	0.706162922	0.057421597	0.033383265	0.035882316	0.249083669	0.005959773	0.913281505	0.381667194	0.291617464	0.938481202	0.478591549	0.381606522	0.991651595	0.028206776	0.703328717	0.932380324	0.87808337	0.170797961	0.021645384	0.60300144	0.745461272	0.919185325	0.934814984	0.992214371	0.009221554	0.91128552	0.659737894	0.871691773	0.182595135	0.121442699	0.068844864	0.544812182
222	22	64	R05C02	8359026035	8359026035_R05C02	1	1	DZ	0.257816433	0.970307003	0.051764706	0.377214858	0.054579906	0.021295287	0.005704564	0.6735429	0.773297914	0.710112117	0.216885271	0.021225408	0.02928947	0.282623795	0.010090716	0.982156845	0.389723228	0.370212344	0.977198056	0.510075228	0.405264106	0.99785868	0.020724107	0.658496732	0.867995268	0.919678215	0.353403967	0.016320627	0.642933706	0.777063048	0.911235137	0.968137975	0.99097844	0.000989182	0.865942154	0.723422142	0.922535804	0.120768905	0.226316566	0.077259576	0.354559192
72	7	34	R06C01	8359026035	8359026035_R06C01	1	1	DZ	0.104989147	0.921300211	0.030144168	0.259537135	0.092017995	0.010122258	0.011129727	0.726802079	0.866967003	0.684039529	0.082463917	0.012770986	0.021539206	0.219819295	0.00668284	0.976319807	0.35263072	0.332240905	0.989922784	0.565034965	0.219823688	0.996441192	0.00796159	0.679852056	0.85033496	0.900483657	0.294513479	0.008123737	0.840841024	0.759306244	0.93647045	0.962279477	0.991770863	0.000754268	0.812343829	0.647046037	0.946930703	0.281582655	0.300689861	0.012271908	0.214768681
51	5	40	R06C02	8359026035	8359026035_R06C02	0	0	DZ	0.122035494	0.925412427	0.124624625	0.35448535	0.081008059	0.019738232	0.007984871	0.717179429	0.906646031	0.676975511	0.160892767	0.031331527	0.031586067	0.215255955	0.018861725	0.947235345	0.401526826	0.326656351	0.966174618	0.495905369	0.294068119	0.993325409	0.022670708	0.751019911	0.960135565	0.905308079	0.362997963	0.016707505	0.931932927	0.800651557	0.967886357	0.964506715	0.975034326	0.005044626	0.846917008	0.749430525	0.988020057	0.202332205	0.247451819	0.018539482	0.187696637
62	6	42	R01C01	8363800036	8363800036_R01C01	1	1	DZ	0.333232973	0.854619484	0.03030303	0.553568266	0.083682008	0.027397826	0.011047836	0.738357793	0.740481347	0.639468455	0.064865026	0.028395406	0.038636668	0.196709785	0.022959034	0.975736182	0.305377643	0.441223347	0.949421436	0.621750537	0.219348519	0.999981811	0.020077954	0.780197848	0.959292346	0.826593704	0.202921978	0.010746621	0.908672804	0.700444048	0.915112603	0.913232131	0.935537378	0.00065604	0.918932521	0.768295284	0.924346036	0.051953027	0.122885647	0.014575795	0.142646118
122	12	47	R04C02	8363800036	8363800036_R04C02	1	0	DZ	0.123912371	0.942821011	0.015930113	0.73423956	0.084692631	0.020098527	0.003848051	0.717712898	0.584090051	0.785582614	0.068561971	0.027328621	0.03907175	0.217713247	0.015825621	0.849272535	0.492582695	0.392730456	0.932465502	0.615786474	0.54686318	0.997319104	0.029812298	0.550335237	0.927411767	0.849787787	0.065223533	0.012649208	0.478599452	0.832275229	0.845632762	0.957309769	0.976526569	0.005160364	0.826922074	0.882206855	0.76827741	0.300220658	0.337160009	0.150173579	0.725386674
171	17	54	R05C02	8363800036	8363800036_R05C02	NA	NA	DZ	0.188271558	0.919407039	7.37E-05	0.419251629	0.113289321	0.017417997	0.003750721	0.559057073	0.845950621	0.60050598	0.019121659	0.02595724	0.043874688	0.244739121	0.016756683	0.937644905	0.425980604	0.604671576	0.918188916	0.579344357	0.313262757	0.968240613	0.017721859	0.749127446	0.919372487	0.917101205	0.21842884	0.015718616	0.756497066	0.767943404	0.940616529	0.944609142	0.952997712	0.004603803	0.939070484	0.694033235	0.742866716	0.18057261	0.159217754	0.035273851	0.335754757
21	2	59.30487137	R01C01	9878827150	9878827150_R01C01	0	0	MZ	0.254296875	0.817476383	0.113947696	0.38647343	0.063027426	0.040054834	0.02374394	0.713087248	0.661618084	0.657100698	0.160903407	0.060915293	0.026774889	0.145519263	0.056872772	0.842250691	0.416152835	0.293326585	0.911881546	0.429882672	0.353795106	0.928257966	0.052569655	0.67089853	0.843532535	0.787865067	0.23039659	0.04701281	0.631575429	0.698097811	0.756180905	0.849491073	0.92783978	0.028953339	0.715372769	0.678318084	0.825	0.106681152	0.154295131	0.191578947	0.325105554
161	16	64.378763	R01C02	9878827150	9878827150_R01C02	1	0	MZ	0.242735043	0.841613092	0.148403796	0.54152446	0.070369685	0.035342544	0.031294931	0.670237784	0.627422699	0.72716056	0.117460965	0.058836809	0.027462961	0.271035387	0.065422309	0.841113581	0.417972691	0.322309943	0.87685527	0.431058635	0.553517964	0.915964138	0.062192383	0.506598083	0.907898489	0.871934	0.184390285	0.040246863	0.452167766	0.745500489	0.792928343	0.918012267	0.89631894	0.02929501	0.820331637	0.766480447	0.729499235	0.138340142	0.314978546	0.135526377	0.629491367
22	2	59.30487137	R02C01	9878827150	9878827150_R02C01	0	0	MZ	0.21257485	0.812513966	0.244926199	0.249573233	0.068198207	0.050971821	0.019687833	0.737699576	0.826892655	0.555303138	0.07664648	0.08036149	0.030196952	0.255017132	0.053440752	0.898525585	0.276690909	0.408264704	0.911047148	0.572386838	0.236950332	0.86695279	0.056353348	0.700539829	0.864147798	0.871804338	0.258140408	0.041170475	0.805596465	0.776756121	0.819083969	0.892902408	0.881160278	0.041556009	0.780323887	0.555728272	0.806997085	0.091870824	0.202051409	0.201918577	0.289917355
162	16	64.37602627	R02C02	9878827150	9878827150_R02C02	1	0	MZ	0.277769774	0.83204578	0.122802793	0.395849249	0.083460906	0.039054324	0.018472259	0.687723584	0.676413621	0.710016368	0.093232118	0.055532486	0.035410552	0.248640736	0.07683637	0.848327566	0.453813072	0.490626309	0.875152171	0.613219569	0.390370627	0.904835644	0.056302779	0.686087164	0.797412445	0.850570413	0.268142983	0.040690358	0.634170201	0.746161611	0.828265766	0.931983226	0.917438619	0.031095593	0.886854279	0.649624632	0.849829904	0.166723306	0.250698603	0.104328772	0.561897881
41	4	66.00985222	R03C01	9878827150	9878827150_R03C01	0	0	MZ	0.201161103	0.810694677	0.123002283	0.422983479	0.088629484	0.043982134	0.019759171	0.711160466	0.618883834	0.677014969	0.10625	0.069967921	0.024370454	0.157792692	0.077033612	0.818283791	0.356710762	0.472245678	0.862017741	0.538280223	0.37737807	0.895472564	0.057177919	0.633868347	0.901760524	0.839121457	0.170934844	0.044269174	0.614651871	0.468631992	0.761979167	0.876733436	0.938452163	0.040069876	0.754407081	0.645271541	0.831190609	0.090605735	0.071336114	0.221358527	0.580745342
201	20	73.23754789	R03C02	9878827150	9878827150_R03C02	1	1	MZ	0.197613565	0.783926521	0.087678571	0.234331846	0.088594875	0.038819653	0.024483693	0.69414089	0.757529002	0.704860096	0.08835021	0.058189323	0.033124952	0.194746735	0.057176803	0.837184643	0.356501698	0.269567539	0.883086033	0.405311531	0.287124464	0.883496031	0.045402652	0.702857685	0.80828159	0.858288982	0.211220347	0.049880307	0.61362747	0.791677065	0.837011227	0.897720161	0.934923439	0.036055964	0.790717496	0.705154892	0.829431438	0.136693915	0.227075458	0.13399639	0.328933709
42	4	66.00985222	R04C01	9878827150	9878827150_R04C01	1	1	MZ	0.342321943	0.879917658	0.188646288	0.261056864	0.085439173	0.044125021	0.019068374	0.751750421	0.809603366	0.595326716	0.184585906	0.067817835	0.033607986	0.178705116	0.062445901	0.883382342	0.321582511	0.317866529	0.892421675	0.456759395	0.222353404	0.91712612	0.057379876	0.74776061	0.877464729	0.849803456	0.285241493	0.049699107	0.805038471	0.791392815	0.855672571	0.887168142	0.889667458	0.04641173	0.758787581	0.570531758	0.903955914	0.079494338	0.190484099	0.097348089	0.271084337
202	20	73.23754789	R04C02	9878827150	9878827150_R04C02	1	0	MZ	0.253720238	0.828512821	0.076316941	0.321268836	0.092242076	0.044326987	0.032853285	0.694882885	0.679866456	0.717939178	0.087449272	0.08360686	0.027575951	0.209079352	0.046748122	0.844595564	0.35664417	0.231455258	0.8698445	0.47522057	0.332029642	0.948394664	0.043561199	0.717823534	0.870548332	0.891408751	0.209580503	0.036542468	0.671840563	0.690784057	0.8855	0.90326454	0.945234532	0.027477674	0.797461325	0.740051564	0.82144048	0.149286304	0.218928851	0.127256568	0.350665054
111	11	69.93705528	R05C01	9878827150	9878827150_R05C01	0	0	MZ	0.20584304	0.866542664	0.152941176	0.495759587	0.066652901	0.044456825	0.024076201	0.746030141	0.640788062	0.744635948	0.149962788	0.072552539	0.023469243	0.172043011	0.068216789	0.82267551	0.606776109	0.484817293	0.898288102	0.587486297	0.584942846	0.824276333	0.065256735	0.567310992	0.875627177	0.902616134	0.059406613	0.043709875	0.547250984	0.712359218	0.887049836	0.942843065	0.884809546	0.033337532	0.908935481	0.822605641	0.720516963	0.079746134	0.345598963	0.088155272	0.602110279
211	21	63.23207444	R05C02	9878827150	9878827150_R05C02	1	0	MZ	0.35106768	0.872338749	0.115533981	0.192456677	0.081761635	0.05407785	0.026207209	0.701009735	0.90121679	0.647418738	0.229639519	0.06261607	0.030856491	0.230681583	0.060324531	0.897513862	0.341087912	0.320855842	0.88876643	0.464988259	0.163839069	0.937425182	0.049840312	0.801730735	0.866394806	0.850267694	0.192317525	0.053965332	0.804143679	0.795377161	0.836348548	0.851752822	0.942843233	0.043602458	0.708460754	0.481825365	0.884736215	0.072330214	0.142204004	0.050769571	0.211195055
112	11	69.93705528	R06C01	9878827150	9878827150_R06C01	1	0	MZ	0.293628531	0.845538855	0.128597879	0.255747126	0.077235406	0.047208801	0.021683792	0.7662257	0.776448404	0.667549434	0.105587045	0.070852567	0.033035037	0.177706887	0.067721383	0.869516703	0.570899054	0.400578729	0.918132399	0.448851093	0.346639717	0.939746612	0.057024066	0.791414599	0.751381215	0.905115713	0.218772591	0.052440225	0.785047267	0.658186451	0.836363636	0.910735381	0.940205461	0.038255953	0.789780935	0.790155211	0.877189867	0.097272775	0.176662397	0.073009959	0.34749709
212	21	63.23207444	R01C01	9878827158	9878827158_R01C01	1	1	MZ	0.309217724	0.836835194	0.054139172	0.18376482	0.073984178	0.036377874	0.020280367	0.668549298	0.800152133	0.673882156	0.125546313	0.051716445	0.024984807	0.228775037	0.05775211	0.873060521	0.318432027	0.345671742	0.910367712	0.455095495	0.126315789	0.889484021	0.043217457	0.892945976	0.825189175	0.868224176	0.213459731	0.028339524	0.814198491	0.690326824	0.827441691	0.88934889	0.940666362	0.028083182	0.706673185	0.387158909	0.926134873	0.061173772	0.06856439	0.050459553	0.135992108
251	25	63.6152162	R01C02	9878827158	9878827158_R01C02	1	0	MZ	0.194789082	0.866443644	0.116474292	0.390418155	0.06469532	0.036890257	0.009886334	0.728998243	0.577929465	0.676746807	0.18200969	0.047234925	0.031685639	0.276416454	0.076732342	0.849607672	0.421473195	0.18705036	0.878116128	0.539766971	0.46969697	0.76197318	0.049138617	0.575033201	0.903181098	0.828064147	0.090198906	0.04660961	0.416281002	0.863273557	0.732517483	0.905691057	0.917777778	0.024217515	0.852248394	0.718930735	0.697191697	0.080737755	0.167313288	0.105298736	0.671841226
252	25	63.6152162	R02C02	9878827158	9878827158_R02C02	0	0	MZ	0.163736264	0.841012026	0.104045119	0.414337636	0.066142573	0.040848021	0.016400614	0.675135401	0.59989112	0.679188085	0.101138499	0.0608064	0.028238236	0.174516476	0.041922087	0.827117775	0.399496174	0.237794118	0.883568526	0.386670349	0.454768928	0.906997034	0.066953142	0.505684391	0.836103837	0.823823004	0.145605187	0.053291555	0.556169257	0.768789397	0.857524122	0.914365802	0.89021815	0.027797499	0.868084808	0.680611569	0.698751301	0.082656879	0.160570988	0.133587413	0.582440766
231	23	54.48823207	R03C01	9878827158	9878827158_R03C01	0	1	MZ	0.378911273	0.859874214	0.059529603	0.201724138	0.096132972	0.047458959	0.011133833	0.717210297	0.773206659	0.634230194	0.170982539	0.047707593	0.027340899	0.281581659	0.052188862	0.850011999	0.341208121	0.38589531	0.921826096	0.460731828	0.118964454	0.940764187	0.057448383	0.821240799	0.853271098	0.831263202	0.193262208	0.042381289	0.725484859	0.499435411	0.872697503	0.883355841	0.945914602	0.040482886	0.772473203	0.412773747	0.937218468	0.235542318	0.161617647	0.048699218	0.294622426
261	26	69.55938697	R03C02	9878827158	9878827158_R03C02	0	0	MZ	0.136387389	0.883590463	0.063557728	0.443695861	0.072590843	0.050745962	0.018736794	0.563823031	0.59922179	0.741455376	0.068720789	0.06680705	0.033345804	0.198454339	0.049471765	0.849772858	0.516789129	0.281553947	0.795905387	0.474186918	0.3777836	0.885407906	0.063031656	0.506986949	0.910307414	0.89021164	0.202996452	0.061146676	0.342854566	0.573668695	0.83982684	0.897684107	0.923593328	0.030385773	0.860301383	0.796952547	0.666905958	0.089698046	0.49858002	0.233235745	0.47977023
262	26	69.55938697	R04C02	9878827158	9878827158_R04C02	1	0	MZ	0.259640103	0.858940646	0.152340597	0.383105689	0.061069164	0.052179632	0.021481002	0.684821355	0.810066948	0.705872965	0.067322871	0.052612112	0.031032962	0.169078014	0.052915367	0.881939493	0.428606447	0.526224351	0.888560038	0.555041479	0.367206478	0.911226441	0.064673634	0.607824478	0.841887016	0.876692195	0.167290352	0.040067646	0.674394975	0.753130138	0.818459191	0.89682972	0.91639693	0.03209129	0.888088115	0.782004483	0.808334768	0.147251786	0.226859408	0.171989959	0.381376241
241	24	67.31527094	R05C01	9878827158	9878827158_R05C01	1	1	MZ	0.221658893	0.817735334	0.086080586	0.181307794	0.071083349	0.041991625	0.011684183	0.665906346	0.811391928	0.653202273	0.230241287	0.070290121	0.030202913	0.430701048	0.057449374	0.820091237	0.305097887	0.398468481	0.912559686	0.446593121	0.22486644	0.913971433	0.070745808	0.868278751	0.878542807	0.885826772	0.340668969	0.05561819	0.833090024	0.879081918	0.830016432	0.913772016	0.923445767	0.028301079	0.792280425	0.618490282	0.918554217	0.051446962	0.054929325	0.049853575	0.142540769
271	27	52.54789272	R05C02	9878827158	9878827158_R05C02	0	1	MZ	0.29604727	0.840658102	0.088346655	0.190135446	0.073769329	0.03986637	0.015059507	0.76668934	0.832910356	0.607002066	0.128097996	0.065799496	0.032025529	0.117755629	0.058358628	0.874513667	0.356637455	0.305687716	0.918649326	0.400900747	0.166455725	0.900230238	0.061881602	0.861101238	0.870201439	0.928178484	0.202713284	0.055271042	0.829331248	0.798994975	0.838757888	0.927511988	0.916772072	0.028025532	0.844433905	0.616229357	0.920539457	0.135683245	0.346058651	0.061414323	0.118021731
242	24	67.31800766	R06C01	9878827158	9878827158_R06C01	1	0	MZ	0.527950311	0.870120525	0.076799679	0.257835498	0.059723445	0.033005037	0.010137565	0.673247107	0.875712134	0.690674537	0.054507314	0.060309144	0.026803387	0.434692091	0.062247421	0.872391869	0.268016686	0.291326095	0.941447933	0.400410561	0.171945701	0.936482287	0.059052265	0.862778672	0.871271299	0.847594686	0.326891607	0.065590982	0.904289118	0.728415707	0.856407858	0.897537899	0.925148987	0.033858844	0.881379205	0.554654307	0.903767184	0.056538414	0.06876597	0.046152832	0.120705493
272	27	52.54789272	R06C02	9878827158	9878827158_R06C02	0	0	MZ	0.338074398	0.836857	0.197660347	0.153033656	0.080572736	0.050865718	0.027212636	0.679558603	0.797328778	0.593896527	0.203837472	0.059397788	0.036394267	0.168602948	0.06932608	0.912293668	0.322239727	0.223881266	0.895379611	0.461721095	0.20130039	0.918090062	0.060696621	0.833599607	0.840511631	0.818481291	0.237194095	0.063411125	0.813122673	0.669745958	0.840761142	0.914650767	0.914290317	0.03533818	0.877912265	0.681792026	0.915585843	0.095188668	0.281128405	0.100946841	0.174368231
[truncated: 207 more columns]
